# Supplementary material for: Multifeature analyses of vascular cambial cells reveal longevity mechanisms in old Ginkgo biloba trees
Source: Proc Natl Acad Sci U S A. 2020 Jan 13;117(4):2201–10. doi: 10.1073/pnas.1916548117 (PMC6995005; doi:10.1073/pnas.1916548117)
Supplement: Supplementary File [file pnas.1916548117.sd01.xlsx]

## Sheet: Sheet1
Dataset S1. The measured tree-ring widths of all sampled trees. Average tree ring width (mm) and diameter at breast height (DBH) (mm) of 34 different age female trees are shown.
Year	sample-1	sample-2	sample-3	sample-4	sample-5	sample-6	sample-7	sample-8	sample-9	sample-10	sample-11	sample-12	sample-13	sample-14	sample-15	sample-16	sample-17	sample-18	sample-19	sample-20	sample-21	sample-22	sample-23	sample-24	sample-25	sample-26	sample-27	sample-28	sample-29	sample-30	sample-31	sample-32	sample-33	sample-34
1808																														2.22
1809																														2.79
1810																														2.81
1811																														0.98
1812																														0.91
1813																														2.12
1814																														2.14		2.24
1815																														0.91		3.36
1816																														0.81		2.55
1817																														1.52		1.97
1818																														3.33		2.96
1819																														1.53		1.59
1820																														2.24		1.21
1821																														2.99		1.65
1822																														1.18		3.25
1823																														1.67		3.49
1824																														2.66		2.14
1825																														2.55		1.45
1826																														2.45	3.54	1.44
1827																														1.73	3.02	2.63
1828																														2.86	2.52	3.11
1829																														2.6	3.35	2
1830																														2	3.95	2.44
1831																														2.04	2.44	3.39
1832																														2.91	3.12	3.78
1833																														1.04	2.65	3.8
1834																														2.29	3.38	3.82
1835																														2.58	2.52	3.42
1836																														1.27	3.35	2.51
1837																														2.45	2.95	2.82
1838																														2.91	2.91	3.72
1839																														2.6	2.62	2.56
1840																														2.49	2.52	3.76
1841																														2.19	2.43	2.99
1842																														1.86	2.99	3.12
1843																														2.17	2.59	3.1
1844																														1.9	2.28	3.24
1845																														1.28	2.38	3.26
1846																														1.44	3.45	3.52
1847																														1.35	3.24	3.68
1848																														2.51	2.84	2.6
1849																														1.85	2.04	3.28
1850																														1.29	3.09	3.16
1851																														1.56	3.09	4.85
1852																														2.93	1.88	3.97
1853																														2.37	1.99	3.26
1854																														1.68	2.3	3.83
1855																														1.07	1.84	2.01
1856																														1.26	2.17	3.54
1857																														1.15	1.67	2.5
1858																														1	1	4.51
1859																														1.96	2.1	1.42
1860																														2.61	2.36	2.18
1861																														2.07	3.82	2.73
1862																														2.95	2.63	2.16
1863																														2.95	1.95	3.81
1864																														1.84	1.69	2.89
1865																														1.11	2.57	2.36
1866																														2.86	1.28	2.54
1867																														2.52	2.64	3.99
1868																														2.62	2.57	2.32
1869																														1.75	1.66	1.45
1870																														1.41	1.99	2.28
1871																														2.29	1.02	2.3
1872																														1.41	2.3	1.35
1873																														1.55	1.11	1.84
1874																														1.72	1.87	3.07
1875																														1.67	2.19	3.82
1876																														1.06	1.9	1.69
1877																														0.89	3.04	3.78		3.04
1878																														0.47	1.47	2.62		1.47
1879																														0.76	2.67	2.59		4.67
1880																														0.8	1.26	2.04		1.26
1881																														0.84	2.48	2.56		5.48
1882																														1.06	2.47	2.6		1.47
1883																														1.15	4.35	1.12		4.35
1884																														1.3	3.48	1.87		3.48
1885																				7.37										3.95	2.13	3.7		4.13
1886																				9.9										2.33	3.42	2.06		5.42
1887																				5.81										3.67	2.36	2.69		4.36
1888																				5.9										1.69	2.48	1.28		4.48
1889																				6.16								11.31	10.35	1.92	2.97	1.38		2.97
1890																				7								3.87	6.03	1.73	3.15	1.46		5.15
1891																				4.01								1.39	5.46	4.32	0.94	1.99		0.94
1892																				2.32						8.64		5.54	1.8	2.37	3.67	2.86		3.67
1893																				4.09				11.05		6.85		4.28	5.04	1.78	3.14	2.04		3.14
1894																				1.79				5.33		3.01		1.89	2.47	1.45	2.17	2		2.17
1895																				2.87				5.26	9.36	4.25		0.31	0.97	2.98	2.36	3.87		3.36
1896																				1.55				2	8.55	6.22	7.95	1.03	1.63	2.02	2.1	2.1		2.1
1897																				6.26				4.04	6.4	4.2	5.7	0.41	1.33	2.87	1.24	2.34		1.24
1898																				6.47				3.47	5.32	7.17	5.22	4.99	1.23	1.68	1.06	2.44		1.06
1899																				4.25				0.97	1.84	5.14	11.66	6.31	1.49	0.62	1.2	2.53		1.2
1900																				1.46				1.63	3.67	4.11	3.99	3.74	2.64	2.44	2.05	2.2		2.05
1901																				2.01				1.33	2.12	5.09	2.15	0.97	1.22	1.13	1.47	3.05		1.47
1902																				4.26				1.23	3.51	5.64	5.48	4.65	1.6	0.9	2.93	3.17		2.93
1903																				6.11				1.49	5.41	3.04	5.95	5.55	2.03	1.67	2.21	1.15		2.21
1904																				2.61				2.64	1.8	3.24	9.84	1.8	1.49	0.71	0.77	1.19		0.77
1905																				5.51				1.22	1.85	3.1	2.77	5.51	3.18	1.49	2.75	2.76		2.75
1906																				5.55				1.6	6.54	2.2	6.67	2.24	4.74	1.32	1.6	1.05		1.6
1907																				6.33				2.03	4.48	1.89	1.85	5.08	3.08	0.94	2.65	1.03		4.65
1908																				2.04				1.49	3.26	3.35	1.1	1.9	6.93	0.87	2.15	2.65		3.15
1909																				3.65				2.85	5.96	0.45	1.84	3.88	2.85	1.06	1.3	1.21		1.3
1910																				5.75				5.5	3.99	0.49	3.67	2.79	5.5	0.56	2.59	2.61		3.59
1911																				2.32			6.36	4.4	2.15	2.06	2.12	2.03	4.4	0.6	1.4	3.73		1.4
1912																				0.71			5.94	4.22	5.48	5.88	3.51	1.54	4.22	0.89	1.44	2.3		1.44
1913																	35.88			5.48		9.78	2.63	1.5	5.95	4.51	5.41	1.52	1.5	0.72	2.66	2.82		2.66
1914																	12.64			5.8		6.25	2.99	2.81	9.84	3.5	1.8	1.89	2.81	0.72	1.32	3.32		3.32
1915																	13.68			1.16		4.02	5.99	2.26	2.77	3.35	1.85	1.69	2.26	1.77	2.11	1.51		2.11
1916																	4.26			2.83		5.05	4.76	3.43	6.67	4.11	6.54	1.36	3.43	1.06	0.58	2.54		0.58
1917																	8.02			5.01		4.95	5.05	3.28	1.85	0.81	4.48	1.05	3.28	0.89	1.09	0.87		1.09
1918																	6.65			1.13		3.36	3.8	1.53	1.1	0.68	6.06	1.57	1.53	0.7	2.81	1.61	2.15	2.81
1919																	5.84			2.72		2.94	3.95	4.06	1.72	3.12	1.72	1.9	4.06	1.1	0.59	0.58	2.11	0.59
1920																	7.72			2.68		2.63	3.2	1.52	3.66	2.37	3.66	1.12	1.52	1.28	1.83	1.55	1.26	1.83
1921																	6.33			5.3		2.99	3.5	3.15	1.36	2.33	1.36	0.97	3.15	0.86	0.7	0.41	0.41	0.7
1922																	6.44			5.27	10.39	5.99	3.35	3.59	2.23	2.14	2.23	1.03	3.59	0.93	2.63	1.42	0.49	2.63
1923																	8.47			1.98	6.01	6.76	2.11	2.86	5.5	4.4	5.5	1.03	2.86	0.98	0.68	0.58	2.57	0.68
1924																17.57	5.93			0.95	3.65	5.05	1.81	3.5	2.48	4.11	2.48	3.98	3.5	1.11	0.46	0.53	0.86	0.46
1925																6.38	2.05			5.73	4.21	3.8	0.68	2.65	1.01	1.17	1.01	2.56	2.65	1.02	0.43	0.29	2.35	0.43
1926																2.65	1.91			1.79	4.91	2.95	3.12	1.09	2.44	2.76	2.44	1.36	1.09	0.8	2.12	0.86	1.72	2.12
1927																5.12	0.01			2.09	5.62	3.2	2.37	3.13	4.59	3.84	4.59	3.61	3.13	0.81	1.31	1.33	3.39	1.31
1928																3.44	0.82			0.92	4.52	1.35	2.33	3.24	1.27	3.05	1.27	1.93	3.24	0.98	0.75	1.44	0.91	0.75
1929															10.96	4.95	1.2			1.9	6.43	0.82	1.52	4.71	2.74	2.15	2.74	0.88	4.71	1.27	0.67	0.53	0.66	0.67
1930															13.76	3.35	0.79			0.98	3.99	1.8	2.23	1.58	1.78	1.13	1.78	1.45	1.58	1.09	2.54	1.17	1.16	2.54
1931															5.53	5.52	0.93			1.5	2.59	1.71	3.17	3.43	6.2	1.07	6.2	1.27	3.43	0.86	1.71	0.84	1.05	1.71
1932															12.81	3.02	1.49			1.38	3.28	1.7	4.37	1.05	1.44	1.92	1.44	0.95	1.05	0.76	0.87	0.98	1.05	0.87
1933															9.64	2.54	0.92			1.52	2.38	2.78	3.75	0.43	0.91	2.4	0.91	1.15	0.43	0.7	0.81	0.84	0.76	0.81
1934															5.39	2.06	0.71			2.23	3.25	2.25	5.33	1.46	0.87	1.46	0.87	1.36	1.46	1.55	0.79	0.46	0.56	2.79
1935															7.11	2.72	2.12			3.17	3.14	6.6	7.01	2.47	0.55	1.3	0.55	4.84	2.47	1.52	1.96	0.72	1.4	1.96
1936															7.23	2.01	1.63			4.37	2.85	1.5	1.05	3.52	0.95	1.68	0.95	5.06	3.52	0.54	1.27	0.54	2.22	1.27
1937														5.08	7.64	2.48	3.02			5.75	1.04	2.61	3.14	1.82	0.56	2.96	0.56	0.9	1.82	0.68	1.55	0.75	0.39	1.55
1938														4.44	4.16	6.11	3.58			5.33	3.09	1.67	1.62	0.64	0.59	1.84	0.59	2.19	0.64	1.11	0.76	0.72	1.04	0.76
1939														6.49	0.91	5.74	2.04			7.01	1.09	1.42	1.13	0.38	0.68	2.84	0.68	1.87	0.38	1.01	2.93	1.41	1.1	2.93
1940														4.13	1.88	4.04	0.82			1.05	1.88	1.04	1.49	0.62	0.86	1.82	0.86	1.11	0.62	0.62	1.6	1.39	0.55	1.6
1941														6.07	7.28	1.43	4.67			3.14	2.99	2.25	0.85	1.4	3.24	1.08	3.24	2.3	1.4	2.2	1.82	0.81	0.96	1.82
1942														2.86	2.65	2.65	6.79			1.62	2.3	0.83	0.61	1.36	0.84	2.91	0.84	1.02	1.36	1.04	0.95	1.04	0.69	0.95
1943														2.23	2.93	2.43	6.3			1.13	3.84	1.86	0.43	1.16	1.63	1.39	1.63	1.99	1.16	0.67	3.2	1.99	1.1	3.2
1944														3.35	4.93	1.93	3.23			1.49	2.17	1.56	1.33	2.14	1.82	2.32	1.82	1.66	2.14	0.8	0.96	1.2	0.75	0.96
1945														6.74	3.8	2.9	4.12			0.85	1.67	0.92	1.24	0.44	0.93	0.35	0.93	2.57	0.44	1.32	2.93	0.62	0.73	2.93
1946														3.42	1.34	2.69	1.89			0.94	1.51	1.32	1.31	0.33	0.92	0.81	0.92	2.64	0.33	2.2	1.03	0.69	0.34	1.03
1947														3.29	3.16	3.2	2.91			0.98	1.24	0.92	1.65	0.22	0.55	1.29	0.55	1.51	0.22	1.08	1.74	0.49	3.1	1.74
1948														7.85	2.86	3.3	0.98			2.56	1.88	2	1.01	0.46	0.47	0.56	0.47	1.54	0.46	2.35	0.98	0.61	0.85	0.98
1949														3.52	3.63	3.48	1.11			1.14	1.33	2.1	1.02	0.7	0.61	0.72	0.61	1.5	0.7	2.1	3.04	0.68	1.97	3.04
1950														2.13	4.21	1.07	0.62			3.23	1.02	1.05	0.59	0.8	0.43	0.53	0.43	1.25	0.8	0.55	3.04	0.53	0.55	3.04
1951														2.57	0.07	2.67	1.21			1.87	2.1	1.04	1.89	0.51	0.33	0.84	0.33	1.38	0.51	2	3.13	1.9	0.32	3.13
1952														3.27	2.38	1.24	0.93			3.91	2.36	3.41	0.63	1.16	0.24	1.56	0.24	1.1	1.16	1	2.18	1.83	1.18	2.18
1953														4.73	4.25	2.05	0.59			1.28	4.82	0.6	0.54	0.84	1.31	1.54	1.31	1.28	0.84	0.87	0.65	0.72	1.34	0.65
1954														2.51	0.02	1.49	0.38			1.47	1.63	0.96	0.57	0.86	1.65	0.64	1.65	1.57	0.86	1.01	1.3	1.3	1.32	1.3
1955														3.04	0.02	1.5	1.93			4.42	0.95	1.57	1.62	0.93	1.01	0.76	1.01	1.69	0.93	0.96	1.63	0.86	0.48	1.63
1956														3.32	2.45	3.91	2.74			1.3	0.77	1.17	0.92	0.69	1.02	0.46	1.02	1.58	0.69	1.25	1.41	1.11	0.61	1.41
1957														1.69	0.01	1.05	1.85			2.17	1.5	1.43	2	2.16	0.59	0.6	0.59	2.62	2.16	1.18	2.16	1.5	1.06	2.16
1958														2.17	3.05	1.2	1.23			4.06	1.87	1.37	2.1	1.55	1.89	0.94	1.89	1.18	1.55	0.91	1.22	1.14	2.16	1.22
1959														2.34	4.91	3.64	1.89			1.54	1.68	2.57	1.05	3.29	0.63	0.7	0.63	1.77	3.29	1.23	1.03	2.12	1.43	1.03
1960														2.79	5.59	1.12	1.48		2.92	0.42	1.58	0.85	1.04	2.53	0.54	0.52	0.54	0.54	2.53	0.85	1.45	2.15	1.03	1.45
1961														2.03	3.7	0.84	2.15		0.02	2.49	2.21	2.9	3.41	0.85	0.57	0.78	0.57	0.65	0.85	0.48	0.71	2.11	0.19	0.71
1962													1.65	3.54	0.03	1.6	1.52		3.81	1.84	1.33	2.01	0.6	2.19	1.62	1.08	1.62	0.72	2.19	1.1	1.94	1.26	2.99	1.94
1963													2.71	1.52	1.08	1.1	1.83		2.32	1.09	2.38	1.43	0.96	1.92	0.6	0.35	0.6	0.83	1.92	0.8	3.3	0.41	2	3.3
1964													6.33	4.89	1.26	0.69	1.59		2	1.61	2.2	1.59	1.57	1.31	0.43	0.47	0.43	0.55	1.31	0.9	1.1	0.49	0.78	1.1
1965													7.88	1.69	0.83	1.28	1.43		1.37	1.32	2.51	1.83	1.17	0.91	0.51	0.55	0.51	0.79	0.91	0.68	1.71	2.57	2.42	1.71
1966													3.16	2.36	4.19	1.94	2.01		0.02	1.08	3.53	1.52	1.43	1.13	4.04	1.02	4.04	2.34	1.13	0.83	0.77	0.86	0.85	0.77
1967													6.19	3.05	2.47	1.9	2.9		2.11	1.72	0.86	2.15	1.37	1.61	1.44	1.07	1.44	2.17	1.61	0.67	0.84	2.35	0.83	0.84
1968											6.86	11.31	8.27	2.57	2.02	0.6	0.85		3.34	1.82	0.62	1.48	1.58	0.96	0.72	1.22	0.72	1.69	0.96	0.92	0.5	1.72	3.61	0.5
1969											2.67	3.87	2.53	3.9	2.52	1.24	4.57		3.75	0.92	1.94	1.89	2.21	0.82	0.53	1.61	0.53	3.32	0.82	0.57	0.86	3.39	1.37	0.86
1970										4.47	1.36	1.39	8.14	1.12	2.1	1.94	1.37		0.07	3.04	1.24	1.23	1.33	1.6	2.77	0.86	2.77	3.04	1.6	0.36	0.98	0.91	2.77	0.98
1971										2.84	4	5.54	8.45	0.97	1.4	1.62	1.43		3.12	0.71	0.6	1.85	2.38	1.05	1.09	1.67	1.09	2.51	1.05	0.51	2.66	0.66	2.53	2.66
1972										0.07	5.62	4.28	7.3	1.03	1.38	0.86	1.17		0.1	1.51	1.9	2.74	2.2	1.43	0.73	1.52	0.73	0.73	1.43	1.26	0.91	1.16	2.54	0.91
1973										2.59	6.72	1.89	3.07	1.03	2.66	3.53	1.57		0.06	1.39	1.94	3.93	2.51	1.74	0.39	1.45	0.39	1.27	0.74	0.27	1.41	1.05	1.56	1.41
1974										1	2.8	0.31	2.85	3.98	1.16	2.51	0.96		3.57	0.79	1.28	2.38	3.53	2.07	2.57	0.77	2.57	0.57	1.07	0.25	0.91	1.05	2.06	0.91
1975										4.14	1.96	1.03	6.1	2.56	2.28	2.2	0.6		0.03	1.37	0.69	1.59	0.86	2.39	0.61	0.5	0.61	1.13	2.39	0.4	1.51	1.76	2.97	0.51
1976										2.15	2.11	0.41	10	1.36	3.78	2.38	3.41		2.9	1.41	1.1	2.93	0.62	0.84	0.4	1.54	0.4	1.52	0.84	0.58	0.6	2.56	2.35	0.6
1977									7.42	0.84	1.14	4.99	1.23	3.61	2.13	1.33	1.04		3.5	1.12	1.6	1.21	1.94	1.83	0.53	1.25	0.53	2.85	0.83	0.65	1.16	1.4	1.8	1.16
1978								6.9	6.8	1.52	0.96	6.31	0.73	4.93	2.8	2.21	1.05		2.96	2.62	0.84	0.62	1.24	2.81	1.41	0.48	1.41	1.29	0.81	0.79	0.66	2.22	1.31	0.66
1979								5.03	3.41	1.16	5.33	3.74	2.39	4.88	3.02	1.58	2.1		3.78	1.01	1.12	1.11	4.1	1.73	0.35	0.54	0.35	3.42	1.73	0.45	0.45	2.39	1.72	0.45
1980								6.92	2.37	0.69	8	3.97	6.78	3.45	2.71	1.68	2		3.13	0.9	3.64	1.98	2.47	5.27	1.63	1.58	1.63	1.74	5.27	0.58	0.91	1.04	2.84	0.91
1981							6.32	1.06	6.37	2.02	8.15	4.65	5.8	2.27	1.51	1.87	0.92		5.79	1.67	1.2	2.91	2.99	4.1	0.52	1.54	0.52	3.35	4.1	0.35	1.57	1.1	3.2	1.57
1982						7.29	4	5.95	2.95	3.67	6.9	5.55	7.29	3.95	0.01	1.5	1.32		5.29	0.12	1.05	3.89	2.33	2.47	0.89	1.4	0.89	2.23	2.47	0.99	1.93	1.55	0.95	1.93
1983						3.56	5.62	3.04	3.78	1.5	0.71	3.8	3.56	1.15	0.36	0.77	0.92		5.05	1.2	0.91	1.12	1.99	2.99	2.17	1.31	2.17	1.86	2.99	1.49	0.7	0.96	1.52	0.7
1984						3.76	6.72	2.42	2.42	0.8	4.12	5.51	3.76	1.36	2.44	0.95	1.56		4.49	3.49	1.5	1.23	2.68	2.33	0.79	0.52	0.79	0.07	2.33	1.96	0.93	0.69	1.72	0.93
1985						1.77	3.8	2.93	3.07	0.43	0.5	2.24	1.77	4.84	2.31	1.63	1.86		3.51	2.93	1.49	1.3	1.85	1.99	0.39	0.34	0.39	2.13	1.99	1.89	1.14	1.1	0.54	1.14
1986						7.15	4.96	1.32	2.1	1.63	0.51	5.08	7.15	5.06	5.28	4.82	0.83		5.51	2.63	2.05	2.79	2.89	2.68	0.57	1.81	0.57	3.49	2.68	1.45	0.54	2.75	0.53	0.54
1987						4.98	4.11	1.6	1.11	3.86	0.77	1.9	4.98	4.9	1.81	2.36	2.25		5.66	4.73	1.24	4.67	1.02	1.85	1.55	0.57	1.55	2.44	1.85	1.56	0.29	0.73	0.99	0.29
1988					5.02	6.14	6.58	1.3	1.32	2.75	1.74	3.88	6.14	2.19	1.58	2.1	1.04		5.22	1.52	2.67	0.82	1.54	2.89	5.18	0.53	5.18	1.08	2.89	1.96	0.49	0.34	1.69	0.49
1989					4.86	1.57	4.86	1.59	2.55	5.88	4.04	1.14	1.57	1.87	3.23	3.1	1.42		6.12	1.18	1.07	2.04	1.32	1.02	2.43	0.68	2.43	1.14	1.02	1.87	0.92	2.1	0.62	0.92
1990					6.47	2.23	3.18	2.82	1.96	6.13	8.9	1.78	2.23	1.11	3.65	1.33	1.67		6.03	1.13	3.48	3.58	0.75	1.54	2.77	1.65	2.77	1.78	1.54	1.72	0.57	0.85	0.7	0.57
1991				6.11	4.81	2.29	3.23	8.84	3.03	4.19	6.98	5.18	2.29	2.3	3.9	0.88	2.61		4.61	1.11	3.3	3.02	3.3	1.32	1.11	0.86	1.11	3.18	1.32	2.85	0.82	1.97	1.2	0.82
1992				8.22	3.14	2.71	3.13	0.97	4.61	1.19	4.41	2.03	0.99	6.02	1.57	1.24	1.5		3.56	1.09	3.2	1.63	3.2	0.75	0.43	0.53	0.43	2.03	0.75	1.27	0.77	0.55	0.8	0.77
1993				8.49	3.31	6.33	8.4	2.34	2.96	1.62	1.07	1.56	1.71	5.99	2.26	1.51	6.6	3.57	3.27	1.56	1.69	2.12	1.69	1.67	0.36	0.79	0.36	1.56	0.67	2.25	1.04	0.32	0.45	1.04
1994			1.51	6.53	1.49	7.88	2.2	2.62	2.17	1.09	1.06	2.83	1.23	3.66	2.22	1.67	2.25	1.95	4.42	0.6	0.9	0.71	0.9	2.38	0.37	0.83	0.37	2.83	0.38	2.18	0.49	1.18	1.76	0.49
1995			0.65	7.51	1.79	3.16	3.35	3.32	3.03	1.9	7.51	1.74	4.8	2.57	3	2.17	2.78	3.27	4.86	3.86	0.93	2.92	0.93	1.68	0.55	0.03	0.55	1.74	0.68	2.37	2.19	1.34	0.49	2.19
1996		0.65	0.76	7.72	7.08	6.19	2.6	6.04	3.05	2.94	10.72	6.02	2.56	2.64	0.18	1.84	1.7	1.35	2.94	1.24	2.43	2.49	2.43	1.76	1.36	0.6	1.36	2.02	1.76	2.97	0.55	1.32	0.69	0.55
1997		1.07	0.6	7.44	6.36	8.27	6.15	10.72	2	9.13	10.04	1.58	2.08	3.51	0.88	1.3	1.71	3.27	1.62	1.81	2.65	5.93	2.65	2.81	1.09	0.21	0.65	0.58	2.81	2.15	0.87	0.48	0.63	0.87
1998		1.03	0.72	8.23	4.61	2.53	4.58	7.51	1.97	3.19	13.32	1.63	1.15	2.54	1.65	1.99	1.8	5.73	0.32	3.28	1.43	3.79	1.43	1.96	0.49	0.49	0.46	1.63	1.96	1.73	0.65	1.61	0.46	0.65
1999		0.7	0.71	8.38	7.34	8.14	2.8	1.06	4.34	1.64	11.62	2.95	0.69	1.5	0.57	1.88	0.82	1.97	0.4	1.54	1.04	1.2	1.04	1.4	0.92	0.47	0.48	2.95	1.4	2.18	0.58	0.06	0.64	0.58
2000		0.65	0.46	7.52	5.92	8.45	5.9	1.07	3.01	0.23	2.34	1.28	2.09	2.25	3.16	1.09	1.35	4.24	0.67	1.17	1.74	0.82	1.74	1.29	0.94	1.01	0.47	1.28	1.29	1.43	0.62	1.16	1.38	0.62
2001	0.2	1.03	1.25	1.23	3.28	7.3	2.29	4.41	9.96	8.39	0.97	4.85	3.56	3.38	4	3.09	1.2	2.72	0.47	1.25	2.11	0.01	2.11	1.26	0.68	0.68	0.36	4.85	1.26	1.63	1.75	1.43	0.41	1.75
2002	0.5	3.76	1.14	3.18	7.29	3.07	3.28	6.98	5.09	0.4	8.84	2.92	0.6	2.1	3.05	1.04	1.95	2.36	0.44	1.07	2.48	1.91	2.55	1.23	0.39	0.89	0.38	2.92	1.23	2.02	0.47	1.03	0.67	0.47
2003	0.45	1.75	3.6	5.59	5.9	2.85	2.92	8.9	1.46	7.15	2.82	0.76	0.38	2.28	3.23	2.84	0.8	1.76	2.55	0.01	2.01	2.05	0.04	0.37	0.24	0.75	0.3	0.76	0.37	2.21	0.73	0.19	0.46	0.73
2004	0.77	5.6	4.32	8.21	6.8	4.1	2.34	4.04	6.06	9.36	1.59	3.8	0.61	1.57	5.17	3.24	1.05	3.86	0.04	0.01	2.72	0.93	3.75	0.54	0.6	0.71	0.6	3.8	0.54	1.13	0.92	1.99	0.31	0.92
2005	6.89	1.5	4.61	4.46	4.58	6	4.61	1.74	4.43	0.2	1.3	1.99	0.74	1.69	0.84	3.45	0.76	5.39	3.75	0.95	2.06	1.47	2.36	2	0.69	0.68	0.69	1.99	2	2.51	0.32	1	0.14	0.32
2006	7.17	5.43	7.78	5.51	9.15	1.23	2.36	6.77	4.07	2.66	1.6	1.61	0.7	2.58	0.65	1.38	0.99	3.31	2.36	0.82	2.54	1.44	0.56	1.12	0.28	0.77	0.28	0.61	1.12	2.91	1	0.78	0.11	1
2007	5.22	6.39	7.76	4.03	2.6	0.73	1.08	4.51	2.13	1.9	1.32	2.91	1.15	2.62	3.76	1.28	2.99	6.93	0.56	0.82	3.02	2.33	1.79	2.12	0.25	0.94	0.25	0.91	0.12	3.52	0.74	2.42	0.32	0.74
2008	6.22	9.25	4.92	4.99	8.35	2.39	1.79	4.5	2.13	6.22	2.93	0.74	0.84	1.18	1.66	2.59	1.63	6.62	1.79	2.19	2.52	1.72	2.81	1.45	0.58	0.38	0.58	0.74	0.45	2.38	0.42	0.85	0.28	0.42
2009	7.58	6.47	5.75	2.67	2.2	2.78	1.49	4.12	2.38	4.53	2.42	4.02	0.45	1.77	2.03	1.99	1.94	4.3	2.81	1.25	3.35	2.84	1.98	1.46	0.65	0.32	1.09	2.02	0.46	2.72	0.29	0.83	0.19	0.29
2010	6.32	9.1	8.07	1.63	3.4	1.8	3.31	0.71	2.99	7.24	3.04	1.53	0.23	0.54	1.13	1.43	2.36	0.55	1.98	0.08	0.95	2.65	0.7	1.31	0.46	0.59	0.49	1.53	0.01	2.18	1.01	0.61	0.48	1.01
2011	6.9	7.77	6.46	2.04	2.13	0.13	3.14	6.9	1.17	3.24	0.95	1.08	0.13	1.65	2.84	2.52	1.95	0.87	0.7	0.71	2.44	2.02	1.06	0.65	0.48	0.82	0.92	1.08	0.01	2.3	0.59	0.37	0.47	0.59
2012	3.4	6.13	7.14	3.59	3.23	0.34	2.81	8.15	1.02	2.17	1.06	1.71	0.34	0.72	2.1	1.62	3.05	0.45	1.06	0.98	1.12	1.26	1.2	0.89	0.47	0.73	0.94	0.71	0.88	1.75	0.86	0.77	0.13	0.86
2013	1.42	1.62	3.06	0.95	4.18	0.27	2.47	6	1.8	4.2	1.92	0.71	0.27	0.83	2.52	2.91	2.02	0.61	1.2	0.81	2.65	1.68	1.52	0.65	0.36	1.03	0.68	0.71	0.64	0.92	0.51	1.53	0.57	0.51
2014	2.45	0.55	2.4	3.43	4.86	0.41	1.86	3.33	0.8	0.03	1.03	0.79	0.41	0.55	1.19	1.01	2.25	1.05	1.52	0.41	1.38	1.64	0.41	1.05	0.38	0.83	0.39	0.79	1.04	1.56	0.94	1.54	0.27	0.94
2015	0.77	1.74	2.01	3.62	1.58	0.93	1.02	1.96	3.04	1.01	2.9	0.55	0.93	0.79	0.88	1.39	6.78	1.39	2.91	0.65	2.57	0.88	0.65	1.45	0.3	1.68	0.24	0.55	0.45	1.52	0.71	0.56	0.31	0.71
Average tree ring width(mm)	3.75067	3.6095	3.44	5.2512	4.70464	3.78618	3.69314	4.22079	3.23923	2.95565	3.95062	2.94458	3.16556	2.91684	3.06552	2.45065	2.88282	2.93565	2.64929	2.52092	2.30798	2.31971	2.11229	1.99902	1.98632	1.80355	1.894	2.07693	1.9515	1.57673	1.76247	1.90307	1.20102	1.66266
diameter at breast height (DBH)(mm)	115	140	160	265	265	265	265	320	260	300	380	360	360	460	540	460	590	720	700	720	700	720	680	680	680	680	800	800	920	2100	1950	2050	2380	4500
Tree age	15	20	22	25	28	34	35	38	39	46	48	48	54	79	87	92	103	122.63	132.111	142.805	151.648	155.192	160.963	170.083	171.171	188.517	211.193	192.592	235.717	667	553.2	538	990.824	1353.25
	actural ring number as the tree age																	tree age were calculated

## Sheet: Sheet2
	139	2.15	3.04
	138	2.11	1.47
	137	1.26	4.67
	136	0.41	1.26
	135	0.49	5.48
	134	2.57	1.47
	133	0.86	4.35
	132	2.35	3.48
	131	1.72	4.13
	130	3.39	5.42
	129	0.91	4.36
	128	0.66	4.48
	127	1.16	2.97
	126	1.05	5.15
	125	1.05	0.94
	124	0.76	3.67
	123	0.56	3.14
	122	1.4	2.17
	121	2.22	3.36
	120	0.39	2.1
	119	1.04	1.24
	118	1.1	1.06
	117	0.55	1.2
	116	0.96	2.05
	115	0.69	1.47
	114	1.1	2.93
	113	0.75	2.21
	112	0.73	0.77
	111	0.34	2.75
	110	3.1	1.6
	109	0.85	4.65
	108	1.97	3.15
	107	0.55	1.3
	106	0.32	3.59
	105	1.18	1.4
	104	1.34	1.44
	103	1.32	2.66
	102	0.48	3.32
	101	0.61	2.11
	100	1.06	0.58
	99	2.16	1.09
	98	1.43	2.81
	97	1.03	0.59
	96	0.19	1.83
	95	2.99	0.7
	94	2	2.63
	93	0.78	0.68
	92	2.42	0.46
	91	0.85	0.43
	90	0.83	2.12
	89	3.61	1.31
	88	1.37	0.75
	87	2.77	0.67
	86	2.53	2.54
	85	2.54	1.71
	84	1.56	0.87
	83	2.06	0.81
	82	2.97	2.79
	81	2.35	1.96
	80	1.8	1.27
	79	1.31	1.55
	78	1.72	0.76
	77	2.84	2.93
	76	3.2	1.6
	75	0.95	1.82
	74	1.52	0.95
	73	1.72	3.2
	72	0.54	0.96
	71	0.53	2.93
	70	0.99	1.03
	69	1.69	1.74
	68	0.62	0.98
	67	0.7	3.04
	66	1.2	3.04
	65	0.8	3.13
	64	0.45	2.18
	63	1.76	0.65
	62	0.49	1.3
	61	0.69	1.63
	60	0.63	1.41
	59	0.46	2.16
	58	0.64	1.22
	57	1.38	1.03
	56	0.41	1.45
	55	0.67	0.71
	54	0.46	1.94
	53	0.31	3.3
	52	0.14	1.1
	51	0.11	1.71
	50	0.32	0.77
	49	0.28	0.84
	48	0.19	0.5
	47	0.48	0.86
	46	0.47	0.98
	45	0.13	2.66
	44	0.57	0.91
	43	0.27	1.41
	42	0.31	0.91
	41		0.51
	40		0.6
	39		1.16
	38		0.66
	37		0.45
	36		0.91
	35		1.57
	34		1.93
	33		0.7
	32		0.93
	31		1.14
	30		0.54
	29		0.29
	28		0.49
	27		0.92
	26		0.57
	25		0.82
	24		0.77
	23		1.04
	22		0.49
	21		2.19
	20		0.55
	19		0.87
	18		0.65
	17		0.58
	16		0.62
	15		1.75
	14		0.47
	13		0.73
	12		0.92
	11		0.32
	10		1
	9		0.74
	8		0.42
	7		0.29
	6		1.01
	5		0.59
	4		0.86
	3		0.51
	2		0.94
	1		0.71
