# Supplementary material for: Multifeature analyses of vascular cambial cells reveal longevity mechanisms in old Ginkgo biloba trees
Source: Proc Natl Acad Sci U S A. 2020 Jan 13;117(4):2201–10. doi: 10.1073/pnas.1916548117 (PMC6995005; doi:10.1073/pnas.1916548117)
Supplement: Supplementary File [file pnas.1916548117.sd02.xlsx]

## Sheet: Sheet1
geneID	VC20A	VC20B	VC20C	VC200A	VC200B	VC200C	VC600A	VC600B	VC600C
Gb_32501	0	0	0	0	0	0	0	0	0
Gb_01126	3.29839	3.62538	1.52853	0.536952	1.17313	0.792863	2.14111	3.73557	1.31383
Gb_02972	33.9333	24.1309	22.2173	29.302	25.5052	40.4101	30.1947	36.6901	24.1187
Gb_35451	0	0	0	0	0	0	0	0	0
Gb_14631	0.426293	0.298788	0.214624	0.0462648	0.0966845	0.644109	0.0989906	0.110641	0.155652
Gb_33178	0	0	0	0	0	0	0	0	0
Gb_35785	3.10105	3.99384	5.26928	3.63475	3.2441	3.4263	2.91641	3.62183	4.7556
Gb_28961	10.7481	11.4056	7.78314	12.9903	13.9632	7.46729	8.96402	9.92513	10.3649
Gb_40342	0.240103	0.252432	0.0906627	0	0	0	0.0836325	0.0934751	0.175338
Gb_26140	0	0	0	0	0	0	0	0	0
Gb_31943	13.1019	9.88951	9.51399	5.25019	13.0291	6.47191	11.9357	5.68928	10.8558
Gb_02058	33.4811	34.0783	32.563	31.3347	36.2133	34.6913	38.0528	34.0405	45.2956
Gb_11878	0.276964	0.291185	0.313744	0.405788	0.141337	0	0.144708	0.161738	0.303383
Gb_36829	3.69188	3.14531	2.74003	2.23824	0.844548	13.3445	3.19271	4.38622	2.99817
Gb_08626	0.421887	0.739249	0.637216	0.549439	0.430583	0	0.440853	1.8067	2.92683
Gb_12860	0	0	0	0.0509178	0.0532043	0	0	0.0608841	0
Gb_20840	18.056	23.3707	13.0248	4.40905	5.04167	1.64076	7.38688	11.0415	14.8337
Gb_10712	20.8747	16.8637	20.7038	19.8599	20.6133	23.1947	24.8113	20.5017	17.9909
Gb_27166	410.183	509.902	404.81	508.704	405.939	297.491	393.256	398.115	405.101
Novel01379	2.41356	1.89068	3.00212	12.1571	13.2826	3.00323	8.9014	7.13012	9.90125
Gb_02288	56.8916	51.8983	57.6664	48.7585	49.0587	54.1915	56.6766	68.896	54.3428
Gb_28717	0	0.54754	0.393305	0.254345	0.177178	0.491814	0.816317	0.506882	0.0950795
Gb_27971	0	0	0	0	0	0	0	0	0
Gb_04097	0	0	0	0	0	0	0	0	0
Gb_35034	0	0	0	0	0	0	0	0	0
Gb_22501	12.3905	10.1596	5.17113	6.54344	12.8274	4.70277	8.85885	3.3928	8.57207
Gb_12410	2.89062	4.71576	7.11353	2.92078	1.6277	4.06638	4.06215	15.949	9.60825
Gb_20505	0	0	0	0	0	0	0	0	0
Gb_22922	9.2322	8.11572	11.7765	7.27468	8.1952	6.90145	9.24189	8.42675	7.30845
Gb_07517	0.087217	0.183391	0	0.170379	0.267044	0.296507	0.820242	0.101864	0.477683
Gb_21568	0	0	0	0	0	0	0	0	0
Gb_38943	11.8078	11.9627	14.5919	9.75091	9.8601	5.59562	11.3291	11.5341	11.7584
Gb_09040	0.0606727	0	0	0.118524	0.0619234	0.687552	0	0	0.13292
Gb_25092	0	0	0	0	0	0	0	0	0
Gb_25997	0.0889272	0	0	0	0	0	0	0	0
Gb_00787	5.91341	6.32242	7.83406	2.74112	2.04587	3.97527	2.40886	4.68236	0.658728
Novel00878	0.171683	0.090249	0.486204	1.59307	1.05133	0	0	0.200514	0.940297
Gb_36536	19.4177	20.1499	13.9665	20.1312	19.6808	11.973	16.394	16.4793	15.0325
Gb_28112	0	0	0	0	0	0	0	0	0
Gb_18294	489.324	570.643	688.087	596.989	552.967	424.54	702.797	451.198	557.872
Gb_40120	5.52511	5.87935	6.15746	4.26052	11.3237	44.0307	4.60477	6.24397	11.4427
Gb_22874	0.109946	0.0577958	0.435914	0.322171	0.224425	1.12134	0	0	0.120434
Gb_04762	447.87	446.589	499.254	443.089	468.363	635.729	471.737	474.844	400.26
Gb_26992	0	0	0	0	0	0	0	0	0
Gb_37920	2.23819	3.46775	4.40362	2.41628	2.64501	1.20143	2.09262	2.3389	3.35495
Gb_30497	0.0303872	0.351422	0.172112	0.207765	0.0620271	0.0688704	0.0317533	0.0354903	0.0332858
Gb_03882	0.390599	0.657047	0.648954	0.686733	0.31892	0.737721	0.244895	0.0304129	0.171143
Gb_38131	0	0	0	0	0	0.0871094	0	0	0
Gb_07159	0.0237553	0	0	0	0.024245	0	0	0	0
Gb_23451	22.8111	25.5875	45.475	12.1931	11.4574	72.8683	5.72455	16.8872	8.06669
Gb_27773	14.7112	16.03	15.3899	17.51	16.8195	13.9077	17.6966	15.7734	15.821
Gb_32015	1.63066	2.35729	1.15451	3.48415	1.66428	3.00283	1.49098	2.26161	1.78621
Novel00118	1.16622	1.38958	1.23301	0.987224	1.26961	1.32157	2.03107	0.544826	1.10713
Gb_37164	0	0.113528	0	0	0	10.0342	0.225675	0	0
Gb_03128	0.611499	0.92863	0.307868	1.39366	1.45624	0.846951	1.27798	0.555482	0.967532
Gb_23797	3.31273	2.48773	3.15699	1.28401	1.50267	1.25135	3.07703	1.90382	3.45593
Gb_10543	42.6243	44.8129	48.4517	32.8457	44.2556	19.7221	41.1499	42.7199	46.8518
Gb_20926	23.5345	14.1161	10.0401	12.3041	12.8181	14.8734	16.2373	20.8353	17.3102
Gb_16607	0	0	0	0	0	0	0	0	0.0747053
Gb_00099	11.7139	8.59115	11.3087	9.20046	6.98424	16.5588	13.4604	13.8692	12.3463
Gb_27754	30.8111	29.1815	23.6987	38.337	36.1613	20.6146	23.0254	36.4095	25.9058
Gb_12634	4.7009	13.2196	8.96185	6.90609	7.45024	1.81902	4.27324	3.30314	8.91711
Gb_15686	0	0	0	0	0	0	0	0	0
Gb_26624	1.87667	3.56242	2.4802	1.93488	1.59613	6.67538	2.56024	3.22686	3.31194
Gb_26770	19.8373	21.2361	18.9604	14.4059	14.4201	18.5577	16.5995	17.1955	22.5784
Gb_28358	0	0	0	0	0	0	0	0	0
Gb_32121	0.124872	0.175045	0.0471515	0.0609846	0.148687	0.047169	0.108738	0.145843	0.0683918
Gb_07802	208.068	277.786	131.27	45.4436	149.884	5.73381	234.96	56.6446	320.649
Gb_15527	41.0632	43.8602	47.3323	65.5042	49.6632	30.2059	39.7612	37.786	45.0519
Gb_20237	0	0	0	0	0.0527997	0.0293125	0.0270295	0.0302106	0.0283341
Gb_05457	0	0.0363288	0.0782865	0.101254	0	0	0	0	0
Gb_00589	11.7151	10.7576	10.8519	13.1809	15.3166	9.78037	11.9629	11.8466	9.55137
Gb_27313	0	0	0	0.105893	0.221296	0.245711	0	0.253239	0
Gb_32113	48.3058	38.7016	39.8055	42.6548	43.8572	60.57	52.1364	52.5118	45.9575
Gb_37344	2.43557	2.46918	2.59478	2.09574	2.07148	2.33288	2.24208	2.98005	2.89022
Gb_04527	28.182	22.3253	21.1237	23.8456	32.5234	12.6534	18.3395	24.2426	24.8318
Gb_16484	0	0	0	0	0	0	0	0	0
Gb_39086	0	0	0	0	0	0	0	0	0
Gb_09713	0	0	0	0	0.0819251	0	0	0	0
Gb_06637	0	0	0	0	0	0	0.142532	0	0
Gb_22795	0	0	0	0	0	0	0	0	0
Gb_10383	17.7077	17.1198	11.1518	14.3328	13.9021	14.2431	14.9454	22.5616	19.8038
Gb_22913	5.79087	5.01713	4.85916	3.8232	6.18386	3.76725	7.90018	4.19579	6.98933
Gb_18271	0	0	0	0	0	0	0	0	0
Gb_20026	0	0	0	0	0	0	0	0	0
Gb_12558	43.7669	35.7053	26.9037	31.2073	32.51	25.8397	29.3041	36.254	32.6674
Gb_37504	2.63013	4.14776	5.50043	3.19476	2.89083	3.09514	4.15779	3.50503	5.06024
Gb_01969	0	0	0	0	0	0	0	0	0
Gb_15662	10.2026	9.52125	5.87613	4.53482	6.72744	4.4818	7.57669	7.56464	12.8082
Gb_15466	0	0	0	0	0	0	0	0	0
Gb_22383	54.5275	59.756	45.4069	33.013	33.752	18.8912	31.1861	35.1724	45.2298
Gb_35765	86.5937	88.1155	101.655	49.1418	54.5578	31.659	52.3205	69.0718	80.9437
Gb_17959	0	0	0	0	0	0	0	0.0268198	0
Gb_35198	0.357578	0.67669	0.162025	0.628678	0.802888	0.162085	1.86827	0.835257	1.8801
Gb_25442	0.0493189	0.0259256	0	0	0	0	0.025768	0	0
Gb_04555	84.047	70.2821	68.4215	95.7155	108.789	305.812	198.662	98.3451	87.8142
Gb_26664	55.2446	52.3516	33.0664	52.1373	54.3261	44.0766	43.6082	56.5877	60.4326
Gb_03541	0	0	0.0881983	0	0	0	0	0.0909343	0
Gb_27245	20.9914	17.2464	35.3774	20.7543	18.8022	19.4211	17.8318	23.445	27.9382
Gb_24858	15.7644	16.2225	11.5266	17.4474	19.709	11.3415	11.8358	16.3733	14.0545
Gb_05455	17.9773	19.4171	20.9213	11.7996	10.6995	12.344	17.1167	15.4005	12.4254
Gb_35731	4.2753	6.07409	1.9634	8.23896	8.37306	3.40448	6.03716	4.18355	4.68312
Gb_02942	11.0795	2.56008	2.34465	0.475689	0.497049	0.965804	1.65394	2.84398	5.73476
Gb_14004	0	0	0	0	0	0	0	0	0
Gb_35410	53.3002	44.4432	81.0827	62.8324	58.5674	410.771	75.3288	85.2675	56.9305
Gb_12360	0	0	0	0	0	0	0	0	0
Gb_06104	2.78025	2.50283	2.24399	2.57984	2.94397	2.18574	3.84944	2.51654	2.68381
Gb_08724	19.4392	17.3337	26.6809	19.1406	18.5258	24.947	13.6186	29.8559	31.2006
Gb_31986	0.429885	2.35018	0.292183	3.35913	5.44045	0	2.69526	1.20499	5.55652
Gb_18490	0	0	0	0	0	0	0	0	0
Gb_20241	2.28376	3.21427	1.85682	2.28463	2.21805	2.19144	1.8668	2.64577	2.90509
Gb_19096	0	0	0	0	0	0.159363	0	0.164246	0
Novel01594	24.7144	15.9341	32.2885	7.40178	10.3708	25.5672	26.2754	30.2729	26.223
Gb_30191	1.25111	1.67409	0.322104	0.722107	0.696492	0.0644446	0.356552	0.464933	1.49504
Gb_25569	271.872	241.372	249.935	212.513	235.942	175.575	241.185	230.344	275.114
Gb_40495	0	0	0	0	0	0	0	0	0
Gb_10690	0.108413	0.34194	0.49124	0.105893	0.110648	0	0.226574	0	0.118755
Gb_36926	1.19108	3.08244	1.55683	1.34238	1.49617	1.03827	2.585	1.07008	1.60579
Gb_04052	0	0	0.170071	0	0	0.0850668	0.0784415	0.0876732	0.0822274
Gb_09035	0	0	0.224592	0.484137	0	0.112338	0.207177	0.231559	0.108588
Gb_22742	0.147489	0.116297	0.208844	0.036015	0.0376323	0	0.0385299	0.172258	0.0403895
Gb_02056	3.58148	2.76478	3.1492	1.39439	1.81487	1.78805	2.40775	2.66187	2.24962
Gb_30023	15.3323	12.3798	11.9216	13.1428	13.0444	16.4296	11.5996	13.5234	12.5491
Gb_18754	0	0	0.0987991	0	0	0	0	0	0
Gb_31936	118.488	118.035	161.727	195.452	155.752	92.8446	79.4454	130.665	129.187
Gb_18456	0	0	0	0	0	0	0	0	0
Gb_18206	187.055	229.189	248.772	265.988	270.217	160.008	175.665	183.98	143.517
Gb_21909	42.6948	43.7692	39.3314	45.6615	47.9154	31.4768	36.4899	46.6439	45.2753
Gb_34336	2.50113	2.89584	1.36284	2.99962	4.84688	1.72212	2.74591	2.10768	2.70504
Gb_12733	0.301793	0.105763	0.227914	0	0	0.113999	0.210241	0.587459	0
Gb_08715	0	0	0	0	0	0	0	0	0
Gb_21532	21.6676	26.3347	19.3559	55.5019	29.7577	5.80892	14.132	10.4028	20.3097
Gb_05131	0	0	0	0	0	0	0	0	0
Gb_22703	3.73962	3.01147	2.25331	0.69945	2.11137	5.50012	2.4943	1.9515	3.05047
Gb_17847	16.2928	15.546	13.5709	10.966	14.1134	10.3177	13.9493	14.8714	14.3975
Gb_31409	0	0	0	0	0	0	0	0	0
Gb_03920	5.6837	11.5827	15.4788	5.47552	4.29105	4.49978	7.40369	4.31938	6.26851
Gb_30896	5.62375	8.0105	5.61706	13.1714	12.3434	5.41356	6.12933	8.5457	6.29268
Gb_10828	1.09725	1.49966	2.48591	0.214348	0.559932	0.373025	0.917259	0.256303	1.68268
Gb_28462	56.7711	49.0653	54.9617	42.1096	42.984	27.9748	61.1818	40.0489	33.8986
Gb_17413	289.297	246.192	272.454	270.237	219.76	266.888	263.652	308.007	282.065
Gb_19262	0.376633	0.329976	0.284432	0.674441	0.192198	0.213403	0.262376	0.58651	0.13752
Gb_15967	0	0	0	0	0	0	0	0	0
Gb_36725	1.08847	1.14436	1.64402	1.77194	1.55527	0.740081	0.834094	0.847507	2.14613
Gb_10949	0.0845084	0.0296159	0.0319103	0.0550292	0.0862504	1.14919	0.35323	0.164501	0.709701
Gb_21166	11.6712	10.3366	7.07761	11.4928	7.76857	8.12249	11.6988	11.4828	10.7001
Gb_29197	1.74566	1.40346	0.697932	2.00597	2.20085	0.581825	0.643812	1.43916	0.674885
Gb_11173	0	0	0	0	0	0.02916	0	0	0
Gb_06273	1.3274	1.09953	1.00245	0.353602	0.780015	0.774907	1.13488	1.08052	1.85057
Gb_33025	0	0	0	0	0	0.101771	0	0	0
Gb_37148	0	0	0	0	0	0	0	0	0
Gb_36494	0	0	0	0	0	0	0	0	0
Gb_38283	0.342286	0.17993	0	0.334328	0.174671	0	0	0	0.187468
Novel00045	53.4742	53.4255	27.8145	23.5503	39.0108	7.81675	30.485	44.3463	56.2875
Gb_15762	0.84098	0.252618	0.136094	0.234694	0.122616	0.136144	0.251082	0.420947	0.2632
Gb_29968	9.98525	8.54796	5.98662	8.98379	10.3207	5.49936	14.3901	10.6829	11.717
Gb_12374	7.95837	10.2899	8.34327	4.10395	4.49003	2.96884	5.06201	5.71548	6.65997
Gb_00017	0	0	0	0	0	0	0	0	0
Gb_38228	0	0	0	0	0	0	0	0	0
Gb_21542	0	0	0	0	0	0	0	0	0
Gb_19580	0	0	0	0	0	0	0	0	0
Gb_34562	0.403136	0.141279	0	0.131255	0	0	0.28084	0	0
Gb_37821	0	0.0411936	0	0	0	0.266408	0.0409432	0	0
Gb_07887	0.174062	0.0609999	0.0657256	0	0	0	0	0	0.317776
Gb_19475	96.3562	93.9561	96.1817	111.255	98.1906	73.4689	95.0942	77.9776	90.5624
Gb_27387	0.795664	0.669215	0.72106	0.621733	1.2993	0.540995	0.997721	0.371714	0.69725
Gb_07534	0.107027	0.0562614	0.424341	0	0	0	0	0.875007	0.70342
Gb_13425	0	0	0	0	0	0	0	0	0
Gb_39141	0.353973	0.0930372	0	0.0864361	0	0	0.0924717	0.103355	0.0969347
Gb_36084	0.280533	0.196625	0	0.0913371	0.190877	0.635809	0.488575	0.21843	0.102431
Gb_24313	0	0	0	0	0	0	0	0	0
Gb_01140	0	0	0	0	0.0234072	0	0	0	0
Gb_34245	5.82514	6.4242	5.92536	4.34276	4.63484	2.88294	3.80128	4.85956	5.70365
Gb_32441	0.945527	2.19282	0.283524	0	0.936634	0	2.23761	0.0974395	0
Gb_31544	0.187553	0.289975	0.0499904	0.301729	0.439137	0.11252	0.265155	0.206164	0.181274
Gb_04765	109.701	120.932	103.347	85.3228	109.346	79.8478	92.3109	115.841	110.59
Gb_37224	19.4639	14.7018	13.1864	15.1353	15.6221	21.5429	23.0245	21.4967	16.5183
Gb_16798	0	0	0	0	0	0	0	0	0
Gb_40079	0	0	0	0	0	0	0	0	0
Gb_34153	3.18168	4.37429	2.1596	1.81178	3.27355	0.248154	2.30172	1.32392	3.97903
Gb_11657	4.53528	3.7316	1.5636	6.93368	8.65379	4.46909	4.53312	2.53331	3.02394
Gb_24875	0.0623407	0	0.0706193	0.0608914	0	0	0	0	0
Gb_17881	32.4388	48.7322	50.6789	34.8381	36.0103	41.2899	46.1869	31.1531	36.291
Gb_26537	7.31743	4.00685	6.73494	4.76488	5.75679	4.66438	5.4162	9.25848	10.5203
Gb_29399	0.093672	0.0492409	0.0530556	0.0457472	0.0478014	0.106151	0.0489415	0	0.0513037
Gb_21871	0.80573	1.30916	0.248926	0.858544	0.822339	0.332024	0.306165	1.19769	0.882589
Gb_26190	0	0	0	0	0	0	0.020993	0.0234637	0
Gb_21924	0	0	0	0	0	0	0	0	0
Gb_02394	0	0	0.112913	0	0	0	0	0	0
Gb_26768	0.0342071	0	0	0	0.0349122	0	0.0357449	0.0399516	0
Gb_30088	0	0	0	0	0	0	0	0	0
Gb_04113	2.90884	4.34067	1.38182	2.74956	3.44764	0.744335	2.25519	0.219183	3.39188
Gb_24486	1.28271	0.674285	0.622734	0.715935	0.841595	0.415309	0.957409	0.535042	1.40506
Gb_11453	0	0	0	0	0	0	0	0	0
Gb_26528	42.0343	35.044	39.4297	30.3967	34.3206	37.6058	42.3829	34.6238	28.7573
Gb_25173	0.207565	0.130933	0.0940513	0.243287	0.381317	0.141129	0.650687	0.387875	0.773038
Novel00646	2.67681	2.12275	3.82934	2.12155	2.51343	1.10936	1.55042	2.34029	2.63056
Gb_01692	8.3896	7.64623	9.38028	4.36334	3.69746	4.2906	4.78187	5.75821	7.22062
Gb_24362	32.3386	32.8796	29.8872	27.8118	28.9399	30.3004	35.0699	31.0906	37.5401
Novel01626	0	0	0	0	0	0	0	0	0
Gb_30520	8.5776	12.646	8.26476	14.2526	13.9869	3.12836	10.1995	5.41207	9.82781
Gb_27634	6.30574	14.6869	12.8027	13.0764	12.0299	9.83917	20.4773	12.1234	8.07616
Gb_03213	1.85205	1.66563	1.26385	1.61284	1.32088	0.733305	1.28243	1.92852	1.61319
Gb_38932	23.371	29.8976	35.7314	27.1378	30.0245	17.5945	21.6892	21.7603	23.2731
Gb_35585	3.62574	2.98665	3.98019	1.97153	1.79301	24.6524	1.87484	2.05183	4.09443
Gb_41788	0	0	0	0	0	0.240442	0	0	0
Gb_15183	1.83479	1.19544	0.966035	1.06014	1.05499	4.9491	1.16116	1.328	1.78335
Gb_05153	0	0	0	0	0	0	0	0	0
Gb_15424	8.94513	8.15659	11.5103	9.7551	7.82952	6.98747	7.50201	9.90637	11.6059
Gb_30175	0.938335	1.44689	1.55898	0.916521	0.957677	0.921557	1.96104	1.24204	1.71307
Gb_13692	0	0	0	0	0	0	0	0	0
Gb_26368	0.0573482	0.0602928	0	0.056015	0.0585303	0.0649878	0.0599263	0	0
Gb_16307	4.06553	4.38203	1.66414	1.63512	2.47565	1.85833	2.1063	1.79557	1.34723
Gb_06171	0	0	0	0	0	0	0	0	0
Gb_14999	48.4731	59.354	59.8422	24.0984	27.9948	33.2214	44.5861	42.0364	85.0505
Gb_10691	0	0	0	0	0	0	0	0	0
Novel02040	0.250992	1.05552	1.70594	0.081719	0.213471	0.0474047	4.10898	0.0977141	3.0701
Gb_03833	0	0	0	0	0	0	0	0	0
Gb_22336	3.0466	3.931	2.03933	1.35263	2.54406	0.78465	3.9071	0.970428	5.15752
Gb_41645	2.92914	2.05303	1.99087	1.48774	2.37168	0.929417	2.30582	2.6	3.08021
Gb_23436	0	0.160274	0	0	0	0	0	0	0
Gb_08809	25.7198	21.0175	25.8906	19.9343	18.6369	22.0456	25.3172	26.3452	22.9439
Gb_14862	2.02171	2.72408	1.82951	1.4867	2.54958	0.645175	2.86536	2.29337	4.07275
Gb_34589	0	0.131535	0.283451	0	0.12769	0	0.130736	0	0
Gb_41337	0	0	0	0	0	0	0	0	0
Gb_07708	19.482	15.0856	19.7908	11.4937	11.6421	18.6415	15.4958	16.5832	13.087
Gb_35372	36.4601	25.2432	24.7308	27.882	29.134	42.6272	34.6145	29.4966	29.6613
Gb_05587	0.163434	0.343651	0.555411	0	0.166803	0.370411	0.512343	1.33616	0.537071
Gb_29328	10.1862	5.43111	15.4127	9.23873	7.42584	8.57492	8.74339	9.60244	9.16538
Gb_05356	1.34833	0.773215	0.694264	1.43671	0.750611	2.08356	1.7932	0.7158	0.671338
Gb_13487	0.421887	0	0.716868	0.618119	1.72233	2.1514	0.66128	0.492737	0.693196
Gb_25975	0.824597	1.30041	0.408669	0.352374	0.262998	0	0.700105	0.0601923	0.790348
Gb_08499	0	0	0	0	0	0	0	0	0
Gb_25781	15.0119	14.5527	10.5226	15.1586	16.1557	7.1561	12.6967	9.33443	11.5184
Gb_31075	0	0	0	0	0	0	0	0	0
Gb_24346	3.60972	5.03576	1.84795	2.88166	4.00294	1.76997	5.33157	1.70258	3.87801
Gb_26502	3.921	3.46275	2.54657	3.82984	4.00182	3.85089	4.6982	5.12901	1.77527
Gb_20768	20.809	20.475	24.4789	15.6348	19.3319	19.3485	20.3506	16.5139	20.1638
Gb_29113	0	0	0	0	0	0	0	0	0
Gb_37270	0.262915	0	0	0.171202	0	0	0	0	0
Novel01372	0.427689	0.73068	0.363363	0	0.0545631	0	0	0.74927	0.117121
Gb_07614	51.0866	43.4322	37.2672	51.2302	54.442	50.3826	55.5932	56.8664	53.0253
Gb_00951	0.0360659	0.227506	0.163421	0.352274	0.625758	0	0.376873	0.547594	0.276543
Gb_06949	11.9612	10.6367	5.36338	13.3869	12.1569	2.99331	20.7274	9.25506	19.2165
Gb_39192	1.1301	1.876	1.28018	0.63906	0.546347	1.07844	1.18091	0.694678	1.62882
Gb_19652	0	0	0	0	0	0	0	0	0
Gb_08629	70.0623	62.0682	60.8977	61.2923	55.1861	67.1674	79.3812	67.901	54.1758
Gb_29656	0	0.0278027	0	0	0	0	0	0	0
Novel00500	0.233912	0.40987	0.0883247	1.37084	1.83029	1.85551	0.0814758	0.0910645	0.597857
Gb_06500	45.9299	50.6202	72.5794	69.6446	75.3855	19.1478	63.8045	53.5168	54.7753
Gb_36233	0	0	0	0	0	0	0	0	0
Gb_09293	0	0	0	0	0	0	0	0	0
Gb_29753	1.45129	2.65491	1.05217	2.26808	2.13294	1.08545	1.72885	1.38991	1.36717
Gb_36579	0	0	0	0	0	0	0	0	0
Gb_20850	0	0	0	0	0	0	0	0	0
Novel00195	0	0	0	0	0	0	0	14.5665	0
Gb_36659	17.8544	15.839	16.2689	10.6673	13.8331	8.80205	13.3732	13.7598	15.4747
Gb_25348	0	0	0	0	0	0	0.172334	0	0.180651
Gb_20697	0.0472836	0.248557	0.107125	0.0923687	0.0482583	0	0.0988186	0	0
Gb_03697	0.0470282	0.0988859	0.0266367	0.0114837	0.0479976	0.0266466	0.135142	0.0137315	0.0128786
Gb_21352	0.227396	0.0531271	0.0286215	0.0493577	0	0.0286321	0.158412	0.0295093	0
Gb_18385	0	0	0	0	0	0	0	0	0
Gb_08432	2.8286	3.45995	3.45071	2.65658	2.5538	1.69517	1.93262	3.58952	3.90282
Gb_37201	0	0	0	0	0	0	0	0	0
Novel00147	1.42516	1.2174	0.80721	0.522012	0.72727	0.454223	0.651539	0.884265	1.31719
Gb_33164	10.041	10.4316	9.08606	8.82101	11.4001	54.6712	9.62321	12.4906	9.9575
Gb_15840	23.8663	20.8494	19.4954	20.4144	21.0143	17.7047	19.9658	22.1947	18.3605
Gb_40736	0	0	0	0	0	0	0	0	0
Gb_19413	0	0	0	0	0	0	0	0	0
Gb_09613	17.7169	18.5998	18.3106	17.1807	15.9777	17.5386	13.5126	17.1543	15.8378
Gb_27832	17.0498	18.2716	18.8241	16.3316	18.3259	13.1607	12.8673	17.0752	18.3153
Gb_02360	0	0	0	0	0	0	0	0	0
Gb_08655	8.20174	7.45367	7.95238	4.34499	5.95888	4.72594	6.24627	6.9002	4.64432
Gb_26231	0	0	0	0	0	0	0	0	0
Gb_11032	0	0	0	0	0	0	0	0	0
Gb_10431	0.588361	0.618572	0.333247	0.383122	0.600489	0.722302	0.307406	0.801696	0.322242
Gb_22828	3.31273	2.48773	3.39525	2.46531	2.89801	2.86022	1.64841	5.34298	2.41915
Novel00375	8.14344	7.83807	5.06717	3.08082	7.66747	2.59951	6.23234	11.0515	16.2072
Gb_13893	0	0	0	0	0	0	0	0	0
Gb_29134	0.120941	0	0.274003	0.118129	0	0.411156	0.379134	0.282502	0
Gb_24792	223.981	247.086	192.346	172.366	207.78	124.163	172.014	139.065	269.686
Gb_13299	0	0	0	0	0	0	0	0	0
Gb_11122	0	0	0	0	0	0	0	0	0
Gb_15212	0	0	0	0	0	0	0.0336709	0	0
Gb_31145	59.2379	71.1883	41.624	22.2715	31.4481	13.487	34.2508	30.8144	38.5619
Gb_22397	1.63174	1.91735	1.30478	0.750028	1.66538	1.63157	1.2036	1.34525	3.36451
Gb_23099	0	0	0	0	0	0	0	0	0
Gb_41759	0	0	0	0	0	0	0	0	0
Gb_24162	0	0	0	0	0	0	0	0	0
Novel00362	0.352152	0.201945	0.725302	0.906816	0.35941	0.145114	0	0.44868	0.175338
Novel01342	4.16574	3.10813	1.97891	3.54388	6.17169	4.41612	3.79134	2.35419	4.41591
Gb_19099	7.70998	5.93371	5.59422	3.64232	3.96017	2.2271	3.47539	3.70784	3.20154
Gb_27338	0	0	0.143708	0.247824	0.129476	0.287522	0.198846	1.85207	0.694812
Gb_31623	14.5327	13.7978	9.93913	12.3843	15.3367	11.3992	12.5259	14.4908	11.858
Gb_18107	49.5699	50.5676	54.8456	53.7799	52.8248	57.4357	54.3342	55.3389	54.124
Gb_40484	5.59655	6.39398	2.53197	1.76009	4.03194	0.23562	2.49859	4.18897	3.15061
Gb_19083	0.243833	0.102541	0.110485	0	0.0497717	0.497367	0.0509589	0.227825	0.32051
Gb_32032	4.00205	6.03389	6.22734	16.2374	5.04957	14.9511	11.1213	2.02888	3.54076
Gb_23839	0	0	0	0	0	0	0	0	0
Gb_21013	0	0	0	0	0	0	0	0	0
Gb_31006	1170.82	1007.96	1837.63	2184.07	1138.89	1547.5	1072.12	1029.39	1485.57
Gb_20518	0	0	0	0	0	0	0	0.158117	0
Gb_05399	0	0	0	0	0	0	0	0	0
Gb_14543	0	0	0	0	0	0	0	0	0
Gb_12096	22.4848	32.7727	24.6024	8.8597	8.47521	3.18501	6.94189	9.997	17.9124
Gb_08585	33.3214	25.0019	30.6124	23.6412	26.6214	31.2095	35.9981	35.1847	25.8434
Gb_33196	0	0	0	0	0	0	0	0	0
Gb_10590	0	0	0.0901325	0	0	0	0	0.0929284	0
Gb_08065	0.695229	0.662403	0.442999	1.03982	0.931298	0.689364	0.703781	0.583613	1.26131
Gb_34948	0	0	0	0	0	0	0	0	0
Gb_14997	6.64832	4.94877	3.85316	5.15138	6.78536	6.75527	7.19852	5.53769	4.62918
Gb_33050	0.147489	0.155062	1.00245	0.432181	0	1.00282	0.924717	1.03355	0.484674
Gb_01820	0	0	0	0	0	0	0	0	0
Gb_28149	4.11329	1.01993	2.63746	9.03974	6.45553	0.703583	2.35185	4.91735	3.33673
Gb_17279	2.49903	3.21121	1.57272	3.5258	5.19556	1.99285	3.772	4.32402	2.02772
Gb_10872	6.62347	3.97918	11.4209	2.51768	5.46128	5.98987	18.8885	5.83042	7.97009
Gb_18232	0	0	0	0	0.0740603	0	0	0	0
Gb_26666	0	0	0	0	0	0	0	0	0
Gb_01561	69.8664	59.5114	65.0323	61.345	61.6388	79.1736	106.481	86.427	62.9477
Gb_36050	2.1141	2.03913	2.52667	1.78078	1.54402	0.967082	1.01337	1.40446	1.97583
Gb_26379	0	0.155695	0	0	0.226715	0	0.154749	0.172961	0.162217
Gb_10204	24.906	23.3768	24.0241	9.00835	16.6589	24.9643	30.1287	17.4372	25.2563
Gb_41634	0	0	0	0	0	0	0	0	0
Gb_31023	0	0	0	0	0	0	0	0	0
Gb_05803	40.8742	38.0263	29.3601	31.6801	48.7135	26.3477	25.0053	40.4303	44.6491
Gb_24110	47.1055	50.7964	45.4302	68.2417	60.6911	52.6951	46.8147	57.0351	59.6464
Gb_17875	25.7826	24.3467	26.1668	19.6566	24.0517	38.141	36.7553	29.1586	27.9864
Gb_07520	4.69036	4.56507	4.37632	3.38019	3.55419	2.08415	3.00214	3.33004	3.88611
Gb_17585	0	0	0	0	0	0	0	0	0
Gb_24719	0.856829	0.465944	0.267755	0.230872	0.693562	0.770081	1.35846	0.414091	0.517827
Gb_37971	26.232	26.6581	21.6208	33.0072	30.3252	21.9423	31.3857	23.3684	24.0378
Gb_20675	0	0	0	0	0	0	0	0	0
Gb_10266	0	0	0	0	0	0	0	0	0
Gb_21683	0	0	0	0	0	0.0521772	0	0	0
Gb_04593	0	0	0	0	0	0	0	0	0
Gb_07814	16.2439	19.6055	16.6934	15.3077	16.4328	12.8855	10.2524	15.2988	12.4696
Gb_28059	0	0	0	0	0	0	0	0	0
Gb_20689	0	0	0	0	0	0	0	0	0
Gb_31849	32.6015	27.0887	38.42	23.1123	23.2109	56.9064	39.9739	41.6077	37.8713
Gb_38603	187.355	179.172	207.626	171.076	173.262	185.393	179.396	187.929	200.442
Gb_35937	0	0	0	0	0	0	0	0	0
Gb_05637	0.434518	1.02787	0.492221	0.212208	0.221738	0.615504	0.113513	0.253745	0.356975
Gb_24637	14.624	16.348	15.7971	13.7416	15.7441	10.6985	11.2837	15.062	14.194
Gb_41074	2.946	1.63014	1.2295	0.151448	0.791243	0	0.486069	0.724365	3.39686
Gb_05700	84.3145	77.8928	66.1616	75.2474	80.9847	97.6078	90.5195	97.5552	82.7715
Gb_41186	0	0	0	0	0	0	0	0	0
Gb_28696	78.4503	81.1222	59.4586	56.0721	92.2463	40.3847	50.3827	68.6481	64.8256
Gb_27428	0	0	0.163747	0.0705952	0.147531	0.0819037	0	0	0
Gb_19438	5.91083	5.38575	6.34858	3.67788	4.02178	3.37393	5.44452	5.11368	4.46032
Gb_22105	4.37671	4.16797	4.45494	3.00486	2.62189	3.41432	4.20892	3.29668	3.5088
Gb_13137	0	0	0	0	0	0	0	0	0
Gb_03540	0.451915	0.407245	0.29253	0	0.85657	0	0.877	0.301604	0.353587
Gb_13409	0.251691	0.305325	0.285115	0.132375	0.454479	0	0.566475	0.0452245	0.360531
Gb_31820	0	0	0	0	0	0	0	0.182652	0
Gb_33108	4.56311	8.77575	8.82524	9.78372	5.22512	20.3056	12.3277	10.6588	12.6788
Gb_33477	0	0.0294634	0	0	0	0	0	0	0.0306977
Gb_17383	0	0	0	0	0	0	0	0	0
Gb_36636	2.17994	2.52897	1.73144	1.98242	1.66227	1.05061	2.27795	1.78515	4.66599
Gb_37808	0	0	0	0	0	0	0	0	0
Gb_23107	14.5777	16.8588	17.2475	18.3522	13.721	12.298	17.6026	18.1609	19.1619
Gb_30043	31.747	24.8225	28.4076	34.9176	31.5846	29.3251	27.1806	35.2089	30.6841
Gb_34243	36.1613	27.3374	38.6344	29.0598	31.4756	33.8519	39.1772	35.5953	31.2647
Gb_04514	66.1379	63.2048	49.855	47.9934	54.4659	17.9766	31.6228	38.9549	50.2583
Gb_41292	0	0	0	0	0	0.0566331	0	0	0
Gb_38342	0	0	0	0	0.138172	0	0	0.158117	0.148296
Gb_41579	0	0	0	0	0	0	0	0	0
Gb_20388	2.0965	2.42906	1.74483	2.50746	2.13971	5.47885	3.48732	3.04823	2.62455
Gb_11043	0	0	0	0	0	0	0	0	0
Gb_03870	37.7602	42.0451	35.9465	35.0425	36.3203	30.5412	36.2176	42.1046	37.8069
Gb_30560	0	0	0	0.0196446	0	0	0	0	0.0220306
Gb_21661	0	0	0	0	0	0	0	0	0
Gb_33778	0	0	0	0	0	0	0	0	0
Gb_26195	0	0	0	0	0	0	0	0	0
Gb_15324	49.3204	52.6844	42.0542	44.934	42.2123	33.7137	43.939	41.5708	46.423
Novel00603	0.475729	0.450141	0.538904	0.185868	0.728303	0.269552	0.347981	0.277811	0.364776
Gb_40324	0.294978	0.155062	0	0	0	0.334273	0.154119	0	0
Gb_31579	109.196	116.636	135.75	106.487	101.121	129.475	116.11	130.793	102.033
Gb_33674	0	0	0	0	0	0	0	0	0
Gb_02327	6.9541	5.32444	2.78284	1.88269	2.93155	1.45618	2.01415	1.80978	4.9679
Gb_05856	0	0	0	0	0	0	0	0	0
Gb_02373	1.78663	1.75194	0.9341	1.22492	1.57799	0.856576	1.75924	1.48474	1.50543
Gb_27169	102.8	52.7238	71.9257	228.927	152.59	141.66	86.9393	166.092	168.452
Gb_32689	0	0	0	0	0	0	0	0	0
Novel01556	1.19144	0.402628	0.0964044	0.0415623	0.0868573	0.0482201	0.133393	0	0.0466105
Gb_34512	0	0	0	0	0	0	0	0	0
Gb_10721	0	0	0	0	0	0	0	0	0
Gb_22073	3.48245	6.34335	1.92658	1.06791	1.73579	1.19309	2.79273	2.50658	3.28236
Gb_08870	2.44932	3.42402	4.02467	1.52482	2.93934	1.28105	2.61569	2.89209	1.23829
Gb_40263	9.49498	10.4806	7.66999	10.4311	11.4636	7.89653	11.4276	9.17595	9.53578
Gb_32311	0	0	0	0	0	0	0	0	0
Gb_28888	0.653735	0.859127	0.740548	0.159634	1.16762	0	1.53703	0.76352	1.07414
Gb_01647	110.856	180.719	178.195	359.157	210.353	126.814	129.274	228.336	170.788
Gb_07593	0.210943	0.554437	0.119478	0.412079	1.93762	0.119522	0.110213	0.862289	1.15533
Gb_21466	2.51461	3.11583	2.03467	0.263159	0.0916588	3.15491	0.18769	2.41246	0.0983743
Novel00788	2.4044	2.72848	3.06956	2.64673	2.68767	2.37871	2.47261	2.62989	2.09028
Gb_10825	11.1638	5.39902	4.61589	6.05186	3.13332	23.9736	24.7312	7.82314	2.69031
Gb_28458	1.26566	0.2957	0.159304	0.961518	0.717639	0.159363	0.440853	0.492737	0
Gb_34147	0	0.37561	0	0.34896	0.121543	0.134953	0.995537	0.139088	0.130448
Gb_21435	1.09183	0.927142	0.951399	1.04594	1.05005	0.690019	1.33838	1.00543	1.44897
Gb_11718	0.604705	0.0706394	1.06557	0.525019	0.480021	0.989821	0.56168	0.470837	0.735986
Gb_11661	0	0	0	0	0	0	0	0	0
Gb_35061	0.192991	0	0	0	0.0984845	0	0.100833	0.338101	0.845601
Gb_30778	604.315	305.571	471.061	281.727	289.122	646.079	442.823	300.439	320.831
Gb_03275	53.1173	47.7579	61.6506	37.7778	41.4738	56.9863	75.8268	67.7158	68.5173
Gb_26269	0	0	0	0	0	0	0	0	0
Gb_24406	10.4024	28.4197	10.3974	0.246103	0.440835	0	25.2004	4.37206	8.31927
Gb_15580	38.7276	32.3457	37.0419	45.1039	40.5707	46.9801	59.9602	45.0321	35.445
Gb_37692	27.2117	24.2006	23.0705	25.5761	26.3316	30.1094	32.28	33.0308	27.839
Gb_32197	0.322032	0.112856	0.486395	0.419394	0.32867	0.121644	0.560849	0.125371	0.352751
Gb_01542	1.42069	1.60853	1.48556	0.32023	1.00383	1.11458	1.37036	2.68037	0.957668
Gb_40561	0	0	0	0	0	0	0	0	0
Gb_07906	0.237917	0	0.0673777	0.116193	0	0.0674027	0	0.138936	0.0651528
Gb_12839	0	0	0	0	0	0	0	0	0
Gb_34505	0	0	0	0	0	0	0	0	0
Gb_06370	2.28588	2.13054	1.6161	2.07439	2.06826	1.91065	1.84654	1.60943	1.97118
Gb_07696	0	0	0	0	0	0	0	0	0
Gb_40615	9.81756	9.99755	6.27251	7.56259	9.03972	2.55293	6.28173	5.84392	10.6372
Gb_39195	70.2609	68.5706	69.3162	65.9556	84.6404	67.5471	73.4196	76.6792	62.9268
Gb_04209	5.90642	4.43549	1.67269	1.64832	1.07646	40.1595	2.64512	1.23184	3.69704
Novel01324	0.634984	1.36299	0.659365	0	0.027003	0	0.608236	0.247207	1.18824
Gb_36905	20.3259	20.5695	13.3757	25.0565	26.3821	13.8814	15.3141	21.5317	17.6935
Gb_11048	0	0	0	0	0	0	0	0	0
Novel02024	0	0.0416736	0	0.0387168	0	0	0	0.046295	0.0434194
Gb_13115	15.9553	17.3086	14.3075	18.2005	21.6572	13.8942	14.5252	15.3447	15.9597
Gb_07094	0.818782	0.0807022	0.405787	0.47485	0.365601	0.492924	0.454533	0.388491	0.644636
Gb_16211	19.7221	24.8484	16.9237	22.738	19.9269	22.842	22.6324	27.5578	16.7978
Gb_01000	0	0	0	0	0	0	0	0	0
Gb_07061	5.4291	6.68238	4.50005	7.11363	7.97365	3.1512	6.22665	6.8048	5.07669
Gb_38281	7.43131	9.13418	9.71802	5.87089	9.42485	10.5885	11.8765	10.2109	9.8161
Gb_04838	4.51867	7.1959	4.2907	0.324531	0	2.40971	1.87484	0.931327	0.509529
Gb_34773	0	0	0	0	0	0	0	0	0
Gb_01191	0	0	0	0	0	0	0	0	0
Gb_23068	0	0	0	0	0	0	0	0	0
Gb_38149	10.6255	8.33746	9.15952	11.9479	9.68074	12.7458	9.9658	10.049	10.2765
Gb_09120	14.328	19.1941	16.2307	44.2421	33.1385	19.9031	25.7183	20.378	16.0745
Novel01621	27.8901	23.1804	28.2637	17.4494	17.2329	19.006	21.0703	22.1414	22.7065
Novel01263	4.72127	3.45955	1.1993	1.20179	1.54779	0	0.867104	6.3162	1.50448
Gb_37790	0	0	0	0	0	0	0.0869573	0	0
Gb_22756	14.5708	14.4059	17.8175	9.89647	8.8636	7.76386	11.9992	11.0446	12.684
Gb_32976	19.5295	22.2838	22.5423	25.4942	25.5999	21.3969	25.7269	23.7821	19.8716
Novel00928	13.6625	8.3327	17.6145	15.1143	16.8716	24.293	20.2713	18.8661	19.0999
Gb_25165	50.0802	62.4597	34.2894	28.6786	29.5367	34.0761	43.7872	45.9642	50.2211
Gb_08615	0	0.0678741	0	0.0630584	0.32945	0	0	0.377005	0.28287
Gb_24321	0.791038	0.720768	0.179217	0.618119	0.484406	2.39044	1.54299	0.246368	0.63543
Gb_28694	0	0	0	0	0	0.0392325	0	0	0
Gb_41588	1.1036	1.79013	2.35744	1.94031	1.51253	276.459	1.8781	1.65721	2.45229
Novel01336	0.64059	0.364803	0.786129	0.312849	0.490346	0.0907407	0.278912	0.498778	0.350848
Gb_33440	1.11068	0.875784	0.314544	0.949254	1.03911	0.839095	0.87046	1.081	1.72356
Gb_24750	138.345	106.062	222.335	96.2322	158.695	164.128	171.034	82.1669	168.909
Gb_41329	19.6851	20.261	14.991	31.184	22.6022	14.5982	17.0697	23.0633	15.4247
Novel01148	1.2799	0.58505	1.13467	0.434832	0.795126	1.19816	3.19822	1.10488	1.40199
Gb_01215	0	0	0.206535	0	0	366.838	0.0952598	0.106471	0.0998574
Gb_38232	1.71225	1.70902	1.62045	1.88414	2.30056	1.5228	2.17424	2.25293	2.77775
Gb_07192	0	0	0	0	0.173038	0	0	0	0
Gb_20012	39.1128	34.0872	28.2748	36.0672	35.5857	52.3422	39.3923	45.9818	46.0852
Gb_06543	3.32766	3.2446	1.85438	3.59106	4.3001	3.64932	2.66403	2.91487	2.822
Gb_14170	0	0	0	0	0	0	0	0.0967474	0
Gb_14253	0.978199	1.43356	1.17526	1.82406	1.66394	2.88884	1.70362	2.07722	1.13645
Gb_24451	0	0	0	0	0	0	0	0.09544	0
Gb_11689	0.857062	0	0.161813	0.837137	0.291576	0.161873	0.298531	0.500496	0.469408
Gb_05983	1971.74	1640.25	2075.47	2103.22	1941.42	1783.49	1875.15	1781.86	1901.68
Gb_24628	227.649	211.311	279.057	196.534	267.791	218.74	189.451	282.029	261.239
Gb_34926	0	0	0	0	0	0	0	0	0
Gb_24621	2.56342	0.829245	2.45709	0	0	0.670364	0	0	0
Gb_21820	0	0	0	0	0	0	0	0	0
Gb_06178	7.73513	10.685	8.40869	13.586	14.5501	7.3505	9.35149	10.2495	9.46086
Gb_35935	17.9799	21.2342	17.8102	19.0976	19.5437	123.849	21.3579	23.1652	20.4015
Gb_31709	1.71926	2.11918	0.738733	1.50557	1.21014	1.34365	0.68145	1.17709	0.844219
Gb_37484	0	0	0	0	0	0	0	0	0
Gb_14402	0	0	0	0	0	0	0	0	0
Gb_17887	0	0	0	0	0	0	0	0	0
Gb_14836	20.6291	22.5602	16.7533	9.78786	11.9907	3.7983	12.024	15.1341	17.487
Gb_20734	7.68104	8.23775	9.83787	29.9345	18.1211	120.241	51.3444	3.96706	9.76669
Gb_09499	0	0.0313695	0.101399	0.0291438	0.0609049	0	0	0	0
Gb_14232	0.0511018	0.0537257	0.115776	0	0	0.0579093	0.160197	0	0.0559764
Gb_23831	0	0	0	0	0	0	0	0	0
Novel00248	7.71744	9.24963	7.83309	5.12586	6.52176	2.3438	14.5482	6.27338	8.18309
Gb_23643	3.34036	3.59753	3.59936	0.716203	1.99564	1.56953	2.04324	3.71102	5.17614
Novel01266	0	0.320548	1.38153	0.446708	1.71148	1.72755	0.4779	0.890239	1.00193
Gb_17258	48.1225	55.5436	50.3559	41.5933	42.2596	60.7319	46.3788	48.8449	54.7607
Gb_00686	23.1969	22.8246	20.8871	31.953	32.7808	18.7042	27.6581	30.3922	22.4777
Gb_35583	0	0	0	0	0	0	0	0	0
Gb_02603	3.73037	3.10485	3.19446	3.05806	3.30869	3.06983	2.69153	3.26762	3.30788
Gb_26888	0.0753787	0	0	0	0	0	0	0	0
Gb_15696	0	0	0	0	0	0	0	0	0
Gb_08873	25.0434	24.8476	25.5445	21.3904	19.6584	13.9646	18.9189	28.4472	32.895
Gb_03927	3.03413	2.87762	2.98038	3.08794	3.31323	1.99567	2.12847	2.99849	3.57921
Gb_06478	0	0	0	0	0	0	0	0	0
Gb_19074	7.53062	9.77028	13.8548	4.2777	4.5788	2.8446	4.96706	4.74072	8.65849
Gb_01602	0	0	0	0	0	0	0	0	0
Gb_18591	9.08389	5.62937	5.49213	14.4669	13.1862	8.54312	8.0726	8.1515	6.24453
Gb_23161	0	0	0	0	0	0	0.1593	0	0
Gb_01874	0	0	0	0	0	0	0	0	0
Gb_31232	0	0	0	0	0	0	0	0	0
Gb_20820	0	0	0	0	0	0	0	0	0.046647
Gb_02910	0	0	0	0	0	0	0	0	0
Novel01085	4.6677	6.57797	8.55009	5.43223	5.068	2.70103	5.81154	5.56757	4.78659
Gb_33554	0	0	0	0	0	0	0	0	0
Gb_41376	0	0	0	0	0	0	0	0	0
Novel00283	2.11353	1.24991	0.448912	3.22562	2.02228	0.748464	0.276068	0.308558	0.868177
Gb_31556	4.68285	8.46063	6.44144	12.8379	14.2578	2.43037	9.1905	3.63086	9.13836
Novel01180	18.9435	19.5494	12.4882	19.0824	18.6575	12.5324	13.3061	18.8244	17.6934
Gb_30959	0	0	0	0	0	0	0	0	0
Gb_01563	4.2244	9.51709	5.40686	3.28666	3.62089	1.80295	7.22342	2.39216	7.71227
Gb_31176	0	0	0	0	0	0	0	0	0
Gb_28948	1.66432	1.5748	2.26241	1.7882	1.52877	0	1.39132	0.971912	0.911542
Gb_32213	127.937	116.582	97.0191	144.676	122.827	97.3809	107.221	103.353	131.669
Gb_28296	69.1895	63.8711	94.1486	78.295	61.3581	110.439	102.719	48.5346	60.5391
Gb_28129	3.74984	2.13102	2.64053	1.28688	3.10309	1.83757	4.02433	5.08978	4.10754
Gb_18651	0	0	0	0	0	0	0	0	0
Gb_16829	0	0	0	0	0	0	0	0	0
Gb_10003	0	0	0	0	0	0	0	0	0
Gb_21848	0.122575	0.128869	0	0.239451	0.125102	0.138904	0	0.14316	0
Gb_28929	2.59159	2.89495	1.1009	5.53731	6.61253	2.93683	2.53884	5.10774	3.19365
Gb_35658	2.06671	1.36808	1.47407	1.36447	1.60152	1.3445	1.23978	1.29629	1.46731
Gb_14898	0	0	0	0	0	0	0	0	0
Gb_13334	2.66218	2.86248	2.81009	1.92067	2.2848	1.67982	2.14962	2.04928	2.41906
Gb_34643	0	0	0	0	0	0	0	0	0
Gb_11559	176.165	161.293	180.398	166.706	170.089	218.524	218.309	197.561	150.219
Novel01513	1.36628	2.0948	0.580393	1.55693	3.07939	1.0967	1.07078	1.79519	1.30953
Gb_03427	0.711417	0.747946	0.100736	0.260579	0.816842	0	0.092925	0.727028	0.19482
Gb_39960	50.4089	113.838	78.8116	119.782	111.052	136.652	175.557	97.2687	170.133
Gb_27791	1.51344	1.52751	1.02865	0.236521	0.185357	1.16624	1.77126	0.353521	2.78512
Novel01710	0.731624	0.57069	0.962456	0.161365	0.216785	0.240703	0.986471	0.689105	0.956526
Gb_36713	2.86439	2.8107	3.13661	2.14498	2.63109	6.81654	2.79362	3.23391	3.03304
Gb_06185	1.80615	1.53586	1.59467	1.375	1.51807	1.23407	1.58204	1.64414	2.35666
Gb_18507	0	0	0	0	0	0	0	0.103355	0
Gb_09056	5.24523	7.27078	3.82241	2.96955	4.70549	0.643615	4.04968	1.59981	5.4894
Gb_02404	0	0	0	0	0	0	0.121517	0	0
Novel00124	0.165757	0.0580892	0.187768	0.377774	0.563911	0.250451	0.461889	0.838903	0.423659
Gb_29149	18.3763	15.5053	21.3874	14.5037	14.0235	13.3626	16.394	17.4995	20.35
Gb_41812	0	0	0	0	0.0909832	0	0	0	0
Gb_00318	39.9105	50.0512	45.0859	25.9885	34.4493	13.7052	36.4198	26.4525	40.9476
Gb_01725	0.311189	0.0181759	0.0587522	0.844317	1.25277	1.31262	0.108393	0.0201916	0.340873
Gb_09824	0	0	0	0	0	0	0	0	0
Gb_18638	2.5326	2.17063	2.05814	1.74774	2.33195	2.12129	3.50943	2.5078	2.11079
Gb_03631	3.37196	3.59237	2.4701	4.23773	4.19859	2.75123	4.08732	3.01931	3.93985
Gb_06856	33.9281	20.3102	13.6478	26.9173	29.3273	53.1208	46.017	36.7145	28.6697
Gb_32064	143.35	150.895	126.736	149.93	153.031	183.09	160.661	177.9	204.151
Gb_05261	2.50223	2.46629	1.59441	4.42985	5.10761	2.12667	3.43182	3.65305	1.19915
Gb_25019	0	0	0	0	0	0	0	0	0
Gb_09229	1.55097	2.43675	1.02652	2.29791	3.18367	2.1328	1.00155	1.18049	1.67983
Gb_25736	25.5724	40.4049	53.3975	38.392	71.3091	19.1543	20.898	34.4193	30.8848
Novel00286	9.6292	10.2811	8.4419	9.76536	11.9437	7.23113	16.9828	11.9996	10.5351
Gb_30993	0.811911	0.37345	0.37364	0.793036	0.906333	0.460035	0.689334	0.859361	0.750397
Gb_15738	0	0	0	0	0	0	0	0	0
Gb_40890	23.5327	28.0088	22.131	22.552	21.5578	13.7292	23.3976	20.0764	22.234
Novel01191	29.7567	20.582	26.3161	18.9942	16.1174	26.3258	25.912	23.3217	25.733
Gb_23259	0	0	0	0	0	0	0	0	0
Gb_21806	1.91362	1.85093	0.693678	3.21491	3.59364	1.21439	1.91967	2.68198	1.50924
Gb_18883	21.1647	18.2576	9.92382	25.2161	28.3265	22.4906	20.982	28.1597	20.0415
Gb_19556	4.60867	7.09823	6.78356	7.22539	3.47532	5.55527	5.27597	2.36561	2.50807
Gb_02011	0.693923	0	0	1.54924	0.303526	1.7974	0.621531	0.694678	0.651528
Gb_23061	0	0	0	0	0	0	0	0	0
Gb_29770	0	0	0	0	0	0	0	0	0
Gb_35121	152.574	166.436	172.447	142.257	138.514	288.197	222.473	288.932	99.6393
Gb_04044	1.72028	3.61722	0.354314	3.36058	3.67109	1.77223	1.14394	1.46122	1.37046
Gb_36128	0	0	0	0	0	0	0	0	0
Gb_00164	0	0.0386869	0	0	0	0	0	0	0
Gb_40032	0	0	0	0	0	0.159363	0	0	0
Gb_28990	0	0	0	0	0	0	0	0	0
Gb_20284	0.0680293	0.0715224	0	0	0	0	0	0	0.0745186
Gb_11791	0	0	0	0	0	0	0	0	0
Gb_04427	2.02723	1.39356	4.32791	1.90395	1.35282	1.94386	2.3628	2.36768	1.87898
Gb_35300	13.4744	13.0606	14.2958	9.1807	11.0688	4.54358	7.5552	8.06053	12.1678
Gb_08504	0	0	0	0	0	0	0	0	0
Gb_05005	12.7739	14.2198	7.29593	8.91213	6.35429	36.3715	5.83283	8.27448	13.7573
Gb_26506	0	0.062946	0	0	0	0	0	0	0
Gb_21360	0	0	0	0	0	0	0	0	0
Gb_03552	24.5289	26.057	20.2029	22.6609	30.3021	21.3106	25.6316	25.0671	24.8535
Gb_32451	2.39642	2.23691	1.44613	2.7126	2.26295	1.44666	2.0829	1.75256	2.55142
Gb_33323	38.4746	67.4168	36.0094	96.734	91.6245	31.6131	49.9403	70.1562	34.28
Gb_19159	0	0	0	0	0	0	0	0	0
Gb_38799	0	0	0	0	0	0	0	0	0.166988
Gb_12393	2.38217	2.31183	0.726523	1.34238	1.87021	0.622964	1.53185	1.49812	1.10398
Gb_35490	0	0	0	0	0	0	0	0	0
Gb_28676	3.05835	3.53493	2.71134	2.83882	3.14078	1.33464	3.13629	2.862	3.6622
Gb_13752	0	0	0	0	0	0	0	0	0
Gb_22884	1.21843	0.996331	0.664559	1.0138	0.460574	0	0.613027	0.790585	0.543751
Gb_14252	0	0	0	0	0	0	0	0	0
Gb_10772	16.0633	11.9099	19.6902	6.84968	11.2559	11.4789	21.6081	10.0805	16.3481
Gb_10310	35.2332	39.57	30.4539	186.16	102.123	21.8458	34.8072	31.9602	42.9035
Gb_06170	7.86703	12.7768	1.99517	16.9739	16.1782	10.1126	11.2268	10.8338	3.60133
Gb_10000	218.94	161.451	229.221	194.059	179.953	287.785	291.339	187.09	186.53
Gb_18005	0	0	0	0	0	0	0	0	0
Gb_41670	28.9207	26.674	31.0487	28.1841	28.041	22.1965	27.0614	32.5492	26.4955
Gb_33431	28.6439	21.6539	30.3618	12.6567	15.7309	33.3098	36.203	25.5686	21.0669
Gb_39576	0	0	0	0	0	0	0	0	0
Gb_07286	12.418	8.17398	8.0733	4.85174	2.97564	4.03814	5.98039	4.79245	3.43022
Gb_09326	6.61396	11.1257	9.09775	6.09104	5.5931	1.17779	3.55438	3.64163	7.55535
Gb_09654	1.74185	1.40269	0.734686	1.30316	1.15365	0.755957	0.735806	1.01718	1.60353
Gb_16672	20.7862	20.5155	11.4199	11.6504	6.8763	1.47044	9.72606	11.4827	17.1929
Gb_21279	0	0	0	0	0	0	0	0	0
Gb_16701	0	0	0	0	0	0.0806716	0.0743886	0.0415716	0.116968
Gb_26147	0	0	0	0	0	0.0828944	0	0	0
Gb_29325	0	0	0.0531013	0	0	0	0.0489837	0	0.205391
Gb_03888	0.537877	0.822539	0.276957	0.0477612	0.249529	0.387883	0.255481	0.342658	0.482061
Gb_06581	0.159133	0.250956	0.270397	0	0.162413	0.180332	0.24943	0	0.174312
Gb_23077	4.06286	3.37744	3.42503	2.86095	2.70012	4.28288	2.86325	2.3174	2.69095
Gb_23376	0	0	0.0549961	0	0	0.110033	0	0	0
Gb_14094	0.389166	1.22745	1.08516	1.0234	0.397188	0.203543	0.0625633	0.209779	0.327914
Gb_34939	19.2699	21.4037	8.19725	21.7949	19.0088	11.421	13.7752	17.3974	16.3168
Gb_30593	0	0	0	0	0	0	0	0	0
Gb_21403	0	0	0	0	0	0	0	0	0
Gb_02427	0	0	0	0	0	0	0	0	0
Gb_41465	0.863864	0.75685	1.46787	0.421891	0.220418	0.326315	0.3009	0.168156	0.236567
Gb_17889	0	0.0392441	0	0	0	0.0423	0.0390055	0	0
Gb_38136	0	0	0	0	0	0.0806189	0	0	0
Gb_10474	0	0	0	0	0	0	0	0	0
Gb_20832	0	0	0	0	0	0	0	0	0
Novel00487	19.8445	15.9386	30.5841	27.9933	20.4709	15.6355	23.3176	12.9314	17.3527
Gb_38575	0	0	0	0	0	0	0	0	0
Gb_18821	0	0	0	0	0	0	0	0	0
Gb_08081	0	0	0	0	0	0	0	0	0
Gb_35286	0.987387	1.35479	1.28913	2.0106	3.27942	16.4235	0.61207	0.840471	1.53987
Gb_20383	4.56181	5.57679	3.36495	1.24347	3.57309	0.360663	3.76917	5.82351	7.0887
Gb_33278	0	0.0847672	0.730674	0.787529	0.164579	0.639577	0.926772	1.03584	0.706546
Gb_35237	0	0.300356	0.161813	0	0	0	0.298531	0	0
Gb_28491	0.045811	0.0963264	0	0	0.0467553	0.103827	0	0.0535042	0.0501808
Gb_14016	0.0494983	0.02602	0.112143	0.0241738	0.0252593	0	0.0258618	0.0289054	0.0813299
Novel01198	2.02468	1.02175	1.19265	0.791045	0.661253	2.6615	1.18479	1.79717	1.24198
Gb_30545	6.35944	5.77105	7.05229	6.08083	6.83213	6.75146	4.96651	5.86375	7.11272
Gb_10922	1.13597	1.15811	0.779894	1.09275	1.45802	0.546128	0.75539	1.22623	1.52714
Gb_19298	0	0	0	0	0	0	0	0	0
Gb_27090	9.06613	8.83148	6.55836	12.2986	12.425	7.62742	10.1418	8.34855	8.37467
Gb_30604	0	0	0	0.424417	0	2.83132	0	11.1648	0
Gb_39564	166.79	173.172	153.36	191.035	205.508	207.215	190.699	229.27	191.104
Novel01219	6.00853	1.82223	1.04714	0	0.353791	0.261883	0.36223	2.83402	0.379712
Gb_27378	88.1141	83.0754	89.3387	68.4952	72.2451	76.1273	82.4112	82.1394	79.9874
Gb_35592	1.8	1.22451	2.03903	0.517103	0.756453	0.359962	1.77027	0.741981	1.2758
Gb_27889	569.094	541.097	827.336	463.33	341.5	428.669	447.94	512.428	536.534
Novel01479	59.8328	73.1002	85.7131	35.3744	44.4362	26.6878	50.4593	46.4588	59.5426
Gb_22127	0	0	0	0	0	0	0	0	0
Gb_24139	0	0.049411	0.0532389	0	0	0	0	0	0
Gb_39546	4.60231	3.59373	3.44191	3.42604	3.53428	11.6461	6.06988	4.69678	3.45061
Gb_05392	0	0	0	0	0	0	0	0	0
Gb_26840	0	0	0	0	0	0	0	0	0
Gb_06086	0	0	0	0	0	0.0906963	0	0	0
Gb_30654	0	0	0	0	0	0	0	0	0
Gb_23963	48.2644	45.7194	39.9165	44.0797	45.4877	47.9259	54.7248	50.4842	45.8764
Gb_19860	0	0	0	0	0	0	0	0	0
Gb_05058	11.1135	15.1206	12.7745	9.15236	7.45051	0.987763	7.28666	5.21739	10.5624
Novel01548	2.14348	3.57268	1.00678	0	0.0533576	0	3.87875	1.89285	1.0308
Gb_11935	0.112561	0.039447	0	0.0916205	0.0382939	0.0212594	0.0784144	0	0.0410995
Gb_07994	0	0	0	0	0	0	0	0	0
Gb_17872	1.72773	2.40239	1.89403	1.76922	2.07619	1.83157	1.39773	2.60371	1.55676
Gb_19925	8.09188	8.67709	3.33741	2.95652	6.05499	1.18911	5.92528	3.4645	7.42699
Gb_36911	15.2413	16.5911	13.2163	16.0067	16.5534	22.4684	21.8812	18.0371	19.1698
Gb_27087	0	0	0	0	0	0.0424164	0	0	0
Gb_17866	0	0	0	0	0	0	0	0	0
Gb_06192	23.1398	26.5422	20.8047	19.6395	23.0722	14.5432	23.6225	23.2212	21.6558
Gb_33775	0	0	0	0	0	0	0	0	0
Gb_30210	0	0	0	0	0	0	0	0	0
Gb_17618	41.9255	36.5196	31.0601	89.5624	52.9095	71.573	68.6139	59.7649	24.8308
Gb_25266	21.6342	17.2957	17.9974	11.1709	15.5826	14.4926	27.4342	15.5947	12.7746
Gb_20151	10.134	13.5481	13.4639	9.40961	9.32139	9.78269	11.2433	7.15998	12.1971
Gb_04486	41.4655	2.63677	8.71253	1.87809	1.87711	1.0421	0.349432	0.195278	0.915743
Gb_41266	1.10513	1.12613	0.442975	2.87297	2.15171	0.75141	0.817252	0.774433	0.726329
Gb_31306	9.58159	9.8318	13.8063	8.31065	10.2485	40.4786	19.464	10.2954	12.0069
Gb_11557	0	0	0	0	0.145788	0	0	0	0.156469
Gb_06221	0	0	0	0	0	0	0	0	0
Gb_02554	0	0	0	0	0	0	0	0	0
Gb_34657	0.470326	1.05959	0.152224	0.328137	1.09719	1.75122	0.49147	0.706256	0.367993
Gb_35578	0	0	0	0	0	0	0	0	0
Gb_40562	0	0	0	0	0	0	0	0	0
Gb_21235	0	0	0	0	0	0	0	0	0
Gb_23463	341.36	385.213	364.694	473.308	476.177	1232.6	599.672	431.065	357.549
Gb_01670	3.21016	4.04214	2.74848	3.86473	3.77159	6.51421	3.5495	3.44409	5.19279
Gb_27072	23.9977	24.0285	21.6829	17.9984	18.9524	24.119	18.2104	22.5223	20.0281
Gb_33313	56.7015	62.0372	45.7266	51.5029	53.5038	40.0138	40.6713	40.2339	59.9496
Gb_04064	0	0	0.14472	0	0	0	0	0	0
Gb_19132	17.5597	18.8281	13.1732	10.9042	10.6818	15.9455	13.6099	13.7177	16.5597
Gb_28844	6.65504	9.66588	4.71873	4.16502	4.67908	1.9273	7.93296	5.29692	11.2318
Gb_21282	30.8453	20.0913	26.3433	16.0894	20.0534	48.0699	34.3696	9.43072	9.61149
Gb_14489	0	0	0	0	0	0	0	0	0
Gb_16823	0.650803	0.855275	1.29015	0.854186	0.684975	21.5719	1.55139	0.498813	0.957937
Gb_10614	0	0	0	0	0	0	0	0	0
Gb_31797	9.66594	9.75723	8.92625	7.86769	9.43626	9.20736	9.77111	11.8618	9.47546
Novel00197	50.7251	51.5288	62.8413	37.9864	37.0699	75.7463	52.1919	50.0593	46.3955
Gb_01366	1.80125	1.5691	1.8364	2.53852	3.02019	4.16988	2.93089	3.45615	2.9596
Gb_28108	9.02971	10.5673	7.12778	11.1744	14.0948	5.27836	7.30089	7.06256	9.80154
Gb_00860	0.45495	0.47831	0.193262	0.49992	0.232164	0.257778	0.237701	0.797029	0.18688
Gb_11180	0.0415129	0	0.0470257	0	0.0423686	0.0470431	0	0.0484844	0
Gb_10822	49.9599	46.6257	39.6919	52.9402	48.4516	54.2307	47.1419	55.2593	46.3787
Gb_21332	15.3097	12.7035	12.0094	12.1238	10.5848	12.275	16.6172	14.1892	10.2784
Gb_12347	0	0	0.14271	0	0	0.0713813	0	0.147137	0.137997
Gb_30735	25.1851	16.4437	14.9406	11.2542	16.5802	18.5576	19.674	21.4549	12.8897
Gb_19583	0	0	0	0	0	0	0	0	0
Gb_05047	1.19108	2.08707	1.48764	0.92475	1.62085	0.692182	1.72334	1.07008	1.23779
Gb_27744	83.7446	56.6634	53.0482	86.0215	96.5583	353.786	191.992	147.205	105.25
Gb_04141	27.0318	24.0974	29.9812	22.6889	22.1342	24.9256	24.7565	23.8286	31.1303
Gb_31841	0.625557	0.219226	0.236209	0.101836	0.106409	0.236297	0.217893	0.608841	0.799433
Gb_21445	17.2209	17.0456	18.0187	15.9646	16.2342	14.4501	20.0098	18.7311	20.5436
Gb_19755	0	0	0	0	0	0	0	0	0
Gb_03110	0	0	0.256878	0	0.231439	0	0	0	0.745186
Gb_20652	0	0	0	0	0	0	0	0	0
Gb_30406	5.48742	6.8315	4.13822	2.83936	5.1087	1.5502	4.90567	3.64929	7.52635
Gb_19345	0.171954	1.0847	0.876549	0.671826	0	0.292291	0	0.301247	0.56507
Gb_20782	37.7836	31.8316	28.7703	31.2228	36.0725	21.9047	36.5407	33.7542	28.9851
Gb_02750	1.2369	1.87836	0.46705	1.0739	1.82346	2.95908	0.861668	1.44461	1.65597
Gb_15904	0	0	0	0	0	0	0	0	0
Gb_09311	0.0980602	0.206191	0.222164	0.0957806	0	41.0045	0.102469	0	0.107414
Gb_33471	102.497	56.8711	57.9142	128.466	129.521	218.287	116.325	131.364	139.463
Gb_30748	19.275	19.2961	12.3087	20.8572	20.4437	17.078	17.0067	20.5532	17.2324
Gb_24788	95.9423	116.854	138.364	76.8328	75.8737	87.1694	83.9567	89.3814	119.844
Gb_18119	0	0	0	0	0	0	0	0	0
Gb_14961	0.809872	0.340583	0.91742	0.474627	1.98376	0.550656	0.677025	1.51341	1.4194
Gb_03805	32.3805	29.645	24.4233	32.1385	29.3121	28.398	32.8695	33.3084	29.2567
Novel01383	0.0776368	0.0544155	0	0.151664	0.290536	2.17015	0.0540847	0.272024	0.0283475
Gb_25309	1.16622	1.08986	1.02751	1.1391	1.71926	1.02789	1.62486	0.605362	1.56134
Gb_11202	29.3355	30.3088	18.0823	24.1835	26.556	22.7161	23.1947	20.2915	27.0608
Gb_20115	7.50066	6.96884	4.21543	4.71382	6.29038	4.94178	6.37966	7.06256	6.87864
Gb_05308	0	0	0	0	0	0	0.0888595	0	0
Gb_23556	31.2602	94.1778	72.7965	72.9799	94.7721	263.767	126.164	58.1763	42.3254
Gb_00819	7.33365	9.73921	8.6719	11.0589	7.94442	18.8082	5.57945	9.31657	9.37207
Gb_15125	10.8568	10.5363	8.2779	21.8207	22.6585	12.4346	14.2781	10.8377	12.8835
Gb_20359	112.381	107.208	152.853	102.425	90.0397	116.138	126.9	110.091	126.55
Gb_09810	5.10412	4.07314	5.36395	3.54388	4.45617	2.16031	3.47004	3.37566	3.57015
Gb_27725	0.208919	0.109823	0	0	0	0.23675	0.109156	0.244004	0
Gb_40868	2.20779	3.63554	1.17516	5.58603	6.51557	1.95932	1.9735	3.23097	1.66082
Gb_00355	14.5841	16.4548	8.05891	14.0134	13.5535	7.65879	7.1862	10.6631	8.96171
Novel01411	1.77927	1.56665	2.19191	1.23826	1.31656	1.03335	1.02259	2.54564	3.38638
Gb_18048	0	0	0	0	0	0	0	0	0
Gb_38161	2.18893	2.67963	2.41168	2.13804	2.05043	1.63103	1.91134	3.32699	3.28456
Gb_04701	18.5572	16.7979	12.4432	22.9214	25.5644	36.7777	33.8264	24.2978	15.4962
Gb_05517	0	0	0	0	0	0	0	0	0
Gb_26636	0	0	0	0	0	0	0	0	0
Gb_21765	3.68018	2.66288	3.01632	5.41309	4.83867	4.56295	3.59679	4.77861	5.12204
Gb_36876	0	0	0	0	0	0	0	0	0
Novel01645	6.68271	6.76659	6.94163	3.6611	5.3104	2.85034	6.18433	6.75375	7.27966
Novel00075	21.8688	23.5142	9.71209	40.4957	39.1015	19.8538	27.5694	25.7832	39.1988
Gb_19999	4.2049	5.05235	1.90532	4.69388	5.51774	3.40361	5.5238	4.4901	4.2112
Gb_34513	0	0	0	0	0	0	0	0	0
Gb_24421	97.3922	98.6475	101.075	78.4793	78.1437	97.8825	103.431	104.338	110.405
Gb_11089	0	0	0	0	0	0	0	0	0
Gb_20229	64.7258	59.2193	61.5238	59.7209	54.1738	55.7091	48.2108	59.5086	55.0763
Gb_30232	0	0	0	0	0	0	0	0	0
Gb_14024	3.15498	3.04056	1.19132	1.41242	1.47584	0	3.70892	2.30301	1.29597
Gb_23900	0	0	0	0	0	0	0	0	0
Gb_27534	0	0	0	0	0	0	0	0	0
Gb_15192	0	0	0	0	0	0	0	0	0
Gb_28283	0	6.67542	8.90509	7.08776	0	0	4.89715	6.53287	10.5982
Gb_17412	15.5029	15.0573	7.08726	20.2472	24.3363	13.1263	13.4955	16.9032	12.6606
Gb_20296	0	0	0	0	0	0	0	0	0
Gb_32417	8.46587	4.79261	4.53158	6.26994	8.07068	1.47595	5.54119	3.3683	3.26098
Gb_33005	0	0	0	0.10249	0.392672	0	0.0365489	0.449353	0.0766258
Novel01749	1.52837	1.81644	3.46267	5.38722	3.52668	0.90364	2.01371	1.78504	1.81974
Gb_21323	0.112678	0.0592318	0.127641	0.220117	0.258751	0.0319221	0.0294359	0.164501	0.154283
Gb_17148	1.15795	2.62006	1.39726	0.639275	0.847823	0.0570522	1.68348	0.205801	3.06071
Gb_21299	0.939955	1.77879	1.70364	1.7444	2.39833	3.94114	2.16087	2.96408	3.39774
Gb_35022	0	0	0	0	0	0	0	0	0
Gb_32084	40.3936	47.7626	42.5558	43.9722	42.0654	20.9655	23.7361	38.2339	51.5649
Gb_05433	3.20328	7.8581	2.67568	3.66608	4.26001	2.75001	4.90259	3.32553	8.32907
Gb_17349	8.53539	17.6011	11.0679	6.19241	7.45085	1.74166	5.85048	4.10291	12.6565
Gb_20779	87.4156	85.2743	74.8504	61.9063	70.0029	67.2142	86.3317	87.5259	78.4353
Gb_31792	4.81714	2.90938	4.1797	2.40263	3.13815	2.55521	3.4272	4.54877	4.37849
Gb_32251	0	0	0	0	0	0	0	0	0
Gb_12241	0	0	0	0	0	0	0.0720787	0	0
Gb_33347	0.0253014	0	0	0	0.051646	0	0.0793167	0	0
Gb_25660	5.27255	5.73118	3.94807	5.93556	7.20538	7.49398	5.04267	5.7405	1.95779
Gb_06743	0	0	0	0	0	0	0	0	0
Novel02043	0.18021	0.142097	0.153106	1.45217	0.275887	0.255271	0	0	0.04935
Gb_24573	0	0.110887	0	0.515099	0	0	0.771493	0.246368	0.231065
Gb_36665	0	0	0	0	0	0	0	0	0
Gb_22129	0.134379	0	0.152224	0	0	0	0	0	0
Gb_00450	0	0	0.0726156	0	0.0654243	0	0	0	0
Gb_40706	5.41543	5.41059	9.03041	2.75976	2.0941	3.65924	5.69404	4.9499	10.1323
Gb_38286	7.35691	7.85892	4.88653	10.2738	13.2983	7.66733	10.6516	7.07406	6.6023
Gb_08317	0	0	0	0	0	0	0	0	0
Gb_01037	0	0	0	0	0	0	0	0	0
Gb_07196	1.45382	1.19619	1.86169	0.802621	0.580612	0.21489	0.990768	1.18119	1.03859
Gb_00805	135.608	174.649	118.644	264.417	234.954	168.304	151.842	255.642	123.338
Gb_03254	185.376	165.149	155.011	102.737	114.401	101.836	131.944	154.347	118.703
Gb_13755	190.23	373.417	218.822	527.808	542.681	1763.5	1383.31	369.804	342.049
Gb_19590	0.53849	0.792596	0.366	1.12207	0.915984	0.406817	1.20042	0.419281	1.61227
Gb_12203	0	0	0	0.0465076	0.048596	11.6009	0	0	0
Gb_28454	0	0	0	0.618119	0	0.159363	0.0734756	0.246368	0.231065
Gb_14211	8.32656	7.22297	7.13698	5.44261	6.43019	3.62363	8.43622	8.4307	9.36359
Gb_10015	679.439	364.304	442.152	300.912	471.553	918.326	451.943	642.471	819.905
Gb_01876	0	0	0	0	0	0	0	0	0
Gb_16843	40.1997	39.4168	31.3614	43.7592	46.5829	53.1822	47.7214	50.9118	50.4278
Gb_20188	0.0991319	0	0.112296	0	0	0	0.103588	0.11578	0.108588
Gb_15595	13.6898	19.3375	20.0745	16.4889	16.6293	13.61	12.4623	15.6946	24.7475
Gb_26049	1.49181	1.35542	1.04316	1.70898	1.71053	0.646997	1.27019	1.44119	1.4122
Gb_11204	28.2715	31.5561	29.741	21.6373	24.4929	22.1978	20.0403	26.3116	33.2899
Gb_33136	1.87667	2.12336	1.57923	1.43152	2.15249	0.81016	1.66221	1.37772	2.01653
Gb_22316	163.923	180.504	128.993	149.404	213.256	137.989	264.916	162.49	126.449
Gb_29348	0	0	0	0	0	0	0	0	0
Gb_31181	39.3866	28.9659	36.9244	34.0175	30.9905	42.215	45.3136	31.385	39.9558
Gb_33885	0	0	0	0	0	0	0	0	0
Gb_21433	26.8093	31.7394	22.3213	41.8393	38.3208	17.0403	20.8788	27.4983	25.9414
Gb_16651	0	0	0	0	0	0	0	0	0
Gb_00339	0.0402243	0	0	0.0392891	0	0.0911655	0	0	0
Gb_29039	326.123	352.975	246.981	307.477	309.936	155.889	194.372	314.837	309.429
Gb_18454	23.4667	44.4306	31.7205	36.8483	49.7944	3.93246	23.1932	18.2182	9.74763
Novel00978	1.24793	1.45778	0.863894	0.203152	0.990616	0.0785649	0.652014	0.566804	1.44291
Gb_16156	0	0	0	0	0	0	0	0	0
Gb_10813	0	0	0	0	0	0	0	0	0
Gb_08864	101.265	128.245	112.577	29.1767	55.7045	15.7389	88.152	144.76	148.204
Gb_39481	7.84482	7.60328	7.08149	4.54958	6.00489	3.4726	7.30089	7.01484	4.9679
Gb_29378	0	0	0	0	0	0	0	0.101864	0
Gb_21945	0	0	0	0	0	0	0	0	0.0589079
Gb_34566	0.316109	0.27695	0.278512	0.188687	0.19716	0.218912	0.293618	0.123065	0.288552
Gb_34008	5.13824	5.95331	7.72118	1.84364	2.14047	1.06948	3.94475	8.20563	8.5
Gb_07642	23.7936	29.9935	17.2202	28.1545	30.4558	17.2712	22.7398	21.6255	23.6428
Gb_28383	3.54263	3.44957	2.72028	4.27309	5.24149	4.47261	3.77643	4.1098	4.81815
Gb_05386	0.404635	1.41804	1.29871	6.9165	1.85839	0	0.563768	0.0787646	0.590977
Gb_21348	41.3464	47.3109	40.9552	40.251	41.0771	22.4154	31.9517	34.3645	44.1469
Gb_35008	0	0	0	0	0	0	0	0	0
Gb_33134	1.70912	1.51452	1.21697	0.906241	1.02169	0.470367	1.14812	0.655877	0.962824
Gb_02808	2.04684	1.70976	1.39754	1.80754	1.88871	2.00177	2.19745	2.48882	2.24208
Gb_35483	0	0	0	0	0	0	0	0	0
Gb_30688	1.60317	1.95162	0.477912	1.23624	1.63622	0.669324	1.14622	2.16804	1.38639
Gb_19750	0	0	0	0	0	0	0	0.100894	0
Novel01839	5.40066	11.0797	15.0996	6.34606	5.05882	4.12799	3.8349	11.7474	5.24087
Gb_32842	9.10868	8.45446	7.33936	4.02037	5.29002	3.58466	3.42495	7.0774	9.76882
Gb_05942	1.9856	1.84084	1.79942	2.06286	1.87914	1.32961	1.7542	1.85524	1.56205
Gb_04802	7.57243	12.4287	5.73925	9.57806	10.3418	4.01279	7.57129	7.57157	7.16094
Gb_03858	1.07503	1.13023	0.761119	0.918784	1.37149	0.15228	0.7021	1.09862	1.03038
Gb_41525	1.78856	1.58192	1.22208	2.85618	3.65086	1.67294	0.444993	5.83573	4.82019
Gb_05420	4.26042	6.21305	2.49093	2.64001	3.31962	6.90452	2.68074	3.53128	7.37658
Gb_22519	0	0	0	0	0	0	0	0	0
Gb_07305	15.7898	16.8288	16.35	15.1931	14.8785	16.1716	16.0461	17.4909	15.1761
Gb_31842	2.93714	3.41491	4.50147	3.27387	2.50394	3.36757	2.49145	4.35861	5.63975
Gb_37103	5.85609	5.35372	4.61478	6.77689	4.15777	2.30825	2.79362	4.31188	5.2991
Gb_39957	0.399621	0.157553	0.169758	0.121978	0.101965	0.169821	0.234892	0.495903	0.21887
Gb_34789	0	0	0.0820914	0	0	0	0.0757258	0.0846379	0
Gb_37783	0	0	0.18186	0	0	0	0	0	0
Gb_17656	0	0	0	0	0	0	0	0	0
Gb_00257	11.0262	11.3966	10.4228	10.7699	10.265	7.76722	10.1595	10.9636	9.54817
Gb_22104	2.64405	4.09251	4.15996	3.08475	3.97287	1.41491	2.45593	2.48762	3.05717
Gb_31407	0	0	0	0	0	47.5651	0	0	0
Gb_03270	0	0	0	0	0	0	0	0	0
Gb_37089	0	0	0	0	0	0	0	1.26284	0.1316
Gb_00858	0.223965	0.706394	0.253706	0.328137	0.800034	0.5076	0.819116	0.261576	0.245329
Gb_13872	0.102492	1.07755	0.464412	1.10121	0.523025	0.464583	0.2142	0.359113	0.224538
Gb_24678	19.5891	21.4649	14.5281	21.9624	21.4074	17.4402	21.918	18.361	14.3203
Gb_19469	0	0	0	0	0	0	0	0	0
Gb_22630	0	0	0	0	0	0	0	0	0
Gb_05941	1.69591	0.864482	1.04789	2.00786	1.25882	2.21302	0.859227	1.74063	1.15402
Gb_17403	0.0391535	0.0823279	0.044353	0.0382433	0	0.0443694	0	0.0914576	0
Gb_07256	32.5473	29.1699	25.9396	24.6682	26.8196	15.7711	23.2777	26.4327	25.6675
Gb_19414	0	0	0	0	0	0	0	0	0
Gb_31772	3.93761	3.69625	4.69947	2.54115	3.08585	1.59363	2.64512	2.54581	4.31322
Gb_07758	1.46595	1.10087	0.74135	1.0739	1.28243	1.06794	1.8054	1.00894	1.69181
Gb_37538	0	0	0	0	0	0	0	0	0
Gb_22825	15.7475	19.7349	15.9478	15.9659	15.9435	14.0621	18.7921	17.4357	20.4926
Gb_11766	169.765	137.394	140.046	173.183	167.207	215.349	207.509	192.825	188.208
Gb_12478	1.63504	1.96456	0.617388	1.36888	1.66874	0.794079	1.22039	1.36401	1.194
Gb_29756	0.325889	0	0.24611	0.424417	0	0.123101	0.113513	0	0.118992
Gb_33324	0	0	0	0.0622461	0	0	0	0	0
Gb_39426	2.41618	1.5408	1.032	3.4046	3.35535	0.134658	1.20031	0.138784	8.72095
Gb_27383	2.73092	1.94828	1.21533	2.85797	2.78722	2.76315	1.12109	6.15126	2.24357
Gb_16461	0	0	0	0	0	0	0	0.141251	0
Gb_35480	0	0	0	0	0	0	0	0	0.132477
Gb_32930	0	0	0	0	0	0	0	0	0
Gb_01245	2.71726	3.55557	2.81237	2.17674	2.43409	1.57285	1.02137	2.92244	4.49681
Gb_11317	32.8202	34.2143	42.9044	32.8688	40.9169	32.0137	42.6164	35.3398	39.1365
Gb_00760	86.3811	82.4939	89.6736	104.133	110.305	97.6808	141.122	105.04	104.216
Gb_32044	1.95652	2.89019	0.981921	1.26999	1.188	1.09455	2.41973	1.4318	0.908804
Gb_00414	4.89811	4.95888	7.39808	7.97373	2.40696	4.7283	8.15138	2.7544	5.16662
Gb_08112	8.20812	5.72179	11.4542	1.83004	1.94257	9.9419	12.3995	7.67619	4.30009
Gb_26208	22.1483	8.65481	9.54734	23.9946	17.4704	5.55283	33.0434	18.3135	13.0967
Gb_08524	0.152447	0.240411	0.172691	0.148903	0.233383	0.0863774	0.3186	0.712191	0.166988
Gb_32030	0.283455	0	0	0	0	0.642432	0	0	1.24198
Gb_02219	0.358639	1.50821	0.88024	0.554644	0.274523	0.372547	0.718293	0.174528	1.44045
Gb_39308	148.591	156.522	140.351	88.7088	130.54	106.259	169.325	136.55	118.195
Gb_21777	0	0	0	0	0	0	0	0	0
Gb_33112	0.664746	0.676334	0.267201	0.565513	0.656563	0.5589	0.425741	0.576024	1.22142
Gb_05878	26.2861	36.9775	18.4532	23.5053	38.1637	36.0811	42.169	38.4837	35.6878
Gb_16956	0	0	0.0330921	0.0285337	0.0298149	0	0.274735	0	0.191996
Gb_08747	374.632	295.446	354.782	239.713	308.468	652.42	644.349	504.906	361.813
Gb_20482	0.277671	0.583856	0	0.36162	0	0.104887	0	0	0.101386
Gb_31750	0	0	0	0	0	0	0	0	0
Gb_15362	38.2087	41.9559	40.3351	34.6451	33.3216	25.4826	25.2152	46.0328	45.3337
Gb_39468	12.5325	11.9908	12.6757	13.7146	14.6688	15.1976	16.2139	14.4822	15.3077
Gb_15155	14.5129	15.665	19.6734	8.26905	8.19601	14.7468	8.44205	17.2326	9.80333
Novel01202	4.61627	10.1536	10.9402	5.87351	15.1262	1.30781	3.11008	6.38468	16.6336
Gb_02375	5.52644	6.11335	7.07689	5.63266	4.61038	4.05711	3.69091	7.29642	8.02761
Gb_08319	2.29496	1.8613	2.30261	2.09217	1.98535	2.55115	2.28394	2.52721	2.82512
Novel00710	0.292285	0.122917	0.198659	0.057098	0.178986	6.29321	0.24434	0.273096	0.256133
Gb_02467	0	0	0	0	0	0	0	0	0
Gb_24916	0	0	0	0	0	0	0	0	0
Gb_34598	0	0	0	0	0	0	0	0	0
Gb_36342	6.70239	4.32188	3.03698	2.00762	4.56037	6.27874	5.97649	6.47111	6.06916
Gb_10440	0.0737945	0.0387918	0.041797	0	0	0.292688	0.077112	0	0.121251
Gb_22456	0	0	0	0	0	0	0	0.152429	0
Gb_34547	0	0.0659952	0.426648	0.183938	0	0.284537	0	0	0
Gb_06153	0.0301849	0	0	0.0294832	0.0308071	0	0.0315419	0	0
Gb_40596	12.5209	10.546	8.8648	9.1724	9.58428	7.09446	11.0767	12.3803	8.26036
Novel00866	4.07056	4.27957	5.67167	2.82291	4.23756	3.04446	2.89242	4.70661	3.74544
Gb_41231	0	0	0	0	0	0	0	0	0
Gb_05208	0	0	0	0	0	0	0	0	0
Gb_39676	13.3404	12.521	20.2365	12.9401	11.2127	23.4349	17.3649	16.2277	13.6523
Gb_26373	0.99619	1.15759	1.72242	0.870606	0.642142	0.891235	1.3697	0.796069	0.976351
Gb_01654	24.224	23.0273	18.9919	21.0365	24.1968	68.8346	25.605	28.3674	22.8618
Gb_09882	10.9247	11.0829	10.055	13.4847	12.6456	10.1531	8.92728	12.7787	9.6865
Gb_04631	0.384812	0.83804	1.58797	0.429561	1.71124	8.22313	3.93495	1.3162	0.782821
Novel00899	0.388276	0.136071	0.0733063	0.189625	0.264187	0	0.811464	0.226741	0.283543
Gb_19676	3.27548	3.31122	3.28233	2.21493	3.08585	3.14078	3.68602	3.97269	1.93196
Gb_34985	0	0	0.0218619	0	0	0	0.0201667	0	0
Gb_06792	1.18218	1.44627	0.535669	0.125967	0.592307	0	0.336908	0.200831	0.282535
Gb_11897	8.65008	9.85209	2.44969	7.62756	17.1663	4.9012	5.64935	7.01579	9.60681
Gb_36094	4.44356	3.98596	7.943	3.14569	5.45051	4.52734	8.30687	2.52348	4.77812
Gb_31674	0	0	0.0274369	0	0	0.027447	0	0	0
Gb_31298	36.2823	40.5434	35.2866	50.1992	47.3972	35.4612	49.496	39.1702	32.9502
Gb_34074	0	0	0	0	0	0	0	0	0
Gb_13047	0	0	0	0	0	0	0	0	0
Gb_26868	3.15687	2.66066	1.6846	1.14675	1.65091	4.05046	2.29007	4.99729	4.001
Gb_02006	0.336838	0.809448	0.381569	0.470011	1.52246	0	1.40792	0.281004	0.474389
Gb_21804	0	0	0	0	0	0	0	0	0
Gb_13662	60.6981	104.877	66.7761	35.0219	46.2659	17.5588	40.4112	24.8768	104.642
Gb_17186	0	0	0	0	0.0611059	0.135695	0.0625633	0.0699263	0
Gb_41540	1.08095	4.0517	2.12956	5.2791	9.11364	201.957	4.41995	4.39123	2.05923
Gb_09141	5.32403	3.7316	5.02587	3.37054	4.7294	4.916	5.35733	4.03027	5.61589
Gb_26504	4.46224	2.01058	1.71502	7.31606	6.91266	2.34774	4.16326	3.72258	5.58616
Gb_24354	0	0	0	0	0	0	0	0	0
Gb_38850	0	0	0	0	0	0	0	0	0
Gb_13600	22.9788	17.4832	14.3851	20.6726	32.4014	35.2909	21.4843	29.3096	24.8395
Gb_38879	3.44284	3.34119	5.25005	2.45744	3.64896	2.1008	3.45925	1.85586	3.77126
Gb_34096	0	0	0	0	0	0	0	0	0
Gb_37467	0	0	0	0	0	0	0	0	0
Gb_39730	65.5744	73.8408	79.797	76.5673	49.5151	110.805	57.3918	101.176	57.1537
Gb_35906	7.16713	7.22211	6.72158	10.2411	9.24669	4.65142	8.28939	10.3082	9.50483
Gb_39183	34.5188	27.6606	13.7767	19.0261	37.7956	12.3806	16.4997	29.3313	36.324
Gb_18603	0	0	0	0	0	0	0	0	0
Gb_18649	100.928	61.759	105.442	74.6746	71.1949	79.2129	124.873	97.0261	68.289
Gb_28348	0	0	0	0	0	0	0.162023	0	0.169843
Gb_17160	0	0	0	0	0	0	0	0	0
Gb_02420	102.512	77.9051	99.924	349.419	313.091	778.913	334.5	365.235	93.7856
Gb_41554	21.7986	22.6103	28.3394	17.2907	16.126	13.9263	21.4027	21.8712	29.8074
Gb_32116	0	0	0	0	0	0	0	0	0
Gb_10175	0	0	0	0	0	0	0.0707339	0	0
Gb_03310	6.17634	11.6694	6.11774	5.17302	7.97854	2.82332	10.3202	3.79845	7.3538
Gb_33847	4.82604	3.01688	2.62265	4.5546	4.42631	1.36724	9.40452	2.58975	6.17937
Gb_41278	3.48524	5.33524	4.49039	2.56252	2.56032	1.71436	2.02107	3.73506	4.63578
Gb_33935	0	0	0	0	0	0.116806	0	0	0
Gb_36010	0.36596	0.274822	0.177668	0.102129	0	124.413	0.10926	0.427417	0.0572669
Gb_41269	1.92083	2.31863	4.75475	2.2931	2.61389	2.5798	3.12228	2.49267	1.87027
Gb_00207	0.466173	0.23064	0.196735	0.124994	0.625047	2.32026	3.32395	1.65473	0.580729
Gb_18063	0	0.10715	0	0	0	0	0	0	0.334915
Gb_26788	0	0	0	0	0	0	0	0	0
Novel00016	0.365258	0.192006	0	0	0.372787	18.4193	0	3.83938	0.4001
Gb_19217	0	0	0	0	0	0	0	0	0
Gb_24992	14.2203	8.89031	6.2645	5.40156	9.58603	4.87419	8.28591	6.18544	9.87171
Gb_40864	0.139013	0.109613	0.0393682	0.135781	0.177348	0.0393828	0.0363155	0.121768	0.114205
Gb_10401	0	0	0	0	0	0	0	0	0
Gb_41688	0	0.15137	0.163097	0	0.146945	0.163157	0.6018	0	0.157711
Gb_40175	4.58049	4.11867	3.41366	4.2974	5.35154	5.25898	4.28258	5.4201	5.34751
Gb_39867	0	0	0	0	0	0	0	0	0.165597
Novel00240	0	0	0	0	0	0	0	0	0
Gb_14087	0.112678	0.177695	0	0	0	0.0638442	0	0.131601	0.0617131
Gb_23398	6.99417	3.04473	8.48006	1.22755	2.17496	4.33448	11.9336	8.80693	10.1752
Gb_12590	0.195768	0.686066	0.147843	0.127478	0.399606	0	0.204569	0.152429	0.428884
Gb_33993	0	0	0.168444	0	0	0	0	0.17367	0.162882
Gb_28671	117.479	115.512	133.411	86.7393	88.9919	117.047	111.447	130.031	123.396
Gb_28064	43.3439	36.0972	51.4445	28.0656	30.1957	29.664	39.6946	35.2654	36.9425
Gb_21609	0.706798	0.990786	1.60132	0.690366	0.721367	2.13588	1.96953	0.825494	1.80651
Gb_22057	0	0	0	0	0	0	0	0	0
Gb_06846	6.66777	7.38906	6.53252	2.52296	3.92373	0.884939	4.33116	2.03458	5.3956
Gb_12290	17.6102	18.7315	16.3399	15.1551	16.5883	14.7415	17.2922	17.019	23.749
Gb_14383	9.3867	6.3405	5.12378	4.60799	4.81491	3.25177	5.13305	6.5892	8.04454
Gb_22153	0	0	0	0	0	0	0	0	0
Gb_11440	0	0	0	0	0	0	0	0	0
Gb_23518	2.17316	2.48341	1.28439	3.69154	3.76088	1.60608	2.27085	3.08987	2.69095
Gb_26634	5.37441	5.20926	4.20962	5.87394	5.77067	3.89421	4.13373	6.18363	5.4056
Gb_26546	0.0981486	0.137584	0.0185304	0.0958669	0.0667812	0.0926863	0.188029	0.248368	0.071674
Gb_08953	0	0	0	0	0	0	0	0	0
Gb_01718	4.97637	1.90251	2.0499	5.08162	9.00359	0.205066	3.82916	5.81208	9.41548
Gb_11355	0	0	0.0726156	0	0	2.83306	0	0	0.0702177
Gb_04208	0.149927	0.0788125	0.0849182	0	0	0.254849	0.156667	0	0.164228
Gb_22204	8.4596	8.00457	6.7081	8.53836	9.49737	7.24317	8.25058	9.99005	9.57544
Gb_00446	0.757315	7.202	24.6057	52.4521	17.5314	10.0644	1.51078	1.08552	13.1598
Gb_28449	0	0	0	0	0	0	0	0	0
Gb_25236	1.83571	0.170291	0.856259	0.263682	1.10209	2.20262	0.564187	0.252234	1.12369
Gb_32755	0	0	0	0	0	0	0	0	0
Gb_41464	0	0	0	0	0	0	0	0	0
Gb_25724	0	0	0.14271	0	0	0	0	0	0
Gb_15978	0	0	0	0	0	0.0395343	0	0.0407455	0
Gb_01125	0.296182	0.233542	0.167757	0.36162	0.151144	0.587366	0.154749	0.259441	0.243326
Gb_29396	0	0	0	0	0	0	0	0	0
Gb_04896	0.0453528	0.0238408	0	0	0.0462877	0.0256973	0.118479	0.0529692	0.223556
Gb_04029	4.20764	6.38172	2.65668	5.32256	5.13917	4.29916	4.3968	6.2838	4.45789
Novel00577	2.19893	1.07335	1.06754	0	0.160304	0	0.820636	1.65099	0
Gb_09512	0	0	0	0	0	0	0	0	0
Gb_22021	0	0	0	0	0	0	0.136379	0	0
Gb_08649	144.565	153.853	154.446	152.229	148.203	99.4998	116.605	139.18	157.913
Gb_41694	0.0832799	0.350224	0.188678	0.122016	0.169993	0.0943741	0.391607	0.194531	0.501732
Gb_09272	0	0	0	0	0	0	0	0	0
Gb_33931	0	0	0	0	0	0	0.0885827	0	0
Gb_01058	66.2152	60.3512	60.6231	51.9558	58.058	44.493	50.98	59.1742	49.1822
Gb_01910	0	0	0	0	0	0	0	0	0
Gb_41528	15.1195	14.7934	17.089	14.3055	14.6372	18.1686	14.5621	19.0808	17.5251
Gb_00179	125.255	131.365	154.242	116.62	103.965	91.5862	96.2744	126.293	124.421
Gb_04537	162.281	139.143	228.855	98.7454	128.427	123.16	136.919	96.2113	168.728
Novel00136	0	0	0	0	0	0	0	0	0
Gb_13094	0	0	0	0	0	0	0	0	0
Gb_10516	49.9486	48.5716	60.9656	32.0131	32.9568	35.3594	32.6055	41.1041	41.333
Gb_39707	0	0	0.160549	0	0	0.321216	0.296198	0.331058	0
Gb_10865	0	0	0	0	0	0	0	0	0
Gb_31223	5.20718	5.65115	1.52224	3.1173	1.8858	0.951751	2.28182	4.11983	3.67993
Gb_03754	41.451	43.1532	40.1246	34.2014	38.4266	21.5915	38.8665	31.9591	35.8577
Gb_29138	6.79146	8.0729	6.09922	9.74119	6.33822	3.39741	3.86806	5.57383	5.56271
Gb_32373	0	0	0	0	0	0	0	0	0
Gb_30056	2.79094	3.66781	1.58079	2.04455	7.8333	0.790685	0.729104	3.25964	0.764293
Gb_09694	6.98378	4.21236	2.55302	5.35387	9.20075	5.01333	3.92508	9.61895	10.3015
Gb_15903	3.79069	2.27733	5.72543	1.05787	2.39499	106.982	6.60183	5.27057	3.46023
Gb_09438	0	0	0	0	0.0171119	0	0	0	0
Gb_10074	1.51176	3.44367	1.14168	3.77358	5.2288	2.6649	2.19406	2.64846	3.31194
Gb_26494	1.66432	1.22485	0.471335	0.812817	0.509589	2.73476	1.39132	1.36068	0.0911542
Gb_17571	0	0	0	0	0	0	0	0	0
Gb_39843	5.72164	3.60925	5.29501	5.19079	4.37473	8.33009	9.22163	6.18415	3.52675
Gb_12278	0	0	0	0	0	0	0	0	0
Gb_12523	0	0	0	0	0	0	0	0	0
Gb_10744	4.40571	2.86089	3.08253	4.42985	4.09977	4.55209	2.97891	2.72413	3.26462
Gb_17316	4.472	6.34276	4.82691	5.48065	6.43722	3.70519	5.79722	5.69111	4.20539
Gb_26648	45.5828	42.6045	45.4999	46.32	47.9306	32.3713	41.1707	38.3766	42.0942
Gb_35957	3.60294	2.39239	1.93329	2.68569	4.35459	0.537225	9.8086	1.21811	7.06239
Gb_16020	14.3189	11.9629	33.9728	11.7746	23.5865	16.8594	26.5455	11.2291	17.5205
Novel01184	0.308873	1.10409	1.53952	0.7844	0.63048	0.280016	1.42014	0.360744	1.62401
Gb_33971	5.67937	5.47752	4.81189	7.08318	7.13777	3.93604	5.86113	6.87983	5.70698
Gb_18566	2.8364	3.16842	3.61469	1.93355	2.77425	1.94194	2.16119	7.00505	5.72846
Novel01939	0.718677	0.0686889	0.296041	0.255261	0.200043	0.0740378	0.887528	0.381531	0.286266
Gb_13103	0.028659	0	0	0	0	0	0	0	0
Gb_02502	0	0.0930372	0	0	0.0903175	0	0	0.103355	0
Gb_19370	0	0	0	0	0	0	0	0	0
Gb_29592	0	0	0	0	0	0	0	0	0
Gb_03965	1.0532	0.695267	1.19306	0.239236	0.274976	0.249802	0.56307	0.657943	0.912198
Gb_13292	180.295	226.348	200.507	659.434	441.798	356.314	292.983	377.597	174.014
Gb_07512	0	0	0	0	0	11.2291	0	0	0
Gb_18402	0	0	0	0	0	0	0	0	0
Gb_41572	33.2063	36.0954	37.1632	26.0113	32.3334	30.0545	34.6611	38.1463	43.4575
Gb_39298	3.69137	3.06388	2.83356	3.36835	2.94952	3.27494	2.71535	2.75128	3.13902
Gb_07892	0	0	0	0	0	0	0	0	0
Gb_27710	8.60408	9.19119	5.7932	10.8116	11.497	6.09556	11.3018	7.64102	8.1379
Gb_06457	0	0.119954	0.646233	0.222886	0	92.4455	2.38449	0.399768	0.124979
Gb_38710	0	0	0	0	0	0	0	0	0
Gb_20384	15.2501	11.8539	8.76045	15.4604	15.712	12.1217	14.6518	15.7852	12.9838
Gb_18468	77.3474	27.2831	58.7935	41.3879	32.778	123.474	63.6055	108.601	91.479
Gb_29693	360.184	377.985	401.663	313.795	297.925	179.414	248.333	295.279	330.953
Gb_28305	190.114	193.69	222.581	192.04	191.156	211.273	196.227	190.546	213.888
Gb_13000	0	0	0	0	0	0	0.0286355	0.0320056	0.0600351
Gb_07125	22.8326	19.2557	20.9912	11.7662	14.1451	8.00954	9.11976	14.4641	17.2348
Gb_06020	8.29337	8.12966	8.45857	12.1364	8.9764	5.28438	8.63537	7.75579	7.85597
Gb_11299	171.252	187.675	161.24	205.218	202.299	208.931	151.42	189.972	181.474
Gb_31854	13.907	13.4122	17.1183	5.56182	9.10853	2.48183	11.0994	7.73755	10.8554
Gb_24699	0	0	0	0.573015	0.414517	0	0	0	0
Gb_37329	0	0	0	0	0	0	0	0	0
Gb_05235	0	0	0	0	0	0	0	0	0
Gb_25416	0.958678	1.08543	0.459456	0.36015	0.301058	0.125353	0.539418	1.29193	0.646231
Gb_21324	0	0	0.164402	0.567021	0.148121	0	0.151654	0.169501	0
Gb_29854	41.4907	49.1897	34.2503	48.89	53.3379	50.2191	52.6729	48.4069	53.7646
Gb_19004	0	0	0	0	0	0	0	0	0
Gb_01513	62.931	58.8621	44.7144	61.5291	58.929	43.9512	43.535	66.3394	48.3086
Gb_40760	18.6451	37.8322	22.5481	17.6523	15.3357	11.3172	37.2432	43.3919	39.8687
Gb_34256	7.00741	9.24111	7.41246	8.15617	7.79976	8.24526	8.80223	7.1291	7.56887
Gb_27767	0.0186445	0.0196019	0.0211205	0.0910555	0.190289	0	0.0194827	0	0.0408461
Gb_34727	4.20111	7.42829	3.13661	8.11362	8.08817	2.59678	3.69157	7.69447	7.21653
Gb_00704	0	0	0	0	0	0	0	0	0
Gb_33608	10.325	12.1943	9.42249	12.1397	10.1636	6.29857	7.82468	10.5488	8.77311
Gb_02875	31.2578	34.5587	28.2191	28.5938	24.21	16.6321	18.1277	24.8013	25.8679
Gb_02421	109.091	80.9518	85.4262	125.347	101.459	167.136	110.425	136.247	117.225
Gb_11711	0.471198	1.85772	4.07001	0.172592	0.30057	0.734208	0.246191	1.03187	0.322591
Gb_25081	56.2819	82.998	65.7984	22.515	33.548	246.6	58.8121	58.1527	35.1247
Gb_32535	0	0	0	0	0	0	0	0.155792	0
Gb_15907	4.87374	3.98533	8.38367	4.2315	3.03979	389.678	7.07339	20.1336	6.92046
Gb_14142	0	0	0	0	0	0	0	0	0
Gb_22209	0	0	0	0	0	0	0	0	0
Gb_34355	6.89082	8.42744	6.37216	4.94495	5.88464	2.54981	6.46585	7.5553	4.31322
Gb_17982	0.0612876	0.0644346	0.208279	0	0.062551	0.138904	0.128086	0.07158	0
Gb_22137	128.351	228.155	213.606	64.1392	77.3635	359.231	136.168	76.0966	37.0377
Gb_23722	48.5062	48.6416	36.6318	54.2999	54.0044	36.3694	36.9974	55.998	41.9838
Gb_17520	0	0	0	0	0	0	0	0	0
Gb_40751	119.436	115.989	91.3869	90.7745	103.44	98.1786	99.8794	98.648	78.876
Gb_25253	0	0	0	0	0	0	0	0	0
Gb_02941	0	0	0	0	0	0	0	0	0
Gb_20178	0.0608763	0	0	0.0594611	0.124262	0	0.0636131	0.213299	0.0666833
Gb_33646	0	0	0	0	0	0	0	0	0
Gb_18200	0	0	0	0	0	0	0	0	0
Gb_20876	1.83095	2.38961	1.35889	1.48004	2.89969	1.14475	1.51742	2.50713	3.25046
Gb_07005	20.616	16.9759	11.813	16.6867	19.1772	14.1046	25.6104	13.8632	15.3709
Gb_37297	0	0	0	0	0	0	0	0	0
Gb_16962	0.771963	0.541067	0.728731	0.251339	0.525251	0.1458	0	0.601069	0.563734
Gb_14328	116.76	134.652	144.376	100.756	106.06	52.7056	93.2118	104.506	85.6203
Gb_39544	0	0	0	0	0	0	0	0	0
Gb_14461	32.4566	32.1337	31.1748	23.8669	26.828	16.6887	24.6308	25.6078	25.5042
Gb_14931	26.7026	28.9495	31.5592	37.4277	31.7874	25.3826	26.9843	24.755	19.5675
Gb_40332	0	0	0	0	0	0	0	0	0
Gb_38582	0	0	0	0	0	0	0	0	0
Novel00908	0.43007	0.493258	0.57576	0.267319	0.478838	0.0886113	0.735389	0.410968	1.58459
Gb_38671	0	0	0	0	0	0	0	0	0
Gb_15022	4.39292	3.16452	3.87044	2.22486	2.82293	2.95	2.63524	2.75535	4.90107
Gb_00187	0	0	0	0	0	0	0	0	0
Gb_36541	10.7166	9.49949	9.68002	7.32037	9.86518	13.1761	12.223	12.0254	9.28365
Gb_32325	0	0.0174818	0.0188361	0.0324829	0	0	0.0173755	0	0
Gb_11801	0	0.148772	0	0.138217	0.288847	0.2245	0	0	0.031001
Gb_29452	0	0	0	0	0	0	0	0	0
Gb_32846	15.8489	20.2202	16.272	30.4705	41.0184	32.185	16.8352	20.7797	13.0086
Gb_20982	0	0	0	0	0	0	0	0	0
Gb_32008	365.69	254.414	413.254	182.14	147.15	189.11	209.678	255.869	284.929
Gb_07959	0	0	0	0	0	0	0	0	0
Gb_05075	16.5405	18.8856	24.1767	21.0201	16.6999	5.84487	16.3548	12.2556	20.6509
Gb_15989	1.18312	0.207311	0.223372	0	0.201251	0.223455	1.23631	0.844437	0.359993
Gb_24212	0	0	0	0	0	0	0	0	0
Gb_41217	0	0	0	0	0	0	0	0	0
Gb_07628	0.380916	0.350416	0.916938	0.232538	0.48596	0.377703	0.845837	0.0556107	0.469408
Gb_21436	0	0	0	0	0	0	0	0	0
Gb_24983	5.91806	6.24587	5.62101	6.98104	6.8996	3.14687	5.09	7.2841	7.35524
Gb_32458	0	0	0	0	0.0433608	0.0481448	0	0.0496199	0
Gb_15389	0	0	0	0	0	0	0	0	0
Gb_37929	0.45616	0.590255	0.357741	0.822564	1.28925	0.477164	0.183334	0.122946	0.807164
Gb_19877	0	0	0	0	0	0	0	0	0
Gb_38069	0	0	0	0	0	0	0	0	0
Gb_23067	0	0	0	0	0	0	0	0	0
Novel01439	0.126236	0.315204	0.0536248	0.308253	0.418723	0.679499	0.115422	0.184294	0.120993
Gb_12252	0	0	0	0	0	0	0	0	0
Novel02059	1.15334	0.303141	0.408282	2.81633	1.83925	0.163373	1.58182	4.20947	2.7636
Gb_20607	3.41927	4.69326	1.61389	4.36027	3.48975	3.65951	3.47374	2.5514	2.91312
Gb_11543	0	0	0	0	0	0	0	0	0
Gb_39926	0	0	0	0	0	0	0	0	0
Gb_28911	4.53528	3.74087	2.44347	6.19459	6.02117	2.27724	3.91078	3.48822	3.49369
Gb_05304	0	0	0	0	0.0954386	0.529841	0.781719	0	0
Gb_40666	0	0	0	0	0.104605	0	0.1071	0	0
Gb_37815	2.27769	0.704307	2.12484	3.03612	4.18435	2.67221	1.65206	3.72427	2.31884
Gb_01144	0	0.0522299	0.309519	0.0242621	0.0253516	0.0562971	0.0259562	0	0.0544179
Gb_23981	45.8288	44.3095	40.9089	45.4934	44.6759	49.1512	37.681	51.4365	43.7682
Gb_37661	47.6205	65.2459	29.2526	71.5104	84.1208	41.2205	54.0169	65.5629	60.0204
Gb_39461	20.3931	19.3357	27.7782	22.1187	21.7073	15.1703	18.4337	19.7265	20.968
Gb_21778	0	0	0	0	0	0	0	0	0
Gb_37836	1.78744	1.29021	1.60171	1.19867	0.871298	0.604642	1.42175	0.654325	1.05203
Gb_28749	0	0	0.19028	0	0	0	0	0	0
Gb_33973	0	0	0	0	0	0	0	0	0
Gb_12315	4.01665	3.434	4.75005	4.39752	3.55886	6.75257	6.3189	5.36136	6.33377
Gb_17478	7.73694	7.94054	5.59512	8.25431	7.08563	4.56647	5.51015	5.83591	6.15444
Gb_13420	0	0	0	0	0	0	0	0	0
Gb_21953	0	0	0	0	0	0	0	0	0
Gb_34940	0	0.0988219	0	0	0.0959331	0.106517	0	0	0
Gb_14164	0	0.118219	0	0.109831	0.0382543	0	0.0391667	0	0
Novel01237	25.2398	24.4825	29.9956	18.4164	20.6618	7.3208	19.7416	17.3713	21.147
Gb_24514	91.7663	78.3445	97.5661	67.4973	85.5682	48.9592	70.1689	53.8493	94.9557
Gb_09913	18.5271	21.778	26.6715	16.5884	18.9747	17.6418	22.3178	14.8765	22.7607
Gb_15406	12.5785	13.5992	7.35162	10.6403	17.4961	11.4053	10.9548	11.4216	10.7805
Gb_20430	0	0	0	0	0	0	0	0	0
Gb_00932	163.494	271.77	264.307	493.853	394.172	164.083	181.984	279.743	213.024
Gb_32873	0	0.157625	0	0	0	0	0	0	0.164228
Gb_00751	0.644827	1.12989	0.827852	0.713815	0.701994	0.438437	1.79684	1.35561	1.64812
Gb_38900	12.8252	15.1116	11.079	15.6274	16.6188	9.62094	11.4603	13.2009	12.4374
Gb_06296	0	0	0	0	0	0	0	0	0
Gb_36279	3.80379	6.76771	4.90553	0.171478	0	0.0663155	50.5104	3.00728	3.2051
Gb_22380	13.1936	11.2702	13.3888	5.63799	7.29382	6.54112	8.32946	6.09948	7.82821
Gb_28995	24.8902	27.8754	18.6245	15.5881	19.525	15.4687	18.6651	19.1134	19.2602
Gb_24119	13.5181	17.1654	8.61783	15.2044	12.0647	4.64209	13.2697	10.1154	11.1537
Gb_15922	0	0	0	0	0	0	0	0	0
Gb_16941	84.9426	57.7447	76.5808	69.8497	63.0638	60.3105	71.3756	60.9877	72.0209
Gb_08742	3.89229	4.93465	3.06049	3.48872	4.60346	2.88	5.21568	3.6635	4.53946
Gb_03308	10.0191	10.3466	5.70839	4.4588	6.29271	3.62785	3.5931	6.92408	9.09159
Gb_30336	0	0	0	0	0	0	0	0	0
Gb_31311	0	0	0	0	0	0	0	0	0
Gb_23636	0	0	0	0	0	0	0	0	0
Gb_20813	0.186382	0.0979758	0	2.73073	0.190223	0.950447	0.779042	0.217682	3.47073
Gb_02768	18.7332	20.6731	22.0352	23.915	23.2194	21.8996	28.899	22.8175	13.711
Gb_13020	0	0	0	0	0	0	0	0	0
Gb_19956	9.20663	10.3946	8.42559	5.05003	7.77633	5.13945	10.3788	5.34989	9.83645
Gb_29659	0	0	0	0	0	0	0	0	0
Gb_13146	12.1462	6.46716	3.8384	3.61517	6.38451	5.08038	8.33441	8.21936	10.7352
Gb_34701	0.738779	1.03562	1.36381	1.04232	1.42424	0	0.0571846	0.35153	3.11712
Gb_30580	0.902046	0.737615	0.227074	0.391589	0.818346	0.113579	0.523666	0.936472	0.768515
Novel00504	0.368065	0.386964	0.246375	0.539262	0.443952	1.76318	0.157341	0.547115	0.32987
Gb_16362	29.8434	31.7941	21.5746	33.4248	37.547	27.8135	34.7193	35.9747	27.4399
Gb_16757	1.72101	1.77972	1.24644	1.8739	2.36118	1.37478	1.50356	1.31805	1.79246
Gb_26629	0	0	0	0	0.139211	0.15457	0.142532	0	0.298821
Gb_07075	5.37515	8.82992	3.80559	2.29696	6.17169	1.71315	4.9147	5.29692	9.75181
Novel01689	4.76701	5.51296	3.33003	5.19942	6.48704	3.78144	3.94355	4.45405	4.56902
Gb_38577	0.385982	0.2029	0	0.188504	0.196969	0.2187	0.605001	0.225401	0
Gb_09949	0	0	0	0	0	0	0	0.134099	0
Gb_07609	0.339087	0.534747	0.96029	5.63046	2.94165	0.576387	0	1.38611	0.185716
Gb_05621	46.7134	38.1453	23.119	47.8424	47.4449	50.2382	34.9514	53.234	50.921
Gb_20363	33.5746	38.762	34.966	42.4913	41.9123	25.6206	28.3407	37.2629	34.8989
Gb_39028	42.6984	42.7679	39.514	42.3102	43.3127	38.0154	51.9352	42.2232	35.6048
Gb_38201	17.3586	24.3083	11.9272	15.8432	15.5381	16.6075	10.8536	18.1965	14.8842
Gb_26576	0	0	0	0	0	0	0	0.0465663	0
Gb_14792	17.3807	17.3595	12.1209	14.5363	15.2999	14.649	16.2324	18.1427	15.2309
Gb_28007	0	0	0	0	0	0	0	0	0
Gb_04487	0	0	0.428129	0.147662	0.154292	0.171315	0	0	0.248395
Gb_12357	34.7368	21.1146	19.1552	20.6821	36.2879	13.88	11.4258	22.79	25.6656
Gb_07505	0	0	0	0	0	0	0	0	0
Gb_29200	2.62569	3.76433	3.78556	4.42985	5.76566	0	3.90774	1.301	7.49543
Gb_22554	0	0	0	0	0	0	0.0437462	0	0
Gb_16420	17.1924	19.4862	13.1322	16.9284	19.3416	13.478	17.0949	18.4852	18.5536
Gb_09545	0.0954797	0.501911	0.648954	0.18652	0.584687	0.432796	0.399088	0.223028	0.41835
Gb_13285	5.12778	6.29714	7.02905	6.60795	6.72876	7.37347	6.61908	7.19677	7.17455
Gb_34883	0	0	0	0	0	0	0	0	0
Gb_02357	0.153522	0.242107	0.521726	0	0.156686	0	0.401058	0.0896517	0.756747
Gb_11515	6.04705	6.8948	2.02608	0.582328	1.82543	0.0965156	4.53893	4.27733	2.23906
Gb_10765	0	0	0	0	0	0	0	0	0
Gb_18252	38.6806	37.8004	30.4654	38.1618	41.4236	28.8739	39.1557	37.1563	33.4786
Gb_31853	31.6806	30.7488	8.77143	1.48382	3.08585	0.050141	10.5726	20.2575	5.26679
Gb_28367	52.4323	53.9616	53.4431	48.4042	47.4731	56.8474	52.6511	58.9121	61.3718
Gb_38762	0	0	0	0	0	0	0	0	0
Gb_13912	3.77036	3.75642	2.28087	3.48989	3.9891	2.75148	2.94974	3.06633	4.60572
Gb_29342	6.25031	3.36576	8.80723	3.42476	4.2009	3.62785	5.8941	5.34143	6.67953
Gb_14621	27.0729	21.2134	27.7847	29.1556	34.4324	14.4219	29.1121	28.5385	28.4387
Gb_33229	33.9176	41.9132	37.5847	38.9755	38.991	21.772	28.4157	34.2628	34.7652
Gb_26931	4.23391	4.64837	2.56045	2.46621	2.59946	0.824645	2.15452	2.65275	2.8503
Gb_15644	1.62197	1.86266	1.52643	1.60864	1.85915	0.933161	1.43414	1.80693	1.44869
Novel00529	34.0332	64.4158	384.909	34.5504	12.9622	831.102	459.73	1193.39	100.536
Gb_33772	2.3103	3.36738	0.624536	1.87195	3.45651	0.71402	1.28938	1.25716	1.46665
Gb_09157	0	0	0	0	0	0	0	0	0
Gb_32448	1.24985	1.06281	0.728731	1.00536	1.51947	0.2916	0.9027	0.966004	1.24827
Gb_22421	10.8676	11.4256	14.4433	7.9403	6.37548	5.52734	10.0149	5.89657	9.74834
Gb_21769	15.1176	10.331	6.85007	20.6726	25.4582	15.4184	13.4277	15.0079	14.9037
Gb_16062	2.22641	3.44608	2.8023	2.29547	2.01983	1.96234	1.96029	2.817	3.20656
Gb_35253	0	0	0	0	0	0	0	0	0
Gb_07827	17.6076	16.6885	7.85743	3.25724	6.94316	26.9066	7.8057	15.2676	15.0498
Gb_13102	0	0	0	0.0425947	0	0.0494178	0.0911379	0	0
Gb_21081	0.135719	0.285376	0.153742	3.97692	0	0	0	0	1.11499
Gb_33709	0	0	0	0	0	0	0	0	0
Gb_25216	0	0.317877	0	0.0984411	0	0	0.21063	0	0
Gb_37597	0	0	0	0	0	0	0	0	0
Gb_01935	12.958	13.7747	5.87149	14.2036	15.2823	16.4789	9.6288	8.74412	8.51641
Gb_35130	16.2265	13.7723	13.7938	13.9387	13.5102	13.4086	13.3575	15.4443	13.5193
Gb_22377	0	0	0	0	0	0	0	0	0
Gb_30147	2.03805	0.87295	0.712559	0.466947	0.770392	1.73929	1.76158	1.79258	1.26781
Gb_37339	5.25015	6.45611	5.44288	7.25717	7.296	5.09961	5.4127	5.28323	5.69961
Gb_13947	0	0	0	0	0	0	0	0	0
Gb_04078	11.1257	11.4029	8.94653	6.95744	9.13674	16.9242	7.17341	9.37486	14.5442
Gb_12821	0	0	0	0	0	0	0	0	0
Gb_40539	0.0366488	0	0.166062	0.0357968	0.0374042	0	0.0765927	0.0428034	0.120434
Gb_19987	13.6968	9.89153	9.30353	9.82437	9.78806	16.4934	14.7743	6.07097	9.93581
Gb_25910	0	0	0	0	0	0	0	0	0
Gb_36690	0	0	0	0	0	0.0804611	0.0741945	0	0
Gb_11496	0	0	0	0	0.0845438	0	0	0.0967474	0
Gb_04613	0	0	0	0	0	0.873294	0	0.0243257	0
Gb_27941	1.43429	1.08907	2.07608	2.17925	0.569278	1.53506	1.58204	2.41968	2.1821
Gb_07079	0.06007	0.126309	0	0.0586735	0	0	0.0627705	0	0
Gb_39584	451.05	555.831	509.415	245.76	282.786	570.384	539.854	262.411	313.996
Gb_36552	1.54556	1.34834	2.16057	0.995713	1.37605	1.67692	1.58068	1.68989	2.01718
Novel01015	1.76699	1.80465	2.28759	1.52867	1.39121	3.26103	4.00939	2.53545	2.65446
Gb_36898	44.4952	48.0914	39.5695	65.3942	64.9354	52.013	66.4842	52.8174	34.8465
Novel00760	3.0198	3.66872	2.58461	0.622692	1.84923	0.342208	3.12049	0.979702	4.88827
Gb_14797	10.4486	12.7045	6.58705	2.72151	7.63477	0.274562	11.393	2.19305	14.5968
Gb_32306	0	0	0	0	0	0	0	0	0
Gb_38075	30.1702	15.8141	13.2582	19.1378	22.4083	35.6876	29.9412	19.2385	23.789
Gb_32625	0	0	0	0	0	0	0	0	0
Gb_28001	26.3623	27.0142	15.636	12.1191	15.4808	3.02523	9.82705	13.7826	23.4605
Gb_02092	1.00412	1.40757	0.75831	2.15771	2.11796	1.2896	0.76946	1.32912	0.806597
Gb_27050	28.5075	28.5288	12.0884	37.3745	42.009	26.086	25.6473	43.2656	26.3842
Gb_40140	36.1563	55.7609	33.5368	47.2517	52.8451	18.1309	65.9535	34.5771	48.2991
Gb_01936	0	0	0.0303997	0	0.0273892	0	0	0	0
Gb_17268	34.8986	28.9322	55.5552	28.6814	26.5174	86.6738	48.6769	67.7826	73.5923
Gb_16890	7.30866	8.91885	4.80491	16.6358	10.3232	10.5008	4.90965	15.0905	16.0831
Gb_30829	40.6801	45.5431	33.7522	50.1513	62.1658	41.4894	58.7083	41.9901	38.0572
Gb_15622	0	0	0	0	0	0	0	0	0
Gb_20029	0	0	0	0	0	0	0	0.0905456	0.169843
Gb_41191	0	0	0	0	0	0	0	0	0
Gb_31895	0	0	0	0.228637	0	0	0.244602	0	0
Novel00154	6.26575	1.55202	0.891872	0.0640846	0.167406	0.111525	1.47403	8.73561	0.934289
Gb_14831	0	0	0	0	0	0	0.122301	0	0
Gb_28875	0	0	0.0630375	0	0	0	0.0581494	0	0
Gb_12444	2.29086	3.77547	2.03398	1.39094	2.97	0.701632	2.65264	1.22932	1.69553
Gb_06024	0	0	0	0	0	0	0	0	0
Gb_25289	0.780264	2.2559	1.32582	0.762125	1.5927	0.884207	1.83452	2.05042	2.13673
Gb_27160	6.05967	5.57446	3.60379	3.4403	3.7494	1.58797	3.8784	4.20215	4.6049
Gb_02408	14.2025	16.8215	16.9564	16.6641	14.7058	11.2528	14.9334	15.0046	17.3648
Gb_31216	7.06798	6.9355	1.60132	0	0	0	0	0	0
Gb_26886	1.27867	1.80644	1.17688	5.46413	0.815642	90.4725	6.55551	2.05343	2.36358
Gb_15020	0	0	0	0	0	0	0	0	0.143997
Gb_11517	17.7408	17.652	12.5285	17.6461	18.6853	9.00763	12.0103	15.2162	14.0609
Gb_13578	0	0	0.0623994	0	0	1.49814	0.0575608	0.0643351	0
Gb_29589	0	0	0	0	0	0	0	0	0
Gb_24857	0	0	0	0	0.150529	0	0	0	0
Gb_14343	0	0.185171	0	0	0.179758	0	0	0	0.192928
Gb_35418	11.8934	10.1299	6.90692	9.33761	10.7556	5.71524	12.3494	19.9569	10.7191
Gb_19489	1.58735	0.119204	1.28439	0	0	0.128486	0.473917	1.7215	0.869383
Gb_20263	3.3136	6.96749	8.98598	11.4751	9.32586	10.9237	9.75815	8.79562	5.93949
Gb_21388	110.866	54.6582	79.0729	51.5052	65.9391	35.9005	27.768	95.5353	27.5796
Gb_24293	0	0	0	0	0	0	0	0	0
Gb_11145	138.785	139.926	104.81	167.045	163.381	142.778	129.758	97.5274	165.997
Gb_18839	257.453	277.427	293.097	260.844	249.491	245.752	240.987	235.625	253.032
Novel00125	3.04085	3.36094	3.62131	1.75163	1.98944	1.06029	1.95542	1.82129	3.1601
Gb_11057	53.4797	52.367	57.4931	43.2231	43.0235	30.4208	39.8858	45.5596	52.4932
Gb_34530	0	0	0	0	0	0	0	0	0
Gb_18533	0	0	0	0	0	0	0	0	0
Gb_36572	4.44379	4.45211	3.55335	3.01281	3.78839	1.95507	3.11392	2.50344	3.72235
Gb_22607	4.37522	7.51686	4.03751	4.33604	3.63767	33.8599	6.33377	3.6393	4.27824
Gb_39303	23.8465	34.3026	27.922	43.406	44.3998	24.8512	29.5296	24.7276	31.5407
Gb_26913	0	0.0919902	0.0991168	0	0.178602	0.0991535	0.091431	0.102191	0.670907
Gb_18510	26.5615	36.9541	27.1718	38.0169	45.5978	29.0202	24.567	44.4806	47.1334
Gb_38079	10.0784	13.8562	7.08426	1.95199	3.07706	0.0390462	2.53836	3.25964	0.245329
Gb_04313	0	0	0	0	0	0	0	0	0
Gb_38579	0.278381	0.731686	0.315348	3.53482	7.81327	0.841241	2.37565	0.70445	1.62632
Gb_15906	0	0	0	0	0	0	0	0	0
Gb_34724	8.43074	8.40858	5.0736	9.04351	9.58405	4.13715	6.70564	6.7805	5.8646
Gb_04031	0	0	0	0	0	0	0	0	0
Gb_04373	0.315498	0.055283	0	0	0	0.119176	0.0549469	0	0.115198
Gb_20894	2.76881	2.41016	3.23767	2.3264	2.82588	2.12551	2.6444	2.99038	4.27218
Gb_21378	0	0	0	0	0	0	0	0	0
Gb_04063	2.59159	3.58508	0.463539	5.19591	4.87239	2.31855	1.99544	2.38959	1.94234
Gb_35340	0	0	0	0	0	0	0	0	0
Novel00657	1.35992	1.45778	0.724946	1.38039	1.25188	0.966953	0.780187	0.840863	1.48964
Gb_11260	61.6943	55.9312	69.8055	76.0106	86.1098	45.4393	67.4016	64.2357	54.7258
Gb_33510	0	0	0	0	0	0	0	0	0
Gb_01460	9.66157	4.16032	10.6535	1.95767	3.40929	4.54252	7.41083	2.82102	5.85453
Gb_08300	4.02427	3.22354	3.69035	1.37263	2.02101	2.53353	2.40296	4.17785	1.95917
Gb_17870	1.8284	1.80214	1.32686	1.36732	1.28293	0.712239	2.4181	1.80179	1.18917
Gb_07048	0	0	0	0	0	0	0	0	0
Gb_24874	1.59133	0.724983	0.901325	0.9326	0.812065	0.540995	1.49658	0.80538	1.22019
Gb_32881	0	0	0	0	0	0	0	0	0
Gb_41020	0.0849039	0	0	0.16586	0.173308	77.5488	0.621046	0.0991623	0.837026
Gb_36882	5.22676	5.55929	3.98563	4.72782	6.06099	2.95	3.9741	4.27554	4.78968
Gb_35179	0	0	0	0	0	0	0.019685	0	0
Gb_25779	51.5005	60.1573	37.8613	77.6116	81.9074	50.2964	43.856	68.8321	67.8628
Gb_20565	28.1566	20.364	26.544	19.9343	21.6009	23.877	25.5718	26.595	25.978
Gb_12643	6.89828	6.76433	4.09501	8.06605	7.34511	4.69786	5.89148	6.3137	6.72075
Gb_08431	14.7385	17.7048	12.5837	16.0221	22.2571	7.36122	9.12659	10.8701	21.9744
Gb_26760	104.542	122.912	57.986	35.2444	49.2212	4.1454	66.1794	61.8192	67.4381
Gb_18088	0	0	0.134315	0	0	0	0	0	0
Gb_14523	1.54924	1.52371	0.849182	1.51323	2.04023	1.69899	2.03667	2.04289	2.95611
Gb_34874	0	0	0	0	0	0	0	0	0
Gb_28708	0.0907057	0	0.102751	0.177194	0.462877	0	0.0947835	0.317815	0.198716
Gb_38144	0	0	0	0	0	0	0	0	0
Gb_27445	0	0	0	0	0	0	0	0	0
Gb_09712	0	0	0	0	0	0	0	0	0
Gb_18554	0	0	0.0506163	0.0436438	0.0912073	0	0	0.104373	0
Gb_28442	0.36042	0.631544	0.136094	0.821429	0.613082	0.544578	0.376623	0	0.2632
Gb_13992	0	0	0	0	0	0	0	0	0
Novel01811	104.38	236.647	85.5275	146.425	146.111	56.6207	100.29	86.8279	96.1866
Novel00055	0.573885	0.703911	5.41745	0.280272	0.292857	0	0.0999474	0.893681	0
Gb_32371	0.0518318	0.0817398	0.0293574	0.0506269	0	0	0.758268	0.302681	0.14194
Gb_26980	2.93892	2.47186	2.48176	2.8445	2.53594	3.08821	4.49489	4.30619	3.74605
Gb_40164	0	0	0	0	0	0	0	0	0
Gb_33827	1794.11	1513.42	1551.63	834.781	2260.42	136.876	1671.75	990.207	1488.5
Novel01133	7.65566	5.65804	9.27335	4.62728	5.84076	6.61401	5.26721	5.97563	6.89141
Gb_15486	11.0707	8.70494	8.74701	4.27083	5.50705	3.68986	5.73561	5.32408	8.56008
Gb_27815	0	0	0	0	0	0	0	0	0.0955366
Gb_04999	0	0	0	0	0	0	0	0	0
Gb_33275	0.157293	0.937094	0.237575	0.409697	0.428094	0.178247	0.712246	0.489889	0.574324
Gb_18428	0	0	0	0.20901	0	0	0	0	0
Gb_23825	19.9729	21.7873	19.7252	24.4019	23.5155	17.4316	19.5332	21.2392	15.4235
Novel01217	1.00198	0.720768	0.537651	1.64832	1.56086	0.597611	0.551067	0.431145	0.462131
Gb_14610	0	0	0	0	0	0	0	0	0
Gb_22992	0	0	0	0	0	0	0	0	0
Gb_33978	14.0206	16.8784	14.7307	10.4017	11.9065	7.51967	9.95366	12.4376	12.0168
Gb_10604	0	0	0	0	0	0	0	0	0
Gb_31980	6.33173	7.70955	3.7364	2.83338	3.53169	1.2348	2.46191	4.40264	5.27437
Gb_03156	0	0	0	0	0	0	0	0	0
Gb_18157	4.3789	3.90496	4.10414	3.70427	3.51148	2.08237	2.51939	4.96206	4.53964
Gb_15186	9.23159	7.8999	9.36311	7.81122	7.94286	6.87288	8.46882	4.88946	7.93689
Gb_07506	15.2432	10.5113	12.3761	12.6244	11.8603	23.3492	24.4378	18.48	11.1421
Gb_14566	4.34504	4.41329	3.17013	3.02117	4.81041	1.41874	4.15559	2.58037	2.01674
Gb_32425	68.9149	11.1727	74.7833	56.4085	70.7736	78.7036	144.363	179.907	56.6753
Gb_10622	10.6373	11.4436	8.31349	16.3502	13.718	9.6248	9.21985	11.268	12.8262
Gb_39946	14.6044	22.9003	24.1088	12.6799	15.6062	10.4675	12.0653	15.1618	24.9535
Gb_25371	0	0	0	0	0	0	0	0	0
Gb_20919	1.70454	10.2403	6.75812	1.42707	0.248525	23.5932	2.16284	2.41739	10.4026
Gb_21899	12.4239	10.9812	15.1324	9.82621	12.5678	1.8066	6.14656	6.2921	7.40669
Gb_09494	0	0	0	0.127478	0	0	0	0	0
Gb_27546	10.0618	9.9099	11.1437	16.1119	12.1016	360.8	8.87251	22.673	16.1022
Gb_04285	12.4641	9.23622	9.41286	8.98361	10.3905	5.57074	7.55616	5.22284	5.31531
Gb_12100	2.31589	0.973921	1.66151	2.78986	2.36363	2.88684	0.887335	1.26224	0.33824
Gb_17168	204.539	173.884	205.983	117.508	95.6071	172.157	204.311	181.148	178.496
Gb_33238	1.01726	0	0.768232	0.331204	0	0.576387	0.708661	0.990079	0.742864
Gb_39104	0	0	0	0	0	0	0	0	0
Gb_38094	0	0.174978	0	0	0	0	0	0	0
Gb_34325	1.18312	0.760141	0.893487	0.89881	2.68335	2.38352	1.09894	0.997971	1.58397
Gb_28939	3.49241	4.38568	2.74735	2.17939	4.15847	1.97883	1.72334	3.28579	2.86916
Gb_04815	0	0	0	0	0	0	0	0	0
Novel00168	7.13034	8.14666	7.95359	3.44676	4.64115	3.91643	6.42449	4.97117	6.61502
Gb_14105	0	0	0	0	0	0	0	0	0
Gb_08315	97.7926	109.16	70.0244	92.5383	96.936	51.1832	66.7205	84.5131	88.5494
Gb_36339	0.35923	1.3974	0.406935	0.596495	0	0	0.37538	0.209779	0.236098
Gb_19915	0	0.443549	0.669077	0	0	0	0.176341	0.0985474	0.0924261
Gb_30569	0.125111	0.131535	0.188967	0.651748	0.212817	0.141778	0.130736	0.292244	0.228409
Gb_22133	0	0	0	0	0	0	0	0	0
Gb_09010	0	0	0	0	0	0	0	0	0
Gb_18662	0	0	0	0	0	0	0	0	0
Gb_14774	0	0	0	0	0	0	0	0	0
Gb_32687	10.3664	8.43347	6.01129	10.7281	9.06861	7.27215	9.28491	9.3687	7.43496
Gb_30797	2.95046	1.96753	1.547	2.83247	3.01128	3.3053	2.58981	3.58379	2.6594
Gb_15655	0	0	0	0	0	0	0	0	0
Gb_24577	1.43977	1.5137	0.217463	0.468767	0.979634	0.870172	0.8024	1.79367	1.05141
Gb_06726	0	0	0	0	0	0	0	0	0
Gb_26737	0.12958	0.136233	0.146787	0.569552	0.727378	0	0.406215	0.227011	0.42582
Gb_33020	0	0	0	0	0.0377089	0	0	0	0
Gb_26684	0.544234	0.572179	0.616506	0.177194	0.370302	0.205578	0	0	0.397432
Gb_35323	4.04635	4.67953	6.58905	5.68141	5.57517	3.55367	6.39524	3.13089	3.71208
Novel01131	0.537184	0.529468	0.532455	0.0983804	0.582523	0.266326	0.421	0.823457	0.478096
Gb_06629	1.78437	2.89216	4.29533	1.45241	1.89704	2.02208	3.41842	3.21289	2.769
Gb_19517	5.01268	6.58759	10.2075	14.6302	22.1085	6.28907	2.55666	13.312	3.9874
Gb_33982	3.14693	1.94619	0.629088	2.53134	7.55718	1.04887	4.25558	4.75642	4.2582
Gb_29594	0	0	0	9.30587	4.26247	0	1.36379	0	0.285923
Gb_00255	0.509225	1.73996	0.865272	0.621733	0.844548	55.6143	0.532118	0.371714	0.488075
Gb_31828	0	0	0	0	0	0	0	0	0
Gb_32231	4.05281	5.37686	6.88651	1.41378	3.44696	0.765451	2.92417	1.0143	4.1223
Gb_00992	0	0	0	0	0	0	0	0	0
Gb_17212	0.0957316	0.100647	0.216889	0	0	6.23786	0	0.167713	0
Gb_39124	0.447141	0.335786	0.28944	0.187177	0.456358	0	0.400494	0.149209	0.419823
Gb_30969	1.16697	1.11536	0.841237	2.27969	2.27378	0.841548	1.33029	1.98247	0.581041
Gb_31030	37.2697	36.9522	49.03	30.2712	29.5098	26.5031	34.1405	32.4786	38.5487
Gb_33419	11.5238	8.2061	9.23212	13.3447	15.4353	22.2272	19.8133	16.2619	10.1766
Gb_08348	5.84663	1.17705	2.46603	1.70106	2.22181	3.10129	4.41962	1.23494	4.70106
Gb_11698	0	0	0	0	0	0	0	0	0
Gb_18155	0	0	0	0	0.0163899	0	0	0	0
Gb_30442	0	0	0	0	0	0	0	0.131601	0
Gb_17568	1.25593	7.33563	3.47773	0.136303	0.996966	0	5.54119	0.651929	5.04433
Gb_35880	12.7549	14.0679	11.3462	7.03171	10.7217	3.23664	6.86856	7.31135	11.6144
Gb_27146	11.1793	9.90076	9.35885	11.0323	11.6162	15.1892	12.3158	14.9798	14.8088
Gb_00437	6.13697	7.232	17.5708	15.348	5.43752	2.82766	11.0639	5.90735	9.23402
Gb_16184	10.8642	10.4522	9.01732	7.20789	7.74077	5.22656	8.8893	7.46158	9.35575
Gb_22003	0	0	0	0	0	0	0	0	0
Gb_04867	65.686	64.3847	88.0064	42.4831	51.8019	46.3915	43.0107	67.5006	82.706
Gb_00147	0	0	0	0	0	0	0	0	0
Gb_23281	0	0	0	0	0	0	0	0	0
Gb_38573	0	0	0	0	0	0	0.116299	0	0
Gb_10108	3.53804	2.66214	1.6896	0.711487	2.0533	4.7169	4.89322	3.0789	2.81166
Gb_32780	0	0	0	0	0	0	0	0	0
Gb_41212	0	0	0	0	0	0	0	0	0
Gb_34191	0	0	0	0	0	0	0	0	0.0473134
Gb_03955	0	0.0625332	0.404266	0.406675	0.0607052	0.269611	0.186459	0.277871	0
Gb_33898	0	0	0	0	0	0	0	0.0786671	0
Gb_09543	1.26861	1.6005	3.16157	1.36303	0.517904	2.01265	1.45821	2.22248	2.77925
Gb_18717	0	0	0	0	0	0	0.06885	0	0
Gb_36123	11.2954	9.8362	8.01329	11.1443	11.994	12.1537	15.2607	12.1263	15.8723
Gb_37845	0	0	0.171252	0.147662	0	0.0856576	0.157972	0.176564	0
Gb_25942	100.99	106.692	116.255	85.2929	85.1137	35.6129	88.4266	82.2974	88.8396
Gb_12869	34.402	28.8595	31.6128	21.8647	25.4616	14.9232	25.2594	30.9464	35.3338
Gb_13718	0	0.26675	0.143708	0.247824	0.258952	0	0.265129	0.148166	0.277925
Gb_18701	0	0	0	0	0	0	0	0	0
Gb_15172	1.15348	0	0	0	0.321071	0.118831	0	0.244944	0.344594
Gb_11087	0.246101	0.258737	0.278782	0.240379	0.215292	0.637452	0.477591	0.123184	0.42362
Gb_21019	11.5689	7.71424	18.2555	13.4105	57.5208	204.15	78.2728	14.5632	8.48119
Gb_14592	0	0	0	0	0	0	0	0	0
Gb_08383	0	0	0	0	0	0	0	0	0
Gb_37120	6.22264	6.43831	6.82521	8.9401	9.61037	4.70106	9.15151	11.7667	10.1702
Gb_30482	2.53021	3.46319	2.05502	0	0.341067	0	1.39681	2.78785	1.6734
Gb_23856	27.7065	34.5041	33.8144	36.1637	33.4113	13.7364	23.5235	13.1941	30.53
Gb_13873	0.388046	1.01993	0.219788	0.663293	1.68319	0.439739	1.01373	0.339909	0.106265
Gb_12642	20.5203	17.5093	15.4969	19.7044	23.068	30.1627	28.4868	24.6611	27.69
Gb_36743	7.77477	12.4979	9.79645	8.00675	8.42379	3.51143	4.73917	6.02072	9.96666
Gb_23721	29.4794	21.8541	20.9308	20.7957	24.7296	44.1612	34.1396	39.0893	34.4073
Gb_07020	24.1351	25.5417	9.97466	14.5589	16.7285	13.9457	16.3515	20.9399	16.2692
Gb_21383	22.3488	26.107	27.7389	19.7406	23.5135	16.1805	17.9476	28.2771	22.5161
Gb_03724	35.807	42.0597	29.5839	47.2002	44.2529	31.3903	43.4045	38.366	34.5945
Gb_08085	0	0	0	0	0	0	0	0	0
Gb_02833	105.157	31.8416	49.634	90.0987	99.7932	41.2899	161.293	82.0574	130.008
Gb_07194	12.6111	14.3931	16.5013	27.666	20.4423	3.13335	27.0609	21.9753	5.46654
Gb_25215	0	0	0	0	0	0	0	0	0
Gb_12827	0	0	0	0	0	0	0	0	0
Gb_02742	0	0	0	0	0	0	0	0	0
Gb_15830	0	0	0	0	0	0	0	0.145121	0
Gb_07783	16.0652	17.4481	8.53809	6.87808	8.63154	5.89467	12.1653	10.8694	13.1013
Gb_04950	0.396837	0.238408	0.706413	0.775224	0.636456	0.19273	0.473917	0.529692	0.248395
Gb_05302	13.769	14.5446	11.9014	11.4411	13.6199	7.32095	8.35322	11.6227	12.4019
Gb_04766	0.270091	0.0946532	0.203972	0.0439687	0	0.25506	0	0.10515	0
Gb_15111	64.9982	69.294	56.384	65.6241	60.1042	48.7603	56.2985	60.7948	69.8003
Gb_09828	0	0	0	0	0	0	0	0	0
Gb_30954	0	0	0	0	0	0	0	0	0
Gb_13649	7.29519	9.75125	4.48545	5.59118	12.7387	6.34049	8.92741	4.32299	7.56677
Novel01706	0.297884	0.469769	0.40493	1.83304	1.3073	0.40508	0.591424	0.243537	3.13247
Gb_13331	0	0	0	0	0	0	0	0	0
Gb_01496	0	0	0	0	0	0	0	0	0
Gb_38883	0	0	0	0	0	0.0460938	0.0425038	0	0
Gb_01424	18.6595	15.4504	7.28755	3.8119	10.7979	5.87366	6.97734	6.19606	14.6282
Gb_25129	4.43051	5.35041	4.06935	3.64525	3.89041	3.09837	3.87893	3.4497	4.5908
Gb_17131	4.94387	4.12381	2.73077	3.07296	6.92231	0.370411	1.23816	3.67444	4.69937
Gb_16412	0	0	0	0	0	0	0	0	0
Gb_26916	14.9441	15.3988	14.402	15.5408	12.7481	7.66705	13.6737	7.64146	17.5913
Gb_05611	0	0	0	0	0	0	0	0	0
Gb_22736	0.0816188	0.0343239	0.0554745	0.0159443	0.0333205	0	0	0.0953255	0.0357618
Gb_22986	2.19893	3.6604	0.726523	3.75866	5.42361	1.66124	2.87223	3.63829	2.91049
Gb_21089	0	0	0	0	0	0	0	0	0
Gb_02880	3.16831	4.02943	1.53403	2.79517	3.15539	2.05578	2.80345	3.37212	2.40698
Gb_06722	0.788745	1.65849	1.48915	1.54082	2.68335	1.63867	1.78578	1.68887	1.43997
Gb_17038	0	0.353197	0	0.328137	0	0.19035	0	0	0
Novel01669	2.57559	3.94403	1.39538	0	0.0571453	0.0634501	4.2126	1.17709	1.96263
Gb_33101	20.188	21.2668	19.7318	22.5805	22.6113	21.1491	19.8794	18.0939	18.6846
Gb_08778	0	0	0	0	0	0	0	0	0
Gb_34290	0	0	0	0	0	0	0	0	0
Gb_05845	8.29394	7.0321	9.72368	6.29362	5.84807	5.60897	8.03776	8.46292	11.3564
Gb_05394	0	0	0	0	0.0478426	0	0	0	0.0513478
Gb_08959	0.301965	0.170945	0.236814	0.181505	0.260776	0.157935	0.218451	0.135645	0.178107
Gb_38934	0	0	0	0	0	0	0	0	0
Gb_14064	10.1815	10.2734	11.0204	10.8508	9.86297	11.22	10.7519	11.1103	13.5155
Gb_24583	10.5383	13.5587	12.6891	12.4888	13.2	7.7666	12.1672	13.2979	13.4406
Gb_19697	0	0	0	0	0	0	0	0	0
Gb_39834	3.84668	5.19255	1.99047	4.31389	4.94382	2.47555	4.76399	5.65744	3.95351
Gb_21674	0	0	0	0	0	0	0	0	0
Gb_33940	86.1195	96.8632	57.6099	56.941	70.0037	35.8029	43.0253	58.6827	84.7335
Gb_40255	0.971847	0.471576	0.16937	0.219059	0.305194	7.11617	3.4372	2.27011	1.06455
Gb_00013	4.25378	8.41826	1.41726	8.18759	10.5983	3.96979	2.22251	3.50693	2.87796
Gb_41492	32.6541	41.5837	30.9121	38.2839	34.1095	25.2485	25.2044	32.6469	35.0412
Gb_21016	0.973621	0.898273	0.787796	0.504605	0.790896	1.08081	0.602129	0.928266	1.17532
Novel01268	2.74569	2.47429	0.666493	4.11856	6.80554	1.55573	3.07406	1.14528	3.97432
Gb_08559	23.2785	25.824	27.7337	21.0908	22.8571	21.7403	23.1507	25.4065	28.4006
Gb_05316	65.7164	69.783	71.3849	78.1776	77.9918	75.7393	56.7669	62.8709	49.661
Gb_41459	0.26639	0.252061	0.0301765	0.182138	0.13594	0.271689	0.111346	0.12445	0.350161
Gb_35127	16.7467	16.6152	13.4945	19.263	20.6431	13.5597	14.3077	18.5353	14.62
Gb_09320	132.717	108.19	95.1799	21.8643	34.6481	9.85813	56.9809	85.9898	72.1653
Gb_17695	5.81057	5.4341	4.78357	4.75157	5.89586	7.23543	4.30673	6.82583	5.84677
Gb_14885	0	0	0	0	0	0	0.039993	0.268198	0.0838465
Gb_20642	0	0	0	0	0	0	0	0.142199	0
Gb_34493	0	0.0213023	0	0	0	0	0	0	0.0221947
Gb_01849	100.458	126.912	139.525	81.0696	66.8214	49.3851	43.5434	98.7696	121.844
Gb_35192	0	0	0	0	0	0	0	0	0
Gb_04639	0	0	0	0	0	0	0	0	0.0238269
Gb_24555	0	0	0	0	0	0	0	0	0
Gb_04993	3.87631	6.52056	3.86414	5.45212	8.54542	2.2842	2.1063	4.70837	9.85089
Novel01520	2.931	3.50171	4.22575	2.08208	1.63168	0.0754877	0.696084	1.71161	2.48091
Gb_03861	0	0	0.0548006	0	0	0.109642	0	0	0
Gb_14005	2.49201	4.89183	2.94138	1.83832	4.76661	0.809674	1.31113	1.34331	2.50065
Gb_18407	2.85658	1.24811	0.882524	2.97135	1.85529	0.714689	1.78325	1.16987	3.98245
Gb_25886	0.0629901	0	0.214065	0.123051	0	0	0.0658219	0.0735683	0
Gb_19390	0	0	0	0	0	0	0	0	0
Gb_08550	10.8259	10.8965	10.9802	6.10684	6.80933	6.03896	7.32252	6.37101	11.8586
Gb_35660	0	0	0	0	0	0	0	0	0
Novel00576	2.43102	1.31914	2.57618	1.83832	1.20055	0.5332	0.901399	1.28225	1.54621
Gb_27109	0	0	0	0	0	0	0	0	0
Gb_13325	0.717446	0.538775	0.580514	0.200219	0.313815	0.580729	0.3213	0.598522	0.112269
Gb_34622	3.62489	7.88546	4.37118	2.36585	2.42094	0.681475	4.32897	1.11206	4.90386
Gb_05751	14.7467	22.5235	4.51633	49.3109	33.7292	0.87094	3.16224	2.91728	4.41981
Gb_30350	23.7294	15.2143	21.5895	19.4302	22.4735	17.864	19.3925	23.5256	18.5468
Gb_12519	18.5292	17.2368	15.0555	9.38086	8.81199	12.4226	9.32629	17.562	7.43857
Gb_10621	0	0	0	0	0	0	0	0	0
Gb_37034	39.8671	37.1174	24.8571	7.10898	13.9695	12.4332	29.2864	30.1956	24.0363
Novel00024	0.984403	0.14785	0	4.67023	4.44936	1.59363	11.1683	3.6134	1.84852
Gb_20843	11.323	7.55225	2.6205	10.1084	11.0593	6.76062	8.65138	6.96776	6.13486
Gb_06902	0	0	0	0	0	0	0	0	0
Gb_32489	0	0	0	0	0	0	0	0	0
Gb_19550	0	0	0	0	0	0	0	0	0.101906
Gb_03351	61.7303	56.0258	72.782	52.666	55.2881	52.6794	61.2143	51.7921	48.5751
Gb_02965	0	0	0	0	0	0	0	0.115885	0
Gb_22338	7.19613	4.2585	4.39316	5.72408	6.59682	76.2251	5.31328	9.3105	6.84414
Gb_09856	52.4546	37.7017	40.6225	33.241	33.442	32.3507	34.0927	52.5586	38.2028
Gb_03572	1.32259	1.28673	1.1628	1.40753	1.61176	1.76721	1.13451	1.65997	1.83796
Gb_14136	2.91884	1.98107	2.09269	1.01048	1.47065	2.00973	1.50573	2.50282	2.71161
Gb_28807	16.638	18.2552	15.3833	9.06221	12.3258	7.81197	12.8906	12.5915	17.3735
Gb_18532	4.33695	2.94708	1.85731	0.723241	0.377859	0	1.32642	1.54429	0.405543
Gb_33876	0	0	0	0	0	0	0	0	0
Gb_35924	0	0	0	0	0	0	0	0	0
Gb_23635	2.56866	1.18149	3.63721	2.82256	2.45775	1.27349	1.17431	0.937508	1.40684
Gb_03650	14.1098	11.3376	12.6726	6.15257	10.5947	12.1063	8.31988	12.4772	13.1373
Gb_26517	0	0	0	0	0	0	0	0	0
Gb_33532	4.41594	0.878345	1.08159	0.69945	1.46172	0	2.99316	1.8121	7.58259
Gb_28554	33.2933	36.7923	37.6205	29.681	28.9378	29.5901	33.7924	40.8723	37.6515
Novel01676	0.756631	1.25004	0.612221	0	0	0	0.621222	0.126242	0
Gb_27689	0	0	0	0	0	0	0	0	0
Gb_26942	0	0	0	0	0	0	0	0	0
Gb_37258	0	0.0851457	0	0	0	0	0.0846281	0	0
Gb_33650	0.131712	0.16617	0.417768	0.18011	0.0806562	0.358219	0.192687	0.769156	0.0288552
Gb_01134	0	0	0	0	0	0	0	0	0
Gb_19840	17.1585	17.7216	12.9295	15.0246	16.1236	12.8915	14.8889	14.39	16.9323
Gb_08276	0	0.0698631	0	0.0649062	0	0	0	0	0
Gb_21789	0	0.0185893	0	0.0518111	0.0180459	0.0400737	0.0184763	0.0413015	0.019368
Gb_16064	0.320138	0.168288	0.253856	0.469043	0.35941	1.70509	0.66906	0.33651	0.455878
Gb_13341	0	0	0	0	0	0.553125	0	0	0
Gb_18050	40.1665	45.895	37.9504	39.6639	38.8321	36.2138	41.511	44.489	45.2551
Gb_35938	0	0	0	0	0	0	0	0	0
Gb_31068	0	0	0	0	0	0	0	0	0
Gb_17450	3.01098	3.08644	4.05035	18.3076	8.56611	6.26971	3.69695	6.54972	3.4631
Gb_01476	0	0	0	0	0	0	0	0	0
Gb_28828	0.883276	0.500031	0.615737	0.82956	0.554759	1.50141	0.709989	0.912578	0.818681
Gb_06857	60.0534	68.3984	87.1612	34.8278	33.8379	24.8112	30.0692	46.0284	72.6342
Gb_17322	0	0	0	0	0	0	0	0	0
Gb_04821	0	0	0	0	0	0	0	0	0
Gb_01641	0	0	0	0	0	0	0	0	0
Gb_04523	0	0	0	0	0	0	0	0	0
Gb_23423	45.5054	47.735	48.6291	43.0896	36.4418	56.3323	38.2677	40.7516	32.0174
Gb_41503	0.114817	0	0	0	0	0.390338	0.239958	0	0.503079
Gb_24542	12.715	13.2401	12.1558	12.6963	14.8369	13.3993	15.2331	15.4178	16.9441
Gb_10844	0.104259	0	0	0.101836	0	0.354445	0	0	0.114205
Gb_20981	207.434	196.354	242.391	218.007	203.059	246.441	231.598	224.034	206.046
Gb_32356	0	0	0	0	0	0	0	0	0
Gb_26398	24.4613	23.1333	36.5926	21.7206	19.4707	21.8841	24.2156	23.5115	22.6921
Gb_00317	2.13425	3.98905	4.83534	0	0	7.2557	1.239	4.56989	0
Gb_17981	0	0	0	0	0	0	0	0	0
Gb_33206	0	0	0	0	0	0	0	0	0
Gb_23642	11.0236	12.198	9.89819	9.74991	12.7568	4.98371	9.37253	11.4555	14.4204
Novel01473	14.4509	16.9699	13.1151	12.299	15.6113	10.5343	23.3132	8.29083	13.0523
Gb_00654	0.657288	0.276415	0.297829	0.256803	1.47584	0.446909	0.686837	1.07474	1.00798
Gb_03204	0	0	0	0	0	0	0	0	0.0788556
Gb_00507	7.93675	5.36418	4.81646	2.49179	2.60368	680.335	2.36959	9.26961	2.17346
Gb_37533	0	0	0	0	0	0	0	0.175105	0
Gb_21173	37.2991	34.2214	34.595	19.164	19.6708	26.6728	24.9939	22.7531	26.0862
Gb_07713	0	0.0444583	0	0.041304	0	0.0958406	0	0	0
Gb_29686	5.83362	9.27453	11.9272	5.76749	4.13867	4.2728	10.5563	23.0156	5.76666
Gb_18549	0	0	0	0	0	0	0	0	0
Gb_33917	0.0621272	0.326586	0.28151	0	0	0.281614	0	0	0.136107
Gb_39740	6.28419	5.98357	2.55199	7.29622	8.47095	6.18078	7.3101	7.33952	5.58483
Gb_15475	3.30323	3.61288	2.80642	2.34177	3.77914	2.05276	3.47957	3.01792	4.69799
Gb_06799	1.53576	1.21096	2.71828	1.12504	0.979634	1.95789	0.9027	1.68156	2.41824
Gb_12785	1.0608	1.82645	0.539878	1.20132	1.3494	0.83625	1.10848	1.23894	1.27987
Gb_05163	0	0	0	0	0	0	0	0	0
Gb_28123	0	0	0	0	0	0	0	0	0
Gb_20600	1.48269	2.84255	1.03739	3.10941	5.07384	1.23545	5.37714	2.69939	4.8246
Gb_17429	29.2804	24.4263	31.8296	27.7115	20.9745	22.0005	26.5109	27.5068	23.7065
Gb_24728	336.736	327.23	416.948	283.803	263.037	210.505	201.787	294.701	415.826
Gb_00950	0	0	0	0	0	0	0	0	0
Gb_15478	19.7498	28.2918	24.4523	26.4382	29.3654	41.4029	19.9251	27.2326	28.845
Gb_01124	140.521	165.84	137.862	238.359	245.894	877.72	647.011	132.395	90.4849
Gb_19483	15.7959	8.30348	5.82126	2.22335	9.08154	0.625333	4.03641	5.55875	12.9581
Gb_03504	0.355709	0.124658	0.402945	0.231626	0.242027	0.671824	0.7434	0.415445	0.25976
Gb_10832	0	0	0	0	0	0	0	0	0.0993581
Novel01260	18.6048	15.7212	22.8974	13.1197	13.6645	16.108	21.2581	19.2923	20.2367
Gb_25797	0	0	0	0	0	0	0	0	0
Gb_13632	1.82275	2.69296	1.85832	2.024	2.96672	1.17411	2.29565	1.82633	2.1017
Gb_28177	22.6764	20.2079	14.1079	28.5831	26.8542	13.6236	18.5053	19.6322	18.1762
Gb_18906	83.565	80.0103	67.6991	46.1835	57.1867	37.3977	83.0196	69.4235	84.5601
Gb_38162	91.0192	68.6697	63.0266	66.8592	78.2992	104.254	94.3331	67.0409	42.3184
Gb_10670	33.4295	19.9885	23.8469	24.1807	24.5923	26.199	28.45	27.6055	32.5601
Gb_25699	0	0	0	0	0	0	0	0	0
Gb_06236	16.4079	17.1289	20.4193	16.4779	19.2227	182.271	43.1053	30.3645	31.8958
Gb_16714	0	0	0	0	0	0	0.0723538	0	0.0758459
Gb_41078	31.6849	32.2667	22.0985	29.9773	30.943	20.9802	20.9043	31.6364	20.0077
Gb_25385	0.0738445	0.0258787	0.0836508	0.0721278	0.150733	0	0	0.143743	0.0539257
Gb_29094	1.72773	2.0435	0.489291	4.6408	4.73898	1.95789	2.82094	3.27905	1.30112
Gb_07370	0.983017	1.31535	0.708628	0.523726	0.638451	3.44318	0.373531	1.77434	1.17468
Gb_25171	11.5217	9.8884	8.37829	7.45384	8.09399	7.80002	7.70628	11.5342	9.10847
Gb_17690	0	0	0	0	0	0	0	0	0
Novel01643	2.35891	4.25148	3.0539	2.63322	4.81507	1.52752	3.52137	1.9679	2.39936
Gb_15029	6.76628	5.35899	5.97855	3.65697	4.30458	2.37697	3.6295	3.63518	5.11408
Gb_03680	46.7715	43.9755	43.4379	69.9538	71.9982	58.4095	79.1959	49.6053	68.703
Gb_34514	2.22661	4.05162	3.4439	0.250944	0.087404	5.58021	1.83452	0.100021	0.0938078
Gb_37503	0	0	0	0	0	0	0	0	0
Gb_33738	0	0	0	0	0	0	0	0	0
Gb_00205	1.2958	1.10284	0.908683	1.98891	1.76334	3.21653	1.41853	0.504469	1.55458
Gb_06097	529.631	555.243	599.623	585.181	486.693	1208.9	672.294	702.974	733.188
Gb_09706	0	0	0	0	0	0	0	0.0561511	0
Gb_02037	1.28228	1.10502	0.904876	1.47833	1.28726	0.929032	1.296	1.35032	1.8421
Gb_31082	5.03603	4.27179	4.92686	5.47792	5.6655	4.02077	5.08302	4.67867	4.19999
Gb_00186	0.279094	0.167671	0.316157	0.739931	0.895235	1.67173	0.249978	0.0931327	0
Gb_00841	4.94758	3.2563	1.50367	1.92517	1.97056	1.73214	1.47114	2.63084	1.23371
Gb_14444	1.77854	3.61507	2.01473	1.04232	1.8152	3.49349	4.2126	3.46204	5.06531
Gb_12099	0	0	0	0	0	0	0	0	0
Gb_24502	1.13721	0.967865	0.552095	1.37524	1.16065	2.33193	0.509284	1.13844	1.12705
Gb_29576	0	0	0	0	0	0	0	0	0
Gb_06016	15.9977	18.0283	9.65327	22.7237	29.3467	56.5784	16.1159	13.3721	23.1931
Gb_38060	0.287955	0	0.489291	0	0	0	0	0.168156	0.157711
Gb_31542	31.2602	29.9559	30.3029	33.0362	35.4611	19.0479	27.5247	27.7714	23.1274
Gb_31198	0	0	0	0	0	0	0.183156	0	0
Gb_20659	0	0	0	0	0	0	0	0	0
Gb_26910	58.5154	53.7762	63.8138	52.4921	50.5336	35.8603	58.0103	46.0394	52.4431
Gb_21041	0	0	0	0	0	0	0	0	0.0483494
Gb_29427	24.4581	32.6959	24.0364	16.9284	24.797	15.2348	34.0205	27.2413	22.1781
Novel00725	3.36062	4.80905	5.34023	4.10312	3.95391	1.5868	3.56048	3.10728	3.47668
Gb_29258	55.6423	58.8141	53.2206	34.3596	54.7159	16.7209	40.5353	40.0859	62.9879
Gb_08014	2.68284	2.55197	1.809	1.37263	1.95582	2.31637	1.53523	2.01432	2.65888
Gb_27280	6.71365	5.40641	8.09063	6.55757	8.01834	4.37056	4.03016	7.00695	5.16349
Gb_09942	7.11499	5.2056	4.00635	7.35599	7.9411	6.03532	7.39137	6.94917	4.83117
Gb_40517	37.4691	36.1845	32.2657	29.6427	30.4547	24.7847	35.0787	32.2766	33.8003
Gb_09473	14.6643	15.2699	12.0379	15.3915	16.5405	11.0891	13.8586	13.8195	15.4182
Gb_38223	0	0	0	0	0	0	0	0	0.112481
Gb_25749	28.2719	33.2904	43.2889	12.7027	12.2632	9.13087	16.3471	13.428	37.6786
Gb_21734	1.70255	1.78997	2.67379	0.774791	0.96755	0.876978	1.39496	1.98846	2.18284
Novel00753	27.3654	40.5159	17.5315	1.70186	1.15065	0.116146	40.8051	10.4143	7.63429
Gb_19651	0	0	0	0	0	0	0	0	0
Gb_18420	4.59916	4.74577	2.31552	6.15604	6.08477	5.21184	6.0519	6.16731	4.01164
Gb_32877	11.3897	13.8168	17.2809	5.3863	7.52175	36.969	80.4582	25.2206	23.2024
Gb_06109	31.9085	27.2765	26.3493	24.9043	24.7544	30.2453	20.359	30.2432	29.8346
Gb_06931	14.7433	14.5315	22.7683	9.73161	10.9915	7.30945	14.5034	14.7977	19.7454
Gb_05946	79.821	53.912	66.0347	70.1688	37.277	217.913	141.291	157.636	69.4182
Gb_15562	0	0	0	0	0	0	0.0719874	0	0
Gb_01700	1.30747	0.343651	0.370274	1.43671	1.83483	0.370411	1.02469	0.19088	0.358047
Gb_23412	1.64117	2.69948	2.42884	1.37032	1.26976	0.239975	0.802156	0.649233	1.79772
Gb_18548	283.868	301.478	370.682	272.704	273.939	300.814	274.226	329.773	413.315
Gb_10733	0	0	0	0	0	0	0	0	0
Gb_17328	133.382	163.743	112.251	144.921	159.048	130.593	167.099	124.174	146.301
Gb_02753	0	0	0	0	0	0	0.0483589	0	0
Gb_32866	49.7289	45.9717	39.9988	57.7764	59.9259	42.7876	38.9996	53.3413	38.4209
Gb_11178	23.3424	2.98445	1.41325	0.847706	15.5564	0.0614686	12.8477	18.8155	8.71446
Gb_08463	0	0	0	0	0	0	0	0	0
Gb_21907	36.6977	28.9729	41.4142	18.3957	23.1792	22.9118	33.4275	22.9668	32.7654
Gb_32474	0.0427185	0	0.241957	0	0	0	0	0	0
Gb_18476	0	0	0	0	0	0	0	0	0
Gb_07893	26.264	28.6089	7.36127	38.4802	39.5173	25.4671	30.9815	29.2516	22.3926
Gb_31218	33.1085	35.7944	30.4576	35.0513	34.1406	50.0663	31.45	50.9052	38.3408
Gb_14350	11.4016	10.6551	12.5712	11.6315	9.20582	9.64724	12.073	10.5347	16.1526
Gb_39583	0	0	0	0	0	0	0	0	0
Gb_11244	6.66409	4.67085	3.35514	3.25458	2.64501	2.93683	0.386871	3.89161	1.62217
Gb_10393	0	0	0	0.104232	0.0363041	0.0403094	0	0	0
Gb_02499	0	0	0	0	0	0	0	0	0
Novel01492	2.88385	3.80934	4.69081	1.73342	1.50938	1.25693	4.01799	2.3318	1.78197
Gb_21749	0	0	0	0	0	0	0	0	0
Gb_36958	22.4534	21.6261	39.6967	32.7761	20.3868	30.4997	28.953	26.8609	16.8311
Gb_07372	78.0872	84.7635	57.4315	42.4011	46.8284	35.6942	37.3766	57.638	92.2887
Gb_13519	0.0697736	0.293425	0.158079	0	0	0	0	0	0
Gb_19013	0.551589	0.773215	0.485985	1.85575	1.43867	0.208356	0.704472	1.21686	1.27554
Gb_32792	15.2233	16.9386	22.7058	18.4629	17.8677	9.2007	15.7752	11.8532	12.3676
Gb_36211	0	0	0	0	0	0	0	0	0
Novel00590	1.346	1.32078	0.10165	0.0876475	0.0915833	0.508437	0.750141	0.0524015	0.0982932
Novel01799	0	0	0	0	0	0	0	0	0
Gb_16647	0	0	0	0	0	0	0	0.110353	0
Gb_37506	0	0	0	0	0	0	0	0	0
Gb_19913	0.132902	0.721919	0.426561	0.670698	0.271283	2.1336	0.439777	0.465663	0.121316
Novel00669	136.724	55.9006	18.717	24.3227	40.5201	3.54955	17.5929	108.743	34.7396
Gb_24316	6.12988	4.55769	5.94298	4.58493	5.07263	7.69745	8.10781	5.99834	11.9774
Gb_24231	0	0	0	0	0	0	0	0	0
Gb_11683	0	0.124658	0	0.115813	0.121014	0.134365	0	0.138482	0
Gb_12876	0.832162	2.27472	0.565602	0.812817	1.52877	1.13162	0.521744	1.94382	1.82308
Gb_11460	0	0	0	0	0	0	0	0	0
Gb_34522	0	0	0	0	0	0	0	0	0
Gb_00816	6.09321	7.13404	4.96761	5.90647	6.26592	5.231	5.45065	7.49386	9.1015
Novel01579	1.87237	2.03412	0.707003	0	0.509589	0	0.065218	0.43736	0.820388
Gb_24330	0	0	0	0	0	0	0	0	0
Gb_10234	10.4743	13.2827	9.05188	2.03914	5.47371	0.203947	7.25921	4.37206	9.65981
Gb_04810	3.86833	2.8048	9.06627	9.38086	8.98526	0.604642	23.8353	2.64846	20.8944
Novel00461	2.21585	1.81824	1.34689	2.37549	2.09605	3.18473	2.82374	4.67097	3.61123
Gb_07799	0	0	0	0	0	0	0	0	0
Gb_39329	0	0	0	0	0	0	0	0	0
Gb_00475	24.2061	18.1698	19.5774	26.9985	61.8448	134.781	10.3196	17.3012	15.1683
Gb_16219	8.11577	9.36901	4.86715	8.70427	9.41995	12.2626	9.64463	8.92113	8.88993
Gb_11373	0.809872	0.170291	0	0	0.330626	0	0.169256	0	0.532275
Gb_31471	0.440557	0.308785	0.0665414	0	0	0.033283	0.276217	0.102908	0.321721
Gb_06399	0	0	0	0	0	0	0.167758	0	0
Gb_25486	0	0	0	0	0	0	0.0334924	0.0374341	0.0351089
Gb_23392	158.114	147.16	164.261	124.582	136.327	98.2833	122.634	130.319	136.311
Gb_18919	14.0419	12.9749	9.73171	17.2509	17.5804	16.7032	16.8605	23.2759	15.0948
Gb_38458	24.4111	23.4672	19.8873	20.4957	17.7472	7.57892	16.1612	25.972	24.1756
Gb_02351	0	0	0	0	0	0	0	0	0
Gb_23027	0	0	0	0	0	0	0	0.189176	0
Gb_28226	0.104862	0	0	0.0512121	0	0	0.109576	0.0612361	0.114865
Gb_23416	1.34878	2.26886	1.06953	0.4611	0.481805	0.0764231	0.352355	0.866411	1.25583
Gb_11216	0	0	0	0	0	0	0	0	0
Gb_04870	0.168494	0.118097	0	0	0.286611	0.127293	0.234758	0.524772	0.184566
Gb_03911	0	0	0	0	0	0	0	0	0
Gb_30459	0	0	0	0	0	0	0.0780111	0	0
Gb_02458	17.6008	33.1133	51.6816	18.1718	18.9878	18.6333	8.87335	8.56523	12.7686
Gb_18502	44.1253	42.5908	32.1387	70.0116	57.355	26.9725	43.6146	46.6766	40.1915
Gb_37007	0	0	0	0	0	0	0.0126378	0.0141251	0
Gb_11184	119.458	130.63	172.156	119.522	107.772	124.511	167.391	117.532	109.856
Gb_10174	0.604705	0.635754	0.274003	0.354388	0.123434	0	0.505512	0.282502	0.132477
Gb_37639	0	0	0	0	0	0	0	0	0
Gb_31001	4376.08	4146.65	6562.43	4.12434	2.07497	10980	3477.9	4832.07	5.99575
Gb_32299	1.46124	1.24209	0.61633	2.20164	1.52309	0.405167	1.65688	1.67032	2.91178
Gb_22015	31.8965	23.6836	22.8085	31.3984	27.8744	13.2157	28.7996	28.289	51.8081
Gb_27027	5.82815	5.91165	4.50989	4.93096	4.81727	3.95343	4.33173	7.76562	6.92359
Gb_19950	42.2099	44.6854	34.8468	40.2584	37.4457	25.3928	36.518	41.044	42.7935
Gb_13851	0	0	0	0	0	0	0	0	0
Gb_04556	0.634306	0.666875	1.00595	0.61956	0.647381	1.15009	1.72334	0.888994	0.972736
Gb_38308	0	0	0	0	0	0	0	0	0
Gb_27177	0	0	0	0	0	0	0	0	0
Gb_35834	8.58465	10.5581	11.1925	7.91045	9.75348	6.60787	9.98612	6.9995	8.69383
Novel01949	29.2274	32.2693	28.542	34.0069	30.3909	19.831	22.9778	34.1357	28.2016
Gb_33473	42.6947	33.5356	38.1203	24.0898	28.8075	22.7316	22.393	40.071	29.8975
Gb_33504	0	0	0	0	0	0	0	0	0
Gb_38485	0.109284	0.229791	0.123796	0	0.446147	0	0.114197	0.255273	0.119709
Gb_28469	0	0	0	0	0	0	0	0	0
Novel01929	2.82906	2.01649	1.95544	0.655696	0.831955	0.652054	1.30275	1.84809	1.73329
Gb_19885	0	0	0	0	0	0	0	0	0
Gb_21257	0.0806273	0	0.0913343	0.0787529	0	0	0	0	0.176637
Gb_36936	0	0	0	0	0	0	0	0	0
Gb_08391	5.19668	6.45688	5.24458	7.10622	5.5931	8.13747	5.03537	9.15926	5.48539
Gb_11805	12.2453	8.10587	7.70633	3.54388	6.0174	14.3905	8.05659	15.8908	9.93581
Gb_19339	0	0	0	0	0	0	0	0	0
Gb_39754	0	0	0.0427239	0	0.0192464	0.0213699	0.039411	0	0
Gb_23379	4.02248	2.40858	3.22889	5.62025	6.76983	6.3696	1.9764	5.32025	6.68223
Gb_15148	15.3066	15.6157	14.7705	14.9507	15.8535	13.3626	15.5208	15.2286	14.1585
Gb_34645	3.49638	2.28971	0.440076	0.298965	0.612764	0	0.55357	1.09994	0.193429
Gb_10399	0	0	0	0.0346759	0.036233	0	0	0	0.0388877
Gb_18876	0	0	0	0	0.391164	0	0	0	0.279882
Gb_09136	2.17183	1.8804	1.30248	2.62047	4.3028	0.289547	2.80345	2.38734	1.25947
Gb_31951	17.4591	19.7896	11.2794	16.5203	20.6033	18.0847	22.9476	17.683	20.3198
Gb_17511	0	0	0	0	0	0	0	0	0
Gb_41208	0	0	0.0518945	0	0	0	0	0	0
Gb_31361	0	0	0	0	0	0	0.12984	0	0
Gb_04977	27.9767	20.2216	21.3284	19.5188	20.937	28.2714	24.3729	27.533	25.6176
Gb_26419	0	0	0	0	0	0	0	0	0
Gb_34631	0	6.95019	0	0.750822	0.156907	1.04531	0.9639	0.179557	1.01042
Novel00648	0.235803	0.694151	1.01504	0.921286	3.03237	0.587875	0.295685	0.275403	0
Gb_07493	0	0	0	0.0207893	0	0	0.0222409	0	0.0233144
Gb_02204	175.771	153.382	270.607	358.557	301.22	834.06	484.59	275.796	155.132
Gb_16067	1.89565	2.18585	2.77081	1.55294	1.49785	1.7324	1.27798	1.8569	1.94251
Gb_00833	0	0	0	0	0	0	0	0	0
Gb_17554	5.25138	5.01911	4.54268	7.27428	8.67285	4.65256	6.48518	5.12965	4.07891
Gb_00240	8.61998	11.6166	7.45666	8.95538	9.91737	8.03664	8.84373	11.0743	8.66969
Gb_34482	0	0	0	0	0	0	0	0	0
Gb_10354	31.145	32.2378	48.9204	37.7909	39.7337	47.1192	30.6159	47.8129	45.4585
Gb_21272	0	0	0	0	0	0	0	0	0
Gb_11284	0	0	0	0	0	0	0	0	0
Gb_37282	0	0	0	0	0	0	0	0	0
Gb_32604	0.0239119	0	0	0	0	0	0	0	0
Gb_38344	30.2352	32.0767	38.0905	34.9019	26.1829	23.5688	28.6265	27.8222	35.3273
Gb_36966	0	0	0	0	0	0	0	0	0
Gb_03227	0.0417038	0.0438451	0.141726	0	0.0425634	0.141778	0	0	0.0913637
Gb_10530	0	0	0	0	0	0	0	0	0
Gb_28501	18.5008	19.7868	21.7271	17.3681	13.5397	5.70547	17.0777	9.80047	10.8112
Gb_07291	0.0677751	1.35385	0.99808	2.31698	2.28268	0.768038	8.56946	0.79157	1.26208
Gb_39510	0	0	0.127246	0.274294	0.573222	0.381879	1.6433	0.524772	0.430654
Novel00999	199.109	176.554	282.331	411.547	206.858	415.387	484.692	255.03	386.933
Gb_17590	0	0	0	0	0	0	0	0	0
Gb_17740	8.03792	8.52106	9.82616	8.86515	7.79343	5.73089	8.0493	8.52723	7.74076
Gb_35282	0.556965	0.585563	0.0901325	0.23315	0	0.180332	0.0831434	0.185857	0.174312
Gb_18167	0.156081	0.215375	0.0994543	0.0571696	0.149342	0.0442183	0.0815488	0.170899	0.138913
Gb_16678	0	0	0	0	0	0	0	0	0
Gb_19144	0.0959849	0.0336378	0.181219	0	0.0653089	0	0.234033	0.0747361	0.105141
Gb_28431	0	0	0	0	0	0	0	0	0
Gb_07756	0.642164	0.530465	0.23382	0.604834	0.421329	0.363855	0.599137	0.696435	0.904397
Gb_22929	0	0	0	0	0	0	0	0	0
Gb_26311	1.61925	1.47156	1.1814	1.34035	1.42855	0.55982	1.23319	2.08351	2.4351
Gb_25407	0.537515	0.423836	0.177594	0.284385	0.548595	0.02538	0.234033	0.54931	0.367993
Gb_30385	0	0	0	0	0	0	0.18054	0	0
Gb_21965	1.07124	1.05279	0.474844	0.796122	1.04578	0.44863	0.657036	1.27833	1.63258
Gb_03016	2.41183	4.07912	2.01938	2.04849	4.17392	1.42598	2.3011	1.59214	3.10135
Gb_17795	0	0	0	0	0	0	0	0	0
Gb_25704	0	0	0	0	0	0	0	0	0
Gb_30685	1.85783	4.36602	0.866575	2.02812	1.89612	0.495369	1.82715	2.68037	1.79563
Gb_35728	1.98419	1.49005	1.76603	1.38433	2.31439	1.12426	1.33289	0.496586	2.3287
Gb_36348	0	0	0	0	0	0	0	0	0
Gb_29786	0	0	0	0	0	0	0	0	0
Gb_07317	0.138014	0.1451	0.286626	0.606624	0.72777	0.964462	1.10567	0.698495	0.226768
Gb_21233	3.35947	3.53197	1.67446	3.01886	3.42872	1.97964	1.82546	1.56946	2.20796
Gb_34322	0	0.0930372	0	0	0	0.050141	0	0.0516773	0.145402
Gb_29114	19.9842	21.4282	18.0531	20.0843	23.8262	22.8102	21.6756	26.4635	24.2655
Gb_08197	0.140493	0.16617	0.0795749	0.05146	0.125465	0.0597032	0.367022	0.205108	0.519394
Gb_27927	0	0	0	0	0	0	0	0	0
Gb_37544	11.0463	12.3689	17.0913	8.68426	9.62418	3.96908	6.75684	7.9716	9.44394
Gb_32243	0	0	0	0	0	0	0.0484826	0	0
Gb_01895	19.6749	20.2568	18.0527	30.7105	30.2796	28.0803	26.4693	28.017	26.303
Gb_28824	0	0	0	0	0	0	0	0	0
Gb_01139	0	0.214701	0	0	0	0.11571	0	0	0
Gb_23169	0	0	0	0	0	0	0	0	0
Gb_28940	3.88248	4.37081	3.77532	1.98001	2.91051	3.27056	5.45723	2.32743	3.87647
Gb_18094	0	0	0	0	0	0	0	0	0
Gb_26188	0.0980602	0.103095	0.222164	0.191561	0.500408	0	0.307406	0.229056	0.214828
Gb_36200	0	0	0	0	0	0	0	0	0
Gb_12666	158.26	164.57	184.365	165.887	163.991	155.065	202.385	182.618	178.845
Gb_19176	38.6485	44.2555	41.6647	41.3588	48.8934	38.0108	46.4591	43.9269	44.0177
Gb_30072	0	0	0	0	0	0	0	0	0
Gb_06874	0	0	0	0	0	0	0	0	0
Gb_40010	3.49225	0.19495	0.105027	1.20745	0.346961	0.94559	4.19825	1.51598	0.372381
Gb_24782	0	0	0	0	0	0	0	0	0
Gb_11759	86.6743	94.3035	125.585	72.8464	78.1748	161.036	87.4114	97.6988	50.783
Gb_35137	4.31157	4.3619	2.02737	6.83349	5.97796	4.60938	4.5054	2.18528	3.11886
Gb_27080	30.4694	35.3247	23.734	31.4769	27.6096	22.1141	23.796	29.0958	24.8045
Gb_33999	35.8963	42.7105	38.8049	41.2824	38.7044	48.9888	37.2076	45.8691	51.6873
Gb_20864	50.2577	41.9245	32.7281	47.2189	52.0137	40.1639	38.5102	55.0095	47.0295
Gb_41755	0	0	0	0	0	0	0	0	0
Gb_33655	0	0	0	0	0	0	0	0	0
Gb_14302	0	0	0	0	0	0	0	0	0
Gb_00029	0	0	0.0443849	0	0	0.266408	0	0	0.0858385
Gb_38600	135.746	171.751	166.108	153.251	159.755	179.297	135.868	194.937	206.634
Gb_25014	1.23891	0.682273	1.00245	0.259308	0.511799	0.534838	0.863069	0.378967	0.807789
Gb_08115	0	0	0	0	0	0	0	0	0
Gb_12998	1.39547	2.15754	0.929874	1.44321	1.50802	0.837196	1.45821	2.49267	1.52859
Gb_41392	49.7795	49.6898	41.1782	59.4371	62.5263	59.444	55.4836	58.2194	52.1223
Gb_14385	1.33282	1.45315	1.84532	1.25362	1.3351	0.783155	0.928491	1.49899	1.48699
Gb_00770	22.2975	21.4145	18.9894	25.2109	26.1555	24.3311	30.5227	26.8198	24.0723
Novel00275	277.483	281.805	289.516	316.9	267.638	191.329	229.588	275.031	314.381
Gb_33557	53.7092	44.2275	47.1684	41.4383	48.3287	55.7651	46.4961	62.7289	46.3149
Gb_39866	0.0425515	0.0447364	0	0.0415623	0.0434287	0.0482201	0	0.0496975	0
Gb_40341	28.2336	27.4681	25.0851	31.6727	30.2133	21.871	30.3175	26.7491	23.3336
Gb_27613	8.36337	8.37903	7.98323	4.565	5.54825	5.65863	5.24361	7.97231	9.01296
Gb_20533	18.5712	14.51	12.9767	21.0036	17.4776	10.0574	14.8303	14.4752	12.5054
Gb_34160	0.140267	0.516141	0	0.0685028	0.214737	0.158952	0.0732862	0	0.23047
Gb_34808	0	0	0	0	0	0	0	0	0
Gb_05284	0.136914	0	0.077548	0.133731	0.419209	0.155153	0.429208	0.159907	0.224962
Gb_27097	0	0	0	0	0	0	0	0	0
Gb_37131	8.48537	13.3816	6.29764	18.5768	23.2932	9.11839	11.3129	12.986	9.13453
Gb_14416	62.6253	75.1011	75.0151	86.7422	89.6889	76.096	56.1101	92.7728	67.714
Gb_11166	0.842468	1.8305	1.01797	0.9326	1.0318	3.24597	1.6433	2.95184	2.03023
Gb_20135	0	0	0	0	0	0.161873	0	0	0
Gb_17117	0	0	0	0	0	0	0	0	0
Gb_00773	0	0	0	0	0	0	0	0	0.0833774
Gb_17140	0	0	0	0	0	0	0	0	0
Novel00561	0.662085	1.87942	2.10002	28.3898	4.18954	1.65063	17.7114	0.0773273	0.290097
Novel01800	0.0900305	0.0946532	0.203972	0.175875	0.137829	0.204048	0.0940779	0.10515	0.0493092
Gb_12928	0.592848	0.249315	0.26863	0.810692	1.08912	0.26873	0.4956	0.830889	0.519519
Gb_09271	0	0	0	0	0	0	0	0	0
Gb_31833	0.139547	0	0	0	0	0	0.145821	0	0
Gb_37262	0.086113	0.181069	0.0975485	0.420555	0.263664	0.195169	0.0899843	0.301723	0
Gb_28513	16.1136	14.8841	13.4987	17.1982	16.7362	18.9454	22.8595	19.7752	18.5858
Gb_24630	10.8945	11.0393	11.5036	7.24666	7.3205	8.29575	8.96322	5.72873	7.77585
Gb_20395	0.626585	1.1293	0.760493	0	0.502465	0.963648	0.607986	0.261361	0.63733
Gb_28262	0	0	0	0	0	0	0	0	0
Gb_17343	0	0	0	0	0	0	0	0	0
Gb_20620	0.0749634	0	0	0.0366103	0	0.0424748	0.156667	0	0
Gb_33957	0	0	0	0	0	0	0	0	0
Gb_09574	0	0.14785	0.159304	0	0	0	0	0	0
Gb_05079	2.87816	1.65052	3.26037	4.8558	3.38256	6.02898	1.82276	7.53793	5.25451
Gb_08087	2.65804	3.91233	1.16677	5.35476	8.98626	2.89918	0.86798	3.53128	6.58748
Gb_21612	26.9191	19.5033	26.3175	24.1213	24.1891	35.1472	35.3451	27.4073	32.7561
Gb_01270	0	0.0983125	0.105929	0.0913371	0.0954386	0.211936	0	0	0.102431
Gb_15319	0	0	0	0	0	0	0	0	0
Gb_24690	11.4824	10.1978	3.56362	1.33152	2.56857	5.34741	5.0953	8.57305	4.70946
Gb_27616	19.8034	23.5319	16.7518	18.0553	17.2281	20.3305	11.979	13.9243	19.8716
Gb_25786	0	0	0	0	0	0	0	0	0
Gb_04568	46.1632	43.7791	22.3565	24.2557	27.3458	95.8279	18.3011	31.5373	28.6334
Gb_30607	0	0	0	0.0402104	0	0	0	0	0
Gb_31661	0	0	0	0	0	0	0	0	0
Gb_29017	33.5062	35.8375	36.5662	30.5203	24.1157	36.0676	31.9768	33.101	41.7233
Gb_22949	0	0	0	0	0	0	0	0	0
Gb_08987	0	0	0	0	0	0	0	0	0
Gb_10369	13.6587	13.7821	12.8858	8.96296	9.62439	20.4141	14.1844	14.1745	18.343
Gb_30893	13.3672	11.3767	11.8975	9.326	7.79582	5.77062	5.98632	7.06256	13.5964
Gb_23342	9.44926	9.21401	7.96678	9.40573	8.94466	6.62101	8.17814	8.80363	9.00741
Gb_17509	0.0699081	0	0.0791916	0	0.0356745	0	0.0365254	0.0816481	0
Gb_11598	0	0	0	0	0	0	0	0	0
Gb_20761	13.1141	11.9399	12.5975	8.17227	11.8318	8.97609	14.0051	10.3233	16.7783
Gb_28583	18.7961	24.3603	12.9979	25.0082	22.6813	13.3076	15.9989	20.2041	20.2816
Gb_34489	0	0.254302	0.0913343	0.0787529	0	0	0.168504	0	0.0883183
Gb_15251	0	0	0	0	0	0	0	0	0
Gb_05881	1.28642	1.07646	0.862455	1.15394	1.36653	0.595016	0.850445	0.643909	1.23658
Gb_24071	0	0	0	0	0	0	0	0	0
Gb_39804	53.1734	60.5836	48.3189	48.0062	43.4093	26.6733	28.4191	47.788	55.5403
Gb_14559	0	0	0	0	0	0	0	0	0
Gb_20698	3.74654	3.31698	3.46226	2.02232	2.86783	1.67591	2.67866	3.91512	4.26592
Gb_35243	15.7661	17.6382	13.4521	8.14401	13.4093	194.641	38.8639	31.2208	18.8199
Gb_31202	11.9852	13.7365	11.5595	14.169	14.9074	13.4684	13.5485	13.2501	11.5285
Gb_08689	0	0	0	0	0	0	0	0	0
Gb_11998	6.70433	10.2274	4.16961	10.0153	11.0017	5.80982	6.3189	10.1332	8.35184
Gb_33486	0	0	0	0	0	0	0	0	0
Gb_30905	0	0	0	0	0	0	0	0	0
Gb_07404	0	0	0	0	0	0	0	0.162982	0
Gb_29419	1.18958	1.876	0.842222	1.30717	0.910578	0.168507	1.08768	0.868348	3.58341
Gb_02679	0	0	0	0	0	0	0	0	0
Gb_02300	0	0	0	0.0661172	0	0.498604	0.035367	0.0790585	0.259517
Gb_15850	0	0	0	0	0	0	0.0977149	0	0
Gb_15518	326.327	299.616	284.998	211.136	238.877	228.479	170.126	247.009	209.179
Gb_35565	0	0.0356276	0	0	0	0	0	0	0
Gb_18314	0	0	0	0	0	0	0	0	0
Gb_38956	0	0	0	0	0	0	0	0	0
Novel00825	1.6327	2.38408	2.05502	1.68334	1.20348	0.925102	1.80089	0.953446	1.78845
Gb_30343	15.3017	14.263	13.4023	7.24184	7.24503	8.75942	13.8466	10.3175	7.60305
Gb_38584	40.5572	40.2964	37.1684	39.0077	43.3697	32.9588	35.0689	43.1648	36.8215
Gb_34686	0	0	0	0	0	0	0	0	0
Gb_34509	0	0	0	0	0	0	0	0	0
Gb_09248	0	0	0	0	0	0	0	0.0963076	0
Gb_13171	112.314	122.955	98.7323	84.6594	101.051	64.8713	86.9902	95.2975	116.845
Gb_13974	0	0	0	0	0	0	0	0	0
Novel00157	1.82538	1.70587	1.68486	1.71691	6.96903	0.842743	0	0.710643	0
Gb_36071	0.149927	0.472875	0	0.0732207	0.382543	0.169899	0.470001	0.0875524	0.574799
Gb_21115	0.0958581	0.35273	0.298616	0.0234074	0.0244585	0.162942	0.0250419	0.139945	0.288755
Gb_27398	0	0	0	0	0	0	0	0	0
Gb_16527	0	0	0	0	0	0	0	0	0
Gb_36608	14.2373	12.3127	9.75485	11.5513	10.8981	10.0187	12.7178	11.3984	11.0677
Gb_16547	53.9235	33.2269	46.1166	51.4142	46.6157	50.221	49.8173	42.6256	51.2046
Gb_36167	0	0	0	0	0	0	0	0	0
Gb_40218	11.3325	11.6688	12.1096	15.7097	13.6925	10.3929	11.5164	10.9388	14.0132
Gb_36203	0	0	0	0	0	0	0	0	0
Gb_18495	0	0	0	0	0	0	0	0	0
Gb_38014	5.00991	4.93449	4.24147	3.29663	4.41348	2.56973	2.03895	6.95991	5.37227
Novel01178	1.90292	2.40075	1.00595	1.23912	1.16528	0.431283	1.32564	0.888994	1.38962
Gb_39630	0	0	0	0	0	0	0	0	0
Gb_40321	0.437136	0.153194	1.48556	0.426974	0.594862	1.23842	1.75102	2.55273	1.27689
Gb_40633	0.173738	0.0456647	0	0.424247	0.664947	0.689089	0.136161	0	0
Gb_31610	11.2119	10.4216	8.55804	7.56717	9.82233	7.30702	8.39726	12.308	13.5991
Gb_40372	0.434518	0.685244	0	0.318313	0.554344	0.246201	0.454053	1.26872	0.118992
Gb_11601	0	0.0313695	0	0	0	0	0	0	0
Gb_29410	50.7117	60.6324	32.113	12.0093	16.6683	4.73198	36.7013	24.0597	45.9944
Gb_04120	0.77242	2.06404	1.16666	3.99237	7.91627	0.474131	2.95953	0.338301	0.599321
Gb_02185	0	0	0	0	0	0	0	0	0
Gb_17703	0	0	0.0476803	0	0	0	0	0	0
Gb_08970	0	0.0745024	0.0802743	0.138433	0	0	0	0.0827644	0.0776235
Gb_15149	22.3306	23.2417	19.4458	23.7031	28.4785	15.5714	19.59	20.4799	21.2137
Gb_00011	0	0	0	0	0	1.43427	0	0	0
Gb_32973	6.30515	6.36723	6.48459	5.2672	5.87064	5.73488	7.48443	5.55531	5.60404
Gb_36308	0.0535137	0	0	0	0	0	0	0	0
Gb_35235	0.537515	0	1.82669	0	0	0	6.3189	1.25557	1.47197
Gb_24794	0	0	0	0	0	0.0828944	0	0	0
Gb_23952	0	0	0	0	0	0	0	0	0
Gb_34755	2.70339	4.26329	2.09532	1.94566	3.63041	1.77362	2.9736	3.57282	4.28603
Gb_20046	0	0	0	0	0	0	0	0	0
Gb_24423	13.4553	11.9105	10.8507	14.1535	16.2103	9.55384	11.6021	15.7369	10.5954
Gb_41679	0	0	0	0	0	0	0	0	0
Gb_08141	11.9257	9.4035	7.78504	17.8181	18.4635	21.3023	9.24073	13.1612	8.74572
Gb_16923	60.8695	88.1988	41.1004	8.09516	57.5189	2.19144	53.9833	17.4234	77.7716
Gb_27255	0	0	0	0	0	0	0	0	0
Gb_01444	0.0632095	0	0	0	0	0	0	0	0
Gb_13402	0	0	0	0	0	0	0.0506863	0	0
Gb_03509	0	0	0	0	0	0	0	0	0
Gb_11322	11.6241	11.7269	11.7835	10.3746	10.3927	11.0423	14.0784	11.3806	10.6394
Gb_26924	823.802	544.819	858.583	1432.21	1352.7	145.251	439.276	774.738	739.271
Gb_02695	0	0.121482	0	0	0	0.130942	0.120743	0	0.253142
Gb_17726	59.8233	55.1767	56.7364	49.3654	54.2758	111.452	30.8443	72.9877	49.38
Gb_38587	1.56389	2.46629	2.74593	7.17941	2.87303	136.107	1.38907	2.46581	6.25271
Gb_41200	0	0	0	0	0	0	0	0	0
Gb_07689	26.4823	21.5734	22.9573	20.1667	22.4317	19.228	22.3702	18.1873	24.0405
Gb_05953	44.8213	50.4573	37.5668	35.7282	42.8461	19.9061	25.4577	39.1189	33.9974
Gb_30236	0	0	0	0	0	0	0	0	0
Gb_40173	0.14931	0.156976	0.169138	0.145839	0	0.2538	0.0780111	0.0871921	0.163552
Gb_27374	1.72341	1.00131	1.69539	2.12633	2.96241	14.9558	2.03784	1.21829	2.28524
Gb_30364	2.97855	3.27055	1.85785	3.20903	3.76889	1.50482	2.59832	2.6446	2.79906
Gb_15546	0	0	0	0	0	0	0	0	0
Novel01291	3.66077	4.68263	4.63071	3.33729	3.30033	3.24961	3.25154	3.99051	3.54214
Gb_04434	0	0	0	0	0	0	0	0	0
Gb_41715	0	0	0	0	0	1.0294	0	0	0
Gb_24033	23.904	20.0309	33.2734	9.30484	13.8638	8.5963	17.3283	16.6892	23.0923
Gb_31673	2.36123	1.93754	1.76145	2.98136	2.76257	43.5739	2.62786	2.39903	3.15422
Gb_24339	8.6014	7.7277	10.9837	5.95739	3.83071	10.9878	2.77814	7.48875	8.73666
Gb_17191	18.1411	18.863	20.776	16.0643	16.7857	8.24572	10.2075	10.5938	17.142
Gb_02220	0	0	0	0	0	0	0	0	0
Gb_01122	0	0	0	0	0	0	0	0	0
Gb_32968	40.3808	44.586	23.0426	31.8991	37.9768	31.9001	29.9115	38.9239	36.4825
Gb_19296	11.0107	9.73191	8.01708	14.0999	15.3918	12.1333	11.7755	12.5494	9.6322
Gb_29129	0	0	0.0297829	0	0.0268335	0	0	0	0
Gb_20142	0	0	0	0	0	0	0	0	0
Gb_06027	3.05311	2.53804	1.16625	1.14431	0.652195	1.40807	2.07745	5.01704	1.20552
Gb_13885	203.672	308.733	204.683	156.545	214.731	62.083	218.719	188.705	383.498
Gb_11046	52.9272	43.0609	52.117	44.0245	40.8477	59.3422	46.3169	52.2047	54.6982
Gb_05287	2.0692	1.08772	1.75798	2.03852	2.82187	8.16653	3.8398	4.70837	2.09072
[truncated: 41,912 more rows]
