# Supplementary material for: Multifeature analyses of vascular cambial cells reveal longevity mechanisms in old Ginkgo biloba trees
Source: Proc Natl Acad Sci U S A. 2020 Jan 13;117(4):2201–10. doi: 10.1073/pnas.1916548117 (PMC6995005; doi:10.1073/pnas.1916548117)
Supplement: Supplementary File [file pnas.1916548117.sd03.xlsx]

## Sheet: VC20-VS-old trees
Table S6 DEGs between VC20 and old trees (VC200 and VC600) in G.biloba cambium
Gene_id	VC200_readcount	VC20_readcount	log2FoldChange	Up-down-regulation (VC200/vc20)	pval	padj	Blast swiss prot
Gb_23973	318.354	152.35	1.0006	Up	0.0031997	0.049662	-//-
Gb_41073	947.416	460.018	1.0012	Up	0.00047766	0.012889	sp|Q9T0G7|SUVH9_ARATH Histone-lysine N-methyltransferase family member SUVH9 OS=Arabidopsis thaliana GN=SUVH9 PE=1 SV=1//9.54703e-162
Gb_37230	180.073	87.6465	1.0043	Up	0.00016965	0.0059649	sp|Q6P158|DHX57_HUMAN Putative ATP-dependent RNA helicase DHX57 OS=Homo sapiens GN=DHX57 PE=1 SV=2//2.33674e-102
Gb_24549	1782.95	858.619	1.0085	Up	0.00078119	0.018363	sp|Q9SMZ3|FBX13_ARATH F-box only protein 13 OS=Arabidopsis thaliana GN=FBX13 PE=2 SV=2//3.57927e-93
Gb_23157	370.578	180.038	1.0088	Up	3.7116e-05	0.0018035	sp|Q84JP1|NFYA7_ARATH Nuclear transcription factor Y subunit A-7 OS=Arabidopsis thaliana GN=NFYA7 PE=2 SV=1//9.55525e-13
Gb_23530	8535.42	4123.44	1.0126	Up	0.00019415	0.0065584	sp|Q9LIC2|TMN7_ARATH Transmembrane 9 superfamily member 7 OS=Arabidopsis thaliana GN=TMN7 PE=2 SV=1//0
Gb_18064	2033	968.456	1.0135	Up	0.0020889	0.036503	sp|Q9SV05|CCR35_ARATH Serine/threonine-protein kinase-like protein At3g51990 OS=Arabidopsis thaliana GN=At3g51990 PE=2 SV=1//1.64428e-107
Gb_34978	648.422	308.137	1.014	Up	0.0024928	0.041777	-//-
Gb_18629	331.064	156.851	1.0186	Up	0.002207	0.038126	-//-
Gb_26128	290.428	139.757	1.0188	Up	9.1263e-05	0.0037419	sp|Q05046|CH62_CUCMA Chaperonin CPN60-2, mitochondrial OS=Cucurbita maxima GN=CPN60-2 PE=1 SV=1//0
Gb_02803	2965.49	1426.92	1.0198	Up	0.00011935	0.0045751	sp|Q9SGP2|HSL1_ARATH Receptor-like protein kinase HSL1 OS=Arabidopsis thaliana GN=HSL1 PE=2 SV=1//0
Gb_40861	801.599	380.696	1.0223	Up	0.0010594	0.022918	-//-
Gb_30753	126.629	59.5228	1.0253	Up	0.0021074	0.036799	sp|F4JF21|PTA10_ARATH Protein PLASTID TRANSCRIPTIONALLY ACTIVE 10 OS=Arabidopsis thaliana GN=PTAC10 PE=1 SV=1//3.4279e-47
Gb_35359	1177.37	556.092	1.0257	Up	0.0016259	0.03069	sp|Q9SGH2|MBD9_ARATH Methyl-CpG-binding domain-containing protein 9 OS=Arabidopsis thaliana GN=MBD9 PE=2 SV=1//8.87111e-12
Gb_33808	1349.71	634.758	1.0281	Up	0.0021242	0.037066	sp|O74326|CID11_SCHPO Poly(A) RNA polymerase cid11 OS=Schizosaccharomyces pombe (strain 972 / ATCC 24843) GN=cid11 PE=3 SV=1//1.14414e-55
Gb_20771	972.009	454.341	1.0315	Up	0.0029322	0.046896	sp|Q8LGG8|USPAL_ARATH Universal stress protein A-like protein OS=Arabidopsis thaliana GN=At3g01520 PE=1 SV=2//8.08752e-13
Gb_35855	5413.87	2540.03	1.0321	Up	0.0020831	0.036497	sp|O04866|ARGD_ALNGL Acetylornithine aminotransferase, mitochondrial OS=Alnus glutinosa GN=AG118 PE=2 SV=1//0
Gb_28630	95.3756	44.841	1.033	Up	0.0013849	0.027756	sp|Q9C5D2|FBL4_ARATH F-box/LRR-repeat protein 4 OS=Arabidopsis thaliana GN=FBL4 PE=2 SV=1//1.83345e-07
Gb_11473	969.937	458.972	1.035	Up	0.00039662	0.011256	sp|O31673|CLPE_BACSU ATP-dependent Clp protease ATP-binding subunit ClpE OS=Bacillus subtilis (strain 168) GN=clpE PE=1 SV=1//2.51816e-16
Gb_21258	2223.97	1071.33	1.0355	Up	4.3731e-08	6.5191e-06	sp|Q9LF37|CLPB3_ARATH Chaperone protein ClpB3, chloroplastic OS=Arabidopsis thaliana GN=CLPB3 PE=2 SV=1//0
Gb_10217	716.387	334.311	1.0374	Up	0.0024366	0.040948	sp|O82266|SWA1_ARATH Protein SLOW WALKER 1 OS=Arabidopsis thaliana GN=SWA1 PE=2 SV=1//7.47881e-140
Gb_40839	457.061	213.963	1.0406	Up	0.00088569	0.020262	sp|Q6AZB8|HARB1_DANRE Putative nuclease HARBI1 OS=Danio rerio GN=harbi1 PE=2 SV=1//4.43914e-25
Gb_08291	1213.11	568.839	1.0407	Up	0.00097972	0.021747	sp|Q9SZ83|Y4967_ARATH Uncharacterized oxidoreductase At4g09670 OS=Arabidopsis thaliana GN=At4g09670 PE=1 SV=1//1.39144e-134
Gb_29463	182.681	85.352	1.0425	Up	0.0011178	0.023795	-//-
Gb_20760	1270.02	600.958	1.0468	Up	2.7124e-05	0.0013878	-//-
Gb_33618	3437.77	1599.18	1.0468	Up	0.0013965	0.027889	sp|P29036|FRI1_MAIZE Ferritin-1, chloroplastic OS=Zea mays GN=FER1 PE=1 SV=2//1.3504e-89
Gb_12268	672.46	317.211	1.0471	Up	6.3055e-05	0.0027704	sp|Q9FIG9|ARC6_ARATH Protein ACCUMULATION AND REPLICATION OF CHLOROPLASTS 6, chloroplastic OS=Arabidopsis thaliana GN=ARC6 PE=1 SV=1//1.67207e-39
Gb_32063	367.946	170.911	1.0486	Up	0.0014123	0.028095	sp|Q8LGG8|USPAL_ARATH Universal stress protein A-like protein OS=Arabidopsis thaliana GN=At3g01520 PE=1 SV=2//2.11376e-12
Gb_15125	807.557	381.809	1.0492	Up	2.6598e-05	0.0013696	sp|A5PK19|MET13_BOVIN Methyltransferase-like protein 13 OS=Bos taurus GN=METTL13 PE=2 SV=1//2.49916e-99
Gb_09782	1411.24	671.25	1.0506	Up	3.8063e-07	4.2166e-05	sp|Q5IH14|SPP1_TOBAC Sucrose-phosphatase 1 OS=Nicotiana tabacum GN=SPP1 PE=2 SV=1//0
Gb_09120	277.523	129.031	1.051	Up	0.0011865	0.024917	sp|Q14149|MORC3_HUMAN MORC family CW-type zinc finger protein 3 OS=Homo sapiens GN=MORC3 PE=1 SV=3//3.28215e-06
Gb_23481	12200.9	5655.17	1.0521	Up	0.0012412	0.025752	sp|P28493|PR5_ARATH Pathogenesis-related protein 5 OS=Arabidopsis thaliana GN=At1g75040 PE=1 SV=1//6.83657e-78
Gb_37853	702.233	322.45	1.0545	Up	0.002495	0.041786	-//-
Gb_08290	245.961	114.512	1.0598	Up	8.7675e-05	0.0036256	sp|Q9SD33|U183_ARATH UPF0183 protein At3g51130 OS=Arabidopsis thaliana GN=At3g51130 PE=2 SV=2//0
Gb_28617	451.732	207.915	1.0642	Up	0.00096089	0.021427	-//-
Gb_23379	236.917	108.814	1.0742	Up	0.00026549	0.0082518	sp|Q9M345|LRK42_ARATH L-type lectin-domain containing receptor kinase IV.2 OS=Arabidopsis thaliana GN=LECRK42 PE=2 SV=1//0
Gb_37857	1771.96	811.122	1.0785	Up	0.00029854	0.0090802	sp|Q9SU71|EDSBC_ARATH Protein EDS1B OS=Arabidopsis thaliana GN=EDS1B PE=1 SV=1//2.33642e-68
Gb_38910	3145.71	1418.99	1.0832	Up	0.0014931	0.029197	sp|Q9SZN7|HIP26_ARATH Heavy metal-associated isoprenylated plant protein 26 OS=Arabidopsis thaliana GN=HIPP26 PE=1 SV=1//1.2001e-09
Gb_17198	185.165	82.6914	1.0928	Up	0.0013805	0.027713	sp|Q5QMM3|WOX8_ORYSJ WUSCHEL-related homeobox 8 OS=Oryza sativa subsp. japonica GN=WOX8 PE=2 SV=1//1.86899e-42
Gb_27151	1103.91	504.587	1.0941	Up	1.4946e-05	0.00089566	sp|Q9ZWJ9|ARR2_ARATH Two-component response regulator ARR2 OS=Arabidopsis thaliana GN=ARR2 PE=1 SV=1//4.11673e-109
Gb_40604	169.027	76.7867	1.0956	Up	4.5511e-05	0.0021509	sp|F4HVG8|CSK_ARATH Chloroplast sensor kinase, chloroplastic OS=Arabidopsis thaliana GN=CSK PE=1 SV=1//5.89014e-22
Gb_05898	3374.31	1496.51	1.0992	Up	0.0020855	0.036497	sp|Q9LMU1|EGY3_ARATH Probable zinc metallopeptidase EGY3, chloroplastic OS=Arabidopsis thaliana GN=EGY3 PE=2 SV=1//0
Gb_17618	4545.53	2051.64	1.1012	Up	0.0001458	0.0053028	sp|Q9AWL7|GIGAN_ORYSJ Protein GIGANTEA OS=Oryza sativa subsp. japonica GN=GI PE=2 SV=2//0
Gb_10222	171.329	76.8722	1.1017	Up	0.00066524	0.016354	sp|Q8GXF0|RA51C_ARATH DNA repair protein RAD51 homolog 3 OS=Arabidopsis thaliana GN=RAD51C PE=1 SV=2//3.48594e-129
Gb_33656	131.136	57.5923	1.1053	Up	0.002287	0.039179	sp|O00370|LORF2_HUMAN LINE-1 retrotransposable element ORF2 protein OS=Homo sapiens PE=1 SV=1//2.70332e-26
Gb_04824	64.8545	28.6681	1.1064	Up	0.0011203	0.023795	-//-
Gb_06798	783.164	350.915	1.1111	Up	0.00015014	0.0054197	sp|O80477|MES3_ARATH Methylesterase 3 OS=Arabidopsis thaliana GN=MES3 PE=2 SV=1//8.09679e-51
Gb_03378	862.573	387.655	1.113	Up	3.184e-05	0.0015757	sp|Q9SZ53|P2C60_ARATH Probable protein phosphatase 2C 60 OS=Arabidopsis thaliana GN=At4g31860 PE=2 SV=1//0
Gb_31285	1077.08	468.545	1.1196	Up	0.0024016	0.040474	sp|Q9ZW07|PUM1_ARATH Pumilio homolog 1 OS=Arabidopsis thaliana GN=APUM1 PE=1 SV=1//8.65556e-77
Gb_32846	1586.84	717.558	1.1224	Up	3.8888e-08	5.8697e-06	sp|Q708Y0|EBF2_ARATH EIN3-binding F-box protein 2 OS=Arabidopsis thaliana GN=EBF2 PE=1 SV=1//1.35849e-146
Gb_08141	386.186	171.849	1.1232	Up	4.0463e-05	0.0019429	sp|A8HUA1|CFA58_CHLRE Cilia- and flagella-associated protein 58 OS=Chlamydomonas reinhardtii GN=CFAP58 PE=1 SV=1//4.21531e-19
Gb_10792	398.878	175.794	1.1266	Up	0.0001999	0.006705	-//-
Gb_28753	2066.06	908.914	1.1266	Up	0.0003904	0.011105	sp|Q8LGG8|USPAL_ARATH Universal stress protein A-like protein OS=Arabidopsis thaliana GN=At3g01520 PE=1 SV=2//3.45122e-09
Gb_08793	149.766	66.5002	1.1277	Up	3.0916e-05	0.0015461	-//-
Gb_04315	1502.58	670.444	1.128	Up	1.3267e-05	0.00081114	sp|Q940H6|SRK2E_ARATH Serine/threonine-protein kinase SRK2E OS=Arabidopsis thaliana GN=SRK2E PE=1 SV=1//1.58272e-12
Gb_24949	1006.58	440.766	1.1294	Up	0.00051157	0.013546	sp|O23264|SEBP1_ARATH Selenium-binding protein 1 OS=Arabidopsis thaliana GN=SBP1 PE=1 SV=1//4.82512e-163
Gb_00679	2133.72	945.604	1.1361	Up	1.3321e-05	0.00081238	sp|Q8S8Q6|TET8_ARATH Tetraspanin-8 OS=Arabidopsis thaliana GN=TET8 PE=2 SV=1//2.78759e-98
Gb_30391	3462.03	1513	1.1361	Up	0.0003444	0.010053	sp|Q9FY49|LKHA4_ARATH Leukotriene A-4 hydrolase homolog OS=Arabidopsis thaliana GN=LKHA4 PE=2 SV=1//0
Gb_26255	11411.5	5057.09	1.1392	Up	5.4243e-06	0.00039576	sp|O04933|SPSA2_CRAPL Probable sucrose-phosphate synthase 2 OS=Craterostigma plantagineum GN=SPS2 PE=2 SV=1//0
Gb_19659	1518.9	678.115	1.1398	Up	5.2882e-08	7.7872e-06	sp|O04974|LEU1B_SOLPN 2-isopropylmalate synthase B OS=Solanum pennellii GN=IPMSB PE=2 SV=1//1.64563e-90
Gb_15743	108.331	47.0677	1.1401	Up	0.00020482	0.0068226	-//-
Gb_14644	55.2333	23.894	1.1433	Up	0.00071856	0.017319	sp|Q9SHI2|Y1723_ARATH Leucine-rich repeat receptor-like serine/threonine-protein kinase At1g17230 OS=Arabidopsis thaliana GN=At1g17230 PE=2 SV=2//1.18515e-41
Gb_12467	5430.36	2340.78	1.1434	Up	0.00090069	0.020463	-//-
Gb_05632	1105.72	469.363	1.1456	Up	0.0028912	0.046394	sp|Q9SVY1|ZWIP2_ARATH Zinc finger protein WIP2 OS=Arabidopsis thaliana GN=WIP2 PE=1 SV=1//3.89233e-96
Gb_33451	580.49	249.509	1.1492	Up	0.00072216	0.017371	-//-
Gb_01321	615.334	266.298	1.1515	Up	0.00020834	0.0069018	-//-
Gb_38374	180.743	76.4721	1.1541	Up	0.0023927	0.040352	sp|Q9LYR6|PTR49_ARATH Protein NRT1/ PTR FAMILY 6.1 OS=Arabidopsis thaliana GN=NPF6.1 PE=2 SV=1//6.16229e-73
Gb_38174	1303.91	557.514	1.1579	Up	0.00053906	0.014104	sp|Q9M7Q5|AI5L4_ARATH ABSCISIC ACID-INSENSITIVE 5-like protein 4 OS=Arabidopsis thaliana GN=ABF1 PE=1 SV=1//8.22152e-17
Gb_23254	2839.49	1239.97	1.1584	Up	5.4545e-06	0.00039677	sp|P0CH30|RING1_GOSHI E3 ubiquitin-protein ligase RING1 OS=Gossypium hirsutum GN=RING1 PE=1 SV=1//1.28792e-41
Gb_38152	297.375	124.367	1.1591	Up	0.0031688	0.049308	sp|Q94C25|Y5005_ARATH Probable receptor-like protein kinase At5g20050 OS=Arabidopsis thaliana GN=At5g20050 PE=2 SV=1//1.01972e-129
Gb_04826	48.3363	20.3264	1.1611	Up	0.0019773	0.035137	-//-
Gb_09621	871.687	374.898	1.1657	Up	8.2848e-05	0.0034556	sp|O31673|CLPE_BACSU ATP-dependent Clp protease ATP-binding subunit ClpE OS=Bacillus subtilis (strain 168) GN=clpE PE=1 SV=1//2.44145e-15
Gb_07226	1925.44	833.726	1.1671	Up	9.875e-06	0.00064108	sp|Q6K7E6|ERF1_ORYSJ Ethylene-responsive transcription factor 1 OS=Oryza sativa subsp. japonica GN=EREBP1 PE=1 SV=1//9.10191e-21
Gb_05515	99.7576	42.1618	1.1681	Up	0.00042108	0.011716	-//-
Gb_25435	7468.39	3236.36	1.1687	Up	4.9144e-06	0.00036767	sp|F4I171|MD15A_ARATH Mediator of RNA polymerase II transcription subunit 15a OS=Arabidopsis thaliana GN=MED15A PE=1 SV=1//1.25722e-20
Gb_34237	847.125	362.477	1.1694	Up	0.00015244	0.0054783	sp|Q43716|UFOG_PETHY Anthocyanidin 3-O-glucosyltransferase OS=Petunia hybrida GN=RT PE=2 SV=1//1.25559e-39
Gb_34668	53122	22192	1.1699	Up	0.001992	0.035353	sp|Q9ZU13|JAL13_ARATH Jacalin-related lectin 13 OS=Arabidopsis thaliana GN=JAL13 PE=3 SV=1//5.97221e-11
Gb_41055	823.336	359.128	1.1712	Up	2.79e-08	4.3594e-06	sp|Q9M3B6|PKP4_ARATH Plastidial pyruvate kinase 4, chloroplastic OS=Arabidopsis thaliana GN=PKP4 PE=2 SV=1//0
Gb_03687	1255.69	526.869	1.1736	Up	0.0010427	0.022725	-//-
Gb_41262	571.124	247.678	1.1753	Up	9.6877e-08	1.3293e-05	sp|Q9UNI6|DUS12_HUMAN Dual specificity protein phosphatase 12 OS=Homo sapiens GN=DUSP12 PE=1 SV=1//1.08318e-06
Gb_28014	1053.35	449.837	1.1767	Up	5.1744e-05	0.0023847	sp|Q9FPR3|EDR1_ARATH Serine/threonine-protein kinase EDR1 OS=Arabidopsis thaliana GN=EDR1 PE=1 SV=1//1.26325e-50
Gb_28521	293.608	125.742	1.1769	Up	2.0299e-05	0.0011241	sp|Q9SLN8|DBR_TOBAC 2-alkenal reductase (NADP(+)-dependent) OS=Nicotiana tabacum GN=DBR PE=1 SV=1//1.08087e-85
Gb_39414	2117.45	880.282	1.1784	Up	0.001698	0.031592	sp|Q653V6|NRAM3_ORYSJ Metal transporter Nramp3 OS=Oryza sativa subsp. japonica GN=NRAMP3 PE=2 SV=1//0
Gb_26145	526.058	217.747	1.1812	Up	0.0020373	0.035938	sp|Q39224|SRG1_ARATH Protein SRG1 OS=Arabidopsis thaliana GN=SRG1 PE=2 SV=1//5.58428e-104
Gb_00256	646.055	278.499	1.1859	Up	3.2544e-08	5.006e-06	sp|Q9FMV5|NFYC4_ARATH Nuclear transcription factor Y subunit C-4 OS=Arabidopsis thaliana GN=NFYC4 PE=2 SV=1//1.04753e-51
Gb_22675	164.035	68.7531	1.1985	Up	0.00010058	0.0040351	sp|Q2HVD6|MTA70_MEDTR Putative N6-adenosine-methyltransferase MT-A70-like OS=Medicago truncatula GN=MtrDRAFT_AC148918g15v1 PE=3 SV=1//1.34345e-57
Gb_14495	424.089	175.679	1.2007	Up	0.00031489	0.0094206	sp|P42158|KC1D_ARATH Casein kinase I isoform delta-like OS=Arabidopsis thaliana GN=At4g26100 PE=2 SV=2//4.10888e-52
Novel01414	587.961	238.979	1.2054	Up	0.0014536	0.028704	PREDICTED: cationic amino acid transporter 1-like, partial [Phoenix dactylifera]
Gb_35896	684.63	289.734	1.2117	Up	1.4742e-08	2.5986e-06	sp|Q91Y25|FAM21_CRIGR WASH complex subunit FAM21 OS=Cricetulus griseus GN=Fam21 PE=2 SV=1//1.8961e-11
Gb_36320	417.841	175.543	1.2122	Up	2.5246e-06	0.00021468	sp|Q9LVQ5|PP432_ARATH Pentatricopeptide repeat-containing protein At5g55840 OS=Arabidopsis thaliana GN=At5g55840 PE=3 SV=2//1.37609e-30
Gb_18489	279.56	111.586	1.2123	Up	0.0028131	0.045433	sp|Q9FYV1|INO1_SESIN Inositol-3-phosphate synthase OS=Sesamum indicum PE=2 SV=1//0
Gb_26434	3637.06	1518.48	1.2125	Up	1.6906e-05	0.00098621	sp|Q9C6W5|AB14G_ARATH ABC transporter G family member 14 OS=Arabidopsis thaliana GN=ABCG14 PE=2 SV=1//0
Gb_24499	59.8835	24.5672	1.2148	Up	0.00021388	0.0070371	sp|O49545|BAME1_ARATH Leucine-rich repeat receptor-like serine/threonine-protein kinase BAM1 OS=Arabidopsis thaliana GN=BAM1 PE=1 SV=1//3.10449e-62
Gb_12617	304.054	127.016	1.216	Up	1.1891e-05	0.00074382	sp|Q07204|F16P1_BRANA Fructose-1,6-bisphosphatase, chloroplastic OS=Brassica napus GN=FBP PE=2 SV=1//1.55816e-93
Gb_36709	472.542	195.706	1.2186	Up	3.0483e-05	0.0015368	sp|Q43317|CYSK_CITLA Cysteine synthase OS=Citrullus lanatus PE=1 SV=1//1.62109e-93
Novel00018	837.597	349.793	1.2246	Up	3.5698e-07	4.0098e-05	--
Gb_38843	266.545	110.669	1.2259	Up	2.8793e-06	0.00023978	sp|Q8RWZ5|SD25_ARATH G-type lectin S-receptor-like serine/threonine-protein kinase SD2-5 OS=Arabidopsis thaliana GN=SD25 PE=1 SV=1//4.27523e-129
Gb_17363	2681.4	1057.53	1.2269	Up	0.0029402	0.046992	sp|O70593|SGTA_RAT Small glutamine-rich tetratricopeptide repeat-containing protein alpha OS=Rattus norvegicus GN=Sgta PE=1 SV=1//3.87084e-06
Gb_07238	1836.32	735.468	1.2285	Up	0.0010132	0.022245	sp|O04197|COI1_ARATH Coronatine-insensitive protein 1 OS=Arabidopsis thaliana GN=COI1 PE=1 SV=1//3.29292e-52
Gb_04247	1540.26	636.849	1.2288	Up	6.6026e-06	0.00046352	sp|Q40392|TMVRN_NICGU TMV resistance protein N OS=Nicotiana glutinosa GN=N PE=1 SV=1//1.29885e-15
Gb_40617	408.884	165.886	1.234	Up	0.0001381	0.0050996	-//-
Gb_21799	283.429	114.501	1.2368	Up	0.00013866	0.0051124	sp|O48782|HMOX1_ARATH Heme oxygenase 1, chloroplastic OS=Arabidopsis thaliana GN=HO1 PE=1 SV=2//2.65836e-36
Gb_33471	1990.62	786.134	1.2385	Up	0.0014797	0.029005	-//-
Gb_22901	622.429	241.954	1.2541	Up	0.0016581	0.03097	sp|Q8VZH2|APM1_ARATH Aminopeptidase M1 OS=Arabidopsis thaliana GN=APM1 PE=1 SV=1//3.00273e-145
Gb_06005	1025.87	394.874	1.2578	Up	0.0023703	0.04017	-//-
Gb_10163	425.26	171.416	1.2586	Up	6.7064e-06	0.00046809	sp|P27522|CB13_SOLLC Chlorophyll a-b binding protein 8, chloroplastic OS=Solanum lycopersicum GN=CAB8 PE=3 SV=1//3.71685e-126
Gb_30034	129.711	50.9566	1.2704	Up	0.00012698	0.004799	sp|A8MRX0|GSOX5_ARATH Flavin-containing monooxygenase FMO GS-OX5 OS=Arabidopsis thaliana GN=FMOGS-OX5 PE=2 SV=2//8.38249e-55
Gb_01878	1593.58	613.706	1.2773	Up	0.00079176	0.018474	sp|A2QGR5|AMPP1_ASPNC Probable Xaa-Pro aminopeptidase P OS=Aspergillus niger (strain CBS 513.88 / FGSC A1513) GN=ampp PE=3 SV=1//9.38102e-29
Gb_07599	435.227	163.56	1.2783	Up	0.0027987	0.045392	-//-
Gb_19266	309.032	123.6	1.2822	Up	7.7531e-08	1.1014e-05	sp|Q9SR13|FLK_ARATH Flowering locus K homology domain OS=Arabidopsis thaliana GN=FLK PE=1 SV=1//9.92076e-22
Gb_30018	443.09	167.417	1.284	Up	0.001877	0.033854	sp|A9QM73|SMG7_ARATH Protein SMG7 OS=Arabidopsis thaliana GN=SMG7 PE=2 SV=1//2.26622e-67
Gb_29218	2.9189	144.77	-3.9911	Down	5.2135e-10	1.2847e-07	sp|Q6J163|5NG4_PINTA Auxin-induced protein 5NG4 OS=Pinus taeda PE=2 SV=1//2.8535e-36
Gb_28156	2527.02	950.851	1.2857	Up	0.0020726	0.036349	sp|P17407|21KD_DAUCA 21 kDa protein OS=Daucus carota PE=2 SV=1//2.01779e-38
Gb_00519	301.248	112.865	1.2867	Up	0.0023089	0.039448	sp|O18757|SCMC1_RABIT Calcium-binding mitochondrial carrier protein SCaMC-1 OS=Oryctolagus cuniculus GN=SLC25A24 PE=1 SV=1//1.07831e-10
Gb_14953	117.349	46.1491	1.2881	Up	5.2841e-05	0.0024169	sp|Q54I39|IST1L_DICDI IST1-like protein OS=Dictyostelium discoideum GN=DDB_G0289029 PE=3 SV=1//3.98201e-16
Gb_16185	2206.02	865.583	1.2952	Up	8.4764e-06	0.00056769	sp|Q02283|HAT5_ARATH Homeobox-leucine zipper protein HAT5 OS=Arabidopsis thaliana GN=HAT5 PE=1 SV=1//9.24686e-49
Gb_14115	1562.56	596.812	1.2952	Up	0.00044309	0.012201	sp|P36361|CHI5_PHAVU Endochitinase CH5B OS=Phaseolus vulgaris PE=3 SV=1//2.08913e-129
Gb_17354	807.398	309.276	1.3007	Up	0.00021923	0.0071625	-//-
Novel02031	3713.11	1407.86	1.3049	Up	0.0004086	0.011474	unknown [Picea sitchensis]
Gb_09121	1348.66	514.014	1.3092	Up	0.00016887	0.0059624	sp|Q8C5W4|MOR2B_MOUSE MORC family CW-type zinc finger protein 2B OS=Mus musculus GN=Morc2b PE=2 SV=2//2.10746e-26
Gb_37200	2217.3	830.416	1.3148	Up	0.00054277	0.014147	sp|Q9ZWJ9|ARR2_ARATH Two-component response regulator ARR2 OS=Arabidopsis thaliana GN=ARR2 PE=1 SV=1//1.63354e-06
Gb_40446	33675	12623	1.3153	Up	0.00050262	0.013398	sp|P31170|HS25P_ARATH 25.3 kDa heat shock protein, chloroplastic OS=Arabidopsis thaliana GN=HSP25.3 PE=2 SV=1//1.43301e-40
Gb_30426	1221.39	453.026	1.3172	Up	0.00090943	0.020616	sp|P08196|PSY1_SOLLC Phytoene synthase 1, chloroplastic OS=Solanum lycopersicum GN=PSY1 PE=1 SV=2//0
Gb_32618	1971.88	752.391	1.319	Up	4.5227e-05	0.0021416	sp|P0CM92|PNS1_CRYNJ Protein PNS1 OS=Cryptococcus neoformans var. neoformans serotype D (strain JEC21 / ATCC MYA-565) GN=PNS1 PE=3 SV=1//4.0269e-09
Gb_19080	1380.35	506.159	1.3206	Up	0.0014812	0.029012	sp|Q9SBJ1|PDK_ARATH [Pyruvate dehydrogenase (acetyl-transferring)] kinase, mitochondrial OS=Arabidopsis thaliana GN=PDK PE=1 SV=1//2.80923e-172
Gb_03034	167.581	63.1768	1.3358	Up	1.8757e-05	0.0010642	sp|Q9SVP7|PP307_ARATH Pentatricopeptide repeat-containing protein At4g13650 OS=Arabidopsis thaliana GN=PCMP-H42 PE=2 SV=2//2.87787e-13
Gb_10843	2958.79	1096.41	1.3482	Up	9.5514e-05	0.0038898	-//-
Gb_25562	103.676	38.5155	1.3518	Up	3.0226e-05	0.0015271	sp|C0LGN2|Y3148_ARATH Probable leucine-rich repeat receptor-like serine/threonine-protein kinase At3g14840 OS=Arabidopsis thaliana GN=LRR-RLK PE=2 SV=1//3.25441e-114
Gb_09993	512.266	192.022	1.3564	Up	6.0376e-06	0.00043011	-//-
Gb_14055	604.361	226.535	1.3572	Up	2.3846e-06	0.00020422	sp|Q9ZT87|PEL1_ARATH Protein PELOTA 1 OS=Arabidopsis thaliana GN=PEL1 PE=2 SV=1//2.13915e-37
Gb_35498	368.332	135.256	1.3591	Up	0.00010863	0.0042935	sp|P29928|SUMT_BACME Uroporphyrinogen-III C-methyltransferase OS=Bacillus megaterium GN=cobA PE=3 SV=1//7.65643e-39
Gb_03293	256.637	98.0903	1.3614	Up	3.9753e-11	1.3715e-08	sp|Q9ZSY2|DNJ15_ARATH Chaperone protein dnaJ 15 OS=Arabidopsis thaliana GN=ATJ15 PE=1 SV=1//1.82155e-169
Gb_13292	8683.54	3260.86	1.3633	Up	5.2353e-07	5.5697e-05	sp|Q9SYT0|ANXD1_ARATH Annexin D1 OS=Arabidopsis thaliana GN=ANN1 PE=1 SV=1//4.15091e-80
Gb_11624	181.334	64.7381	1.3653	Up	0.00050926	0.013545	sp|Q6I5Y0|CDKC1_ORYSJ Cyclin-dependent kinase C-1 OS=Oryza sativa subsp. japonica GN=CDKC-1 PE=2 SV=1//7.41336e-62
Gb_22251	681.01	247.183	1.3658	Up	0.00016536	0.0058556	-//-
Novel00489	1121.85	416.552	1.3705	Up	2.2928e-06	0.00019775	unknown [Picea sitchensis]
Gb_08487	327.535	119.504	1.3833	Up	1.587e-05	0.00093937	sp|Q6DFE7|S38A7_XENLA Putative sodium-coupled neutral amino acid transporter 7 OS=Xenopus laevis GN=slc38a7 PE=2 SV=1//1.03966e-14
Gb_06016	723.272	248.11	1.3873	Up	0.0017221	0.031893	sp|A2YW03|HOX27_ORYSI Homeobox-leucine zipper protein HOX27 OS=Oryza sativa subsp. indica GN=HOX27 PE=2 SV=2//2.69299e-69
Gb_33642	9197.31	3150.5	1.3955	Up	0.0013845	0.027756	sp|Q09893|YAI5_SCHPO Uncharacterized protein C24B11.05 OS=Schizosaccharomyces pombe (strain 972 / ATCC 24843) GN=SPAC24B11.05 PE=3 SV=1//4.1324e-13
Gb_12187	5951.01	2076.39	1.402	Up	0.0003627	0.010478	sp|Q9M0S5|ISOA3_ARATH Isoamylase 3, chloroplastic OS=Arabidopsis thaliana GN=ISA3 PE=2 SV=2//0
Gb_39449	1172.49	410.432	1.4055	Up	0.00021452	0.0070486	-//-
Gb_13902	1106.87	372.291	1.4057	Up	0.001868	0.033742	-//-
Gb_28434	1074.55	385.739	1.4074	Up	7.3436e-06	0.00050098	sp|Q9ZP55|DRP4C_ARATH Dynamin-related protein 4C OS=Arabidopsis thaliana GN=DRP4C PE=2 SV=1//0
Gb_20103	235.176	80.2965	1.408	Up	0.00089846	0.020431	sp|Q9FL28|FLS2_ARATH LRR receptor-like serine/threonine-protein kinase FLS2 OS=Arabidopsis thaliana GN=FLS2 PE=1 SV=1//4.52728e-172
Gb_15512	199.408	66.4283	1.4088	Up	0.0021482	0.037377	sp|Q9SHI2|Y1723_ARATH Leucine-rich repeat receptor-like serine/threonine-protein kinase At1g17230 OS=Arabidopsis thaliana GN=At1g17230 PE=2 SV=2//0
Gb_10327	12996.8	4539.33	1.4104	Up	0.00018684	0.0063912	sp|P09189|HSP7C_PETHY Heat shock cognate 70 kDa protein OS=Petunia hybrida GN=HSP70 PE=2 SV=1//0
Gb_31429	131.046	44.7862	1.4107	Up	0.00059539	0.015136	-//-
Novel00735	74.6728	25.5235	1.411	Up	0.00079625	0.018526	OSJNBa0004L19.22 [Oryza sativa Japonica Group]
Gb_25817	398.383	137.167	1.4139	Up	0.00039119	0.011114	sp|Q38834|R13L4_ARATH Disease resistance RPP13-like protein 4 OS=Arabidopsis thaliana GN=RPP13L4 PE=1 SV=2//2.70851e-72
Gb_33997	556.101	195.634	1.4143	Up	6.3921e-05	0.0027965	sp|Q43007|PLDA1_ORYSJ Phospholipase D alpha 1 OS=Oryza sativa subsp. japonica GN=PLD1 PE=1 SV=2//0
Gb_07111	1746.06	588.639	1.4238	Up	0.00084551	0.019466	sp|Q9FGS5|NRT31_ARATH High-affinity nitrate transporter 3.1 OS=Arabidopsis thaliana GN=NRT3.1 PE=1 SV=1//1.5122e-48
Gb_29358	3220.61	1124.04	1.4241	Up	6.4581e-05	0.0028155	sp|P35683|IF4A1_ORYSJ Eukaryotic initiation factor 4A-1 OS=Oryza sativa subsp. japonica GN=Os06g0701100 PE=2 SV=2//0
Gb_36763	162.387	55.5068	1.4362	Up	0.00011122	0.0043604	sp|Q9FFI5|NAC86_ARATH NAC domain-containing protein 86 OS=Arabidopsis thaliana GN=NAC086 PE=2 SV=1//1.42807e-24
Gb_33605	27793.1	10046.4	1.4448	Up	3.6803e-15	2.6933e-12	sp|Q9XEE2|ANXD2_ARATH Annexin D2 OS=Arabidopsis thaliana GN=ANN2 PE=1 SV=1//1.76818e-123
Gb_27032	191.618	64.4222	1.4456	Up	0.00031511	0.0094206	sp|Q9SHD3|CCU21_ARATH Cyclin-U2-1 OS=Arabidopsis thaliana GN=CYCU2-1 PE=1 SV=1//4.08551e-78
Novel01877	285.707	96.2585	1.4461	Up	0.00026391	0.0082133	hypothetical protein SELMODRAFT_444299 [Selaginella moellendorffii]>gi|300152582|gb|EFJ19224.1| hypothetical protein SELMODRAFT_444299 [Selaginella moellendorffii]
Gb_17662	835.118	299.998	1.4474	Up	9.5091e-13	4.4162e-10	sp|Q9FG13|CXE15_ARATH Probable carboxylesterase 15 OS=Arabidopsis thaliana GN=CXE15 PE=2 SV=1//4.96629e-68
Gb_22717	203.621	70.4096	1.4529	Up	5.2306e-06	0.00038512	sp|Q9LVQ4|Y5586_ARATH WEB family protein At5g55860 OS=Arabidopsis thaliana GN=At5g55860 PE=1 SV=1//4.89253e-22
Gb_39984	1716.38	581.962	1.4693	Up	2.0577e-05	0.0011321	sp|Q43007|PLDA1_ORYSJ Phospholipase D alpha 1 OS=Oryza sativa subsp. japonica GN=PLD1 PE=1 SV=2//0
Gb_08978	42837.8	13648.5	1.4715	Up	0.0013031	0.026601	sp|P26413|HSP70_SOYBN Heat shock 70 kDa protein OS=Glycine max GN=HSP70 PE=3 SV=1//0
Gb_28432	302.845	93.4558	1.4779	Up	0.0026456	0.043612	sp|Q9LQV2|RDR1_ARATH RNA-dependent RNA polymerase 1 OS=Arabidopsis thaliana GN=RDR1 PE=2 SV=1//3.06318e-19
Gb_19946	98.3873	33.8215	1.4792	Up	1.0522e-06	0.00010004	-//-
Novel00006	3111.26	1016.92	1.4803	Up	0.00025944	0.0081293	chitinase A2, partial [Musa acuminata AAA Group]
Gb_31401	50.3122	16.4367	1.4845	Up	0.00013144	0.0049169	-//-
Gb_14331	172.834	54.3071	1.4858	Up	0.0013457	0.027264	-//-
Gb_33007	552.314	177.594	1.4887	Up	0.00041474	0.011606	sp|O04973|LEU1A_SOLPN 2-isopropylmalate synthase A OS=Solanum pennellii GN=IPMSA PE=2 SV=1//2.54303e-39
Gb_38993	214.302	65.7713	1.4989	Up	0.0017025	0.031627	-//-
Gb_01773	1853.07	560.619	1.5022	Up	0.0023336	0.039772	-//-
Gb_22579	98.2256	31.132	1.5065	Up	0.00042548	0.011824	sp|P93318|M660_ARATH Uncharacterized mitochondrial protein AtMg00660 OS=Arabidopsis thaliana GN=AtMg00660 PE=4 SV=1//1.28993e-13
Gb_36764	122.676	40.2078	1.5079	Up	1.0669e-05	0.00068711	sp|A4VCM0|NAC45_ARATH NAC domain-containing protein 45 OS=Arabidopsis thaliana GN=NAC045 PE=2 SV=1//5.08758e-42
Gb_29698	129.713	38.4354	1.5123	Up	0.0027586	0.044983	-//-
Novel01256	1780.98	546.867	1.5144	Up	0.0010447	0.02273	unknown [Picea sitchensis]>gi|116790660|gb|ABK25694.1| unknown [Picea sitchensis]>gi|116792264|gb|ABK26296.1| unknown [Picea sitchensis]>gi|224285772|gb|ACN40601.1| unknown [Picea sitchensis]
Gb_17659	91.7872	26.8485	1.5214	Up	0.0030919	0.048455	sp|Q9SSA7|GLIP5_ARATH GDSL esterase/lipase 5 OS=Arabidopsis thaliana GN=GLIP5 PE=2 SV=2//3.73596e-68
Novel00314	385.759	114.892	1.5217	Up	0.0021436	0.03735	unknown [Picea sitchensis]
Gb_16317	2108.48	709.981	1.5231	Up	1.1067e-09	2.4977e-07	sp|Q9SW97|GLR35_ARATH Glutamate receptor 3.5 OS=Arabidopsis thaliana GN=GLR3.5 PE=2 SV=2//0
Gb_11181	47.448	15.2147	1.5277	Up	4.9003e-05	0.0022802	-//-
Gb_20131	150.108	47.7043	1.5284	Up	6.1304e-05	0.0027215	-//-
Gb_39953	13665.8	4071.11	1.5323	Up	0.0015285	0.029526	sp|O13801|YE04_SCHPO Uncharacterized RNA-binding protein C17H9.04c OS=Schizosaccharomyces pombe (strain 972 / ATCC 24843) GN=SPAC17H9.04c PE=1 SV=1//9.30133e-07
Gb_14882	481.978	145.999	1.5334	Up	0.00084635	0.019466	sp|Q2V6K1|UGT_FRAAN Putative UDP-glucose glucosyltransferase OS=Fragaria ananassa GN=GT5 PE=2 SV=1//4.15563e-118
Gb_29250	186.008	55.4613	1.5363	Up	0.0012722	0.02621	sp|O04086|Y1105_ARATH Probable receptor-like protein kinase At1g11050 OS=Arabidopsis thaliana GN=At1g11050 PE=2 SV=1//6.26506e-111
Gb_11086	32.6422	9.10953	1.5496	Up	0.0031117	0.04864	-//-
Gb_06285	826.02	263.578	1.5522	Up	5.6962e-06	0.00041187	sp|O65201|ACOX2_ARATH Acyl-coenzyme A oxidase 2, peroxisomal OS=Arabidopsis thaliana GN=ACX2 PE=1 SV=2//0
Gb_39223	94.385	26.8	1.5529	Up	0.0024652	0.041373	sp|Q8L936|CAP16_ARATH Putative clathrin assembly protein At4g40080 OS=Arabidopsis thaliana GN=At4g40080 PE=2 SV=2//9.12915e-52
Gb_33391	486.821	146.078	1.5541	Up	0.00054233	0.014147	sp|Q5SN75|P2C08_ORYSJ Probable protein phosphatase 2C 8 OS=Oryza sativa subsp. japonica GN=Os01g0656200 PE=2 SV=1//3.48809e-80
Gb_13931	1235.83	389.214	1.5641	Up	9.8058e-06	0.0006383	sp|Q9SAK5|APL_ARATH Myb family transcription factor APL OS=Arabidopsis thaliana GN=APL PE=2 SV=2//1.78171e-68
Gb_32634	430.816	129.366	1.5724	Up	0.00026826	0.0083057	sp|Q94CK4|ANXD8_ARATH Annexin D8 OS=Arabidopsis thaliana GN=ANNAT8 PE=2 SV=2//3.64082e-76
Gb_25023	1761.21	531.608	1.5783	Up	0.00013776	0.0050947	sp|Q9LXG9|PCO1_ARATH Plant cysteine oxidase 1 OS=Arabidopsis thaliana GN=PCO1 PE=1 SV=1//1.55645e-80
Novel00369	1020.02	300.128	1.5809	Up	0.00044108	0.012164	unknown [Picea sitchensis]
Gb_01124	10010.7	2740.91	1.5944	Up	0.0022138	0.038215	sp|P31170|HS25P_ARATH 25.3 kDa heat shock protein, chloroplastic OS=Arabidopsis thaliana GN=HSP25.3 PE=2 SV=1//4.28501e-66
Gb_16411	133.725	38.9273	1.5964	Up	0.00037786	0.010812	sp|Q9MB58|F26_ARATH 6-phosphofructo-2-kinase/fructose-2,6-bisphosphatase OS=Arabidopsis thaliana GN=FKFBP PE=1 SV=1//1.98195e-68
Gb_07213	2362.89	692.165	1.597	Up	0.00027085	0.0083645	sp|P51819|HSP83_IPONI Heat shock protein 83 OS=Ipomoea nil GN=HSP83A PE=2 SV=1//7.7307e-53
Gb_10351	2639.87	735.9	1.5979	Up	0.001393	0.027872	sp|Q8W108|MTND3_ARATH 1,2-dihydroxy-3-keto-5-methylthiopentene dioxygenase 3 OS=Arabidopsis thaliana GN=ARD3 PE=2 SV=1//4.63232e-97
Gb_07183	575.709	158.319	1.6149	Up	0.0012603	0.026078	sp|Q93XK2|STSYN_PEA Stachyose synthase OS=Pisum sativum GN=STS1 PE=1 SV=1//0
Gb_17335	117.941	31.7544	1.6217	Up	0.0017218	0.031893	sp|P0DM58|DI3L2_ARATH DIS3-like exonuclease 2 OS=Arabidopsis thaliana GN=SOV PE=1 SV=1//0
Gb_19532	23901.8	6775.17	1.6281	Up	0.00030812	0.0093012	-//-
Gb_12088	389.818	118.278	1.6287	Up	6.4688e-07	6.6761e-05	sp|Q9LZ06|GSTL3_ARATH Glutathione S-transferase L3 OS=Arabidopsis thaliana GN=GSTL3 PE=2 SV=1//1.3157e-78
Gb_06412	35.041	9.19518	1.6581	Up	0.0013045	0.026608	sp|Q9SJL0|U86A1_ARATH UDP-glycosyltransferase 86A1 OS=Arabidopsis thaliana GN=UGT86A1 PE=2 SV=1//1.03603e-118
Gb_22682	1792.96	464.41	1.6642	Up	0.0013618	0.027429	sp|Q9LYV6|GEML5_ARATH GEM-like protein 5 OS=Arabidopsis thaliana GN=At5g13200 PE=1 SV=1//3.95821e-96
Gb_03930	90.4995	23.6747	1.666	Up	0.0010417	0.022725	sp|B9FSC8|OPR11_ORYSJ Putative 12-oxophytodienoate reductase 11 OS=Oryza sativa subsp. japonica GN=OPR11 PE=2 SV=1//0
Gb_04836	248.391	61.1571	1.6714	Up	0.002625	0.04342	sp|Q8RWF5|MATE9_ARATH MATE efflux family protein 9 OS=Arabidopsis thaliana GN=DTXL5 PE=2 SV=1//4.00898e-59
Gb_33456	83.1587	23.8705	1.6715	Up	5.9158e-06	0.00042394	-//-
Gb_31910	1069.41	305.068	1.6725	Up	1.6649e-05	0.00097353	sp|Q43846|SSY3_SOLTU Soluble starch synthase 3, chloroplastic/amyloplastic OS=Solanum tuberosum GN=SS3 PE=1 SV=1//0
Gb_17450	291.063	81.3274	1.674	Up	7.9678e-05	0.0033687	-//-
Gb_13220	576.845	152.675	1.6746	Up	0.00061863	0.015539	sp|Q84R21|Y1559_ARATH DUF21 domain-containing protein At1g55930, chloroplastic OS=Arabidopsis thaliana GN=CBSDUFCH2 PE=2 SV=2//0
Gb_30843	1238.89	349.472	1.679	Up	2.6183e-05	0.001354	sp|Q8LJW3|ACR4_ARATH ACT domain-containing protein ACR4 OS=Arabidopsis thaliana GN=ACR4 PE=2 SV=1//0
Gb_28693	92.5924	24.0558	1.6815	Up	0.00093356	0.020992	sp|Q54GU0|ARSB_DICDI Putative transporter arsB OS=Dictyostelium discoideum GN=arsB PE=2 SV=1//6.59726e-36
Gb_04333	10511.8	2968.43	1.6819	Up	2.0825e-05	0.001143	sp|Q8RZB5|CML10_ORYSJ Probable calcium-binding protein CML10 OS=Oryza sativa subsp. japonica GN=CML10 PE=2 SV=1//2.58495e-08
Gb_34154	161.138	45.6378	1.6822	Up	1.1356e-05	0.00071745	sp|Q9FIG9|ARC6_ARATH Protein ACCUMULATION AND REPLICATION OF CHLOROPLASTS 6, chloroplastic OS=Arabidopsis thaliana GN=ARC6 PE=1 SV=1//8.40137e-73
Gb_03891	4224.25	1023.48	1.6837	Up	0.0026928	0.044178	sp|Q0JIL1|NRX2_ORYSJ Probable nucleoredoxin 2 OS=Oryza sativa subsp. japonica GN=Os01g0794400 PE=2 SV=1//2.05785e-138
Gb_36790	766.111	193.531	1.6967	Up	0.0010592	0.022918	sp|P49332|GSTXC_TOBAC Probable glutathione S-transferase parC OS=Nicotiana tabacum GN=PARC PE=2 SV=1//4.95194e-84
Gb_39479	49.2721	12.2098	1.7068	Up	0.0011972	0.025098	sp|P64956|Y2253_MYCBO Uncharacterized protein Mb2253c OS=Mycobacterium bovis (strain ATCC BAA-935 / AF2122/97) GN=Mb2253c PE=3 SV=1//1.52196e-08
Gb_17918	435.65	107.081	1.7102	Up	0.0013262	0.026937	sp|O04933|SPSA2_CRAPL Probable sucrose-phosphate synthase 2 OS=Craterostigma plantagineum GN=SPS2 PE=2 SV=1//2.26903e-18
Gb_25938	105.5	24.5429	1.711	Up	0.002651	0.043623	sp|Q9SZJ2|GRDP2_ARATH Glycine-rich domain-containing protein 2 OS=Arabidopsis thaliana GN=GRDP2 PE=2 SV=1//1.29391e-103
Gb_19218	318.721	80.2165	1.7134	Up	0.00073708	0.017642	sp|P48417|CP74_LINUS Allene oxide synthase, chloroplastic OS=Linum usitatissimum GN=CYP74A PE=1 SV=1//3.0869e-165
Gb_13929	711.432	202.716	1.7177	Up	1.4285e-07	1.8547e-05	sp|Q6T1F6|BMT_AMMMJ Bergaptol O-methyltransferase OS=Ammi majus GN=BMT PE=1 SV=1//1.03283e-29
Gb_07100	2632.19	772.063	1.7197	Up	1.4018e-12	6.0453e-10	sp|Q9LNW0|HS178_ARATH 17.8 kDa class I heat shock protein OS=Arabidopsis thaliana GN=HSP17.8 PE=2 SV=1//1.50775e-46
Gb_41574	859.723	224.468	1.7224	Up	0.00019155	0.0065064	sp|P43293|NAK_ARATH Probable serine/threonine-protein kinase NAK OS=Arabidopsis thaliana GN=NAK PE=1 SV=2//3.87538e-175
Novel01931	148.07	40.1159	1.727	Up	2.2803e-05	0.001221	PREDICTED: protein SUPPRESSOR OF npr1-1, CONSTITUTIVE 1-like [Malus domestica]>gi|657944806|ref|XP_008376610.1| PREDICTED: protein SUPPRESSOR OF npr1-1, CONSTITUTIVE 1-like [Malus domestica]>gi|657944808|ref|XP_008376617.1| PREDICTED: protein SUPPRESSOR OF npr1-1, CONSTITUTIVE 1-like [Malus domestica]>gi|657944810|ref|XP_008376623.1| PREDICTED: protein SUPPRESSOR OF npr1-1, CONSTITUTIVE 1-like [M…
Gb_29256	2475.53	628.228	1.7277	Up	0.00041576	0.011621	-//-
Gb_08807	318.386	79.2848	1.7292	Up	0.00062076	0.015567	-//-
Gb_00725	1129.47	309.5	1.7294	Up	7.1118e-06	0.00049071	-//-
Gb_17919	300.948	73.038	1.7374	Up	0.00092109	0.020757	sp|O04933|SPSA2_CRAPL Probable sucrose-phosphate synthase 2 OS=Craterostigma plantagineum GN=SPS2 PE=2 SV=1//3.75193e-13
Gb_38610	2971.46	697.365	1.7417	Up	0.0015041	0.029317	-//-
Gb_23836	665.804	184.526	1.7435	Up	4.8395e-07	5.1944e-05	sp|P43101|NIA_CICIN Nitrate reductase [NADH] OS=Cichorium intybus GN=NIA PE=2 SV=1//0
Gb_20433	151.801	34.7216	1.7465	Up	0.0018892	0.03396	-//-
Gb_29421	245.087	67.372	1.7535	Up	2.4434e-07	2.8715e-05	sp|Q9SWW6|CESA7_ARATH Cellulose synthase A catalytic subunit 7 [UDP-forming] OS=Arabidopsis thaliana GN=CESA7 PE=1 SV=1//2.62002e-159
Novel01448	1259.88	338.853	1.7575	Up	4.226e-06	0.00032698	--
Gb_22584	54.2166	12.9282	1.7609	Up	0.00062832	0.015658	-//-
Gb_39938	560.594	146.803	1.7639	Up	2.1308e-05	0.0011564	sp|Q08632|SDR1_PICAB Short-chain type dehydrogenase/reductase OS=Picea abies PE=2 SV=1//1.59408e-115
Gb_20986	1928.24	442.176	1.7669	Up	0.0013261	0.026937	sp|P05477|HSP21_SOYBN 17.9 kDa class II heat shock protein OS=Glycine max GN=HSP17.9-D PE=3 SV=1//2.45356e-37
Gb_17980	3345.86	711.303	1.7681	Up	0.0030733	0.048226	sp|Q38967|AAP2_ARATH Amino acid permease 2 OS=Arabidopsis thaliana GN=AAP2 PE=1 SV=1//0
Gb_14642	196.202	53.8635	1.7682	Up	2.6998e-08	4.2614e-06	sp|Q9LVP0|Y5639_ARATH Probable leucine-rich repeat receptor-like protein kinase At5g63930 OS=Arabidopsis thaliana GN=At5g63930 PE=2 SV=1//0
Gb_15682	1033.04	294.657	1.7723	Up	9.3497e-18	1.0263e-14	sp|Q9SEK2|HXK1_TOBAC Hexokinase-1 OS=Nicotiana tabacum GN=HXK1 PE=2 SV=1//0
Gb_00475	1467.76	345.765	1.776	Up	0.00068418	0.016706	sp|Q96522|PER45_ARATH Peroxidase 45 OS=Arabidopsis thaliana GN=PER45 PE=1 SV=1//3.30092e-151
Gb_33513	93.1214	19.5801	1.7866	Up	0.0024715	0.041448	sp|Q9FI14|TAO1_ARATH Disease resistance protein TAO1 OS=Arabidopsis thaliana GN=TAO1 PE=3 SV=1//4.61997e-07
Gb_13755	11982.5	2779.64	1.7946	Up	0.00060751	0.015331	sp|P31170|HS25P_ARATH 25.3 kDa heat shock protein, chloroplastic OS=Arabidopsis thaliana GN=HSP25.3 PE=2 SV=1//3.57282e-44
Novel01379	193.334	46.6253	1.7947	Up	0.00025189	0.0079861	PREDICTED: MACPF domain-containing protein At4g24290 isoform X3 [Sesamum indicum]
Gb_05992	116.235	26.6161	1.7964	Up	0.00070865	0.017114	sp|Q40588|ASO_TOBAC L-ascorbate oxidase OS=Nicotiana tabacum GN=AAO PE=2 SV=1//0
Gb_06154	2210.75	518.166	1.8025	Up	0.00039928	0.011301	-//-
Gb_02849	44.0302	9.15487	1.8058	Up	0.0020102	0.035612	sp|A0SPJ6|NAMB2_TRITD NAC transcription factor NAM-B2 OS=Triticum turgidum subsp. durum GN=NAM-B2 PE=2 SV=1//2.71171e-77
Gb_38841	72.699	18.6961	1.8068	Up	2.9865e-06	0.00024615	sp|Q40392|TMVRN_NICGU TMV resistance protein N OS=Nicotiana glutinosa GN=N PE=1 SV=1//6.97012e-81
Gb_39620	50.2386	12.4475	1.8335	Up	7.4125e-06	0.00050426	sp|O49840|APK2B_ARATH Protein kinase 2B, chloroplastic OS=Arabidopsis thaliana GN=APK2B PE=2 SV=1//5.51414e-146
Gb_02484	882.257	234.339	1.8347	Up	3.3102e-10	8.5959e-08	-//-
Gb_20722	272.632	58.6808	1.8356	Up	0.00094655	0.021205	sp|Q9LHE3|ASPG2_ARATH Protein ASPARTIC PROTEASE IN GUARD CELL 2 OS=Arabidopsis thaliana GN=ASPG2 PE=2 SV=1//2.30476e-64
Gb_23546	1092	236.317	1.8391	Up	0.00080387	0.018658	sp|Q9FNA2|PAO1_ARATH Polyamine oxidase 1 OS=Arabidopsis thaliana GN=PAO1 PE=1 SV=1//0
Gb_04286	69.9866	14.172	1.8436	Up	0.0015194	0.029501	sp|Q40392|TMVRN_NICGU TMV resistance protein N OS=Nicotiana glutinosa GN=N PE=1 SV=1//2.104e-13
Gb_07637	36.979	7.36269	1.8552	Up	0.001778	0.032602	-//-
Gb_25992	107.554	19.7077	1.8552	Up	0.0031029	0.048563	sp|Q700D9|MYBF_ARATH Putative Myb family transcription factor At1g14600 OS=Arabidopsis thaliana GN=At1g14600 PE=2 SV=2//6.56762e-20
Gb_07317	34.1431	7.5382	1.8554	Up	0.00041901	0.011671	sp|O65012|C78A4_PINRA Cytochrome P450 78A4 OS=Pinus radiata GN=CYP78A4 PE=2 SV=1//0
Gb_04343	391.88	71.4621	1.8589	Up	0.0031374	0.048934	-//-
Gb_09518	240.538	50.8687	1.8607	Up	0.00073127	0.017537	sp|B9MJZ0|DNAJ_CALBD Chaperone protein DnaJ OS=Caldicellulosiruptor bescii (strain ATCC BAA-1888 / DSM 6725 / Z-1320) GN=dnaJ PE=3 SV=1//1.04245e-16
Gb_00186	28.7969	5.78159	1.8643	Up	0.0012277	0.025515	sp|Q9SSN3|TIR_ARATH Toll/interleukin-1 receptor-like protein OS=Arabidopsis thaliana GN=TIR PE=1 SV=1//1.50155e-23
Gb_07447	66.7808	13.413	1.867	Up	0.0012411	0.025752	-//-
Gb_41422	2295.38	548.011	1.8714	Up	1.3652e-05	0.00082982	sp|P92990|JP650_ARATH Probable polygalacturonase non-catalytic subunit JP650 OS=Arabidopsis thaliana GN=JP650 PE=2 SV=2//2.44842e-166
Gb_17358	11152.5	2015.97	1.8737	Up	0.0028398	0.045782	-//-
Gb_17737	1357.97	289.268	1.8767	Up	0.00048361	0.013006	sp|O49687|MYC4_ARATH Transcription factor MYC4 OS=Arabidopsis thaliana GN=MYC4 PE=1 SV=1//8.58133e-56
Gb_16759	104.011	26.4451	1.8777	Up	4.9206e-09	9.7404e-07	-//-
Gb_10331	24.7001	4.35699	1.8856	Up	0.0026054	0.043184	sp|P09189|HSP7C_PETHY Heat shock cognate 70 kDa protein OS=Petunia hybrida GN=HSP70 PE=2 SV=1//0
Gb_38950	377.319	75.8975	1.8976	Up	0.00078053	0.018363	sp|Q8L730|SDI2_ARATH Protein SULFUR DEFICIENCY-INDUCED 2 OS=Arabidopsis thaliana GN=At1g04770 PE=2 SV=1//6.84173e-98
Gb_03061	212.325	41.9982	1.8991	Up	0.00091633	0.020701	-//-
Gb_18139	13.4449	2.19221	1.9052	Up	0.003007	0.047532	sp|Q94AN4|AP2L1_ARATH AP2-like ethylene-responsive transcription factor At1g16060 OS=Arabidopsis thaliana GN=At1g16060 PE=2 SV=1//5.72691e-74
Gb_07645	1368.43	324.258	1.91	Up	1.7563e-06	0.00015537	sp|Q9FE06|EXOL2_ARATH Protein EXORDIUM-like 2 OS=Arabidopsis thaliana GN=EXL2 PE=2 SV=1//3.07774e-97
Novel00438	1177.84	298.315	1.9186	Up	1.4378e-13	7.7163e-11	--
Gb_27538	1291.18	290.021	1.9246	Up	2.2508e-05	0.0012079	sp|Q6ZAL2|TPP6_ORYSJ Probable trehalose-phosphate phosphatase 6 OS=Oryza sativa subsp. japonica GN=TPP6 PE=2 SV=1//2.94465e-149
Gb_35633	315.197	73.5349	1.9296	Up	1.1735e-06	0.00010985	sp|Q9M8M5|ERF84_ARATH Ethylene-responsive transcription factor ERF084 OS=Arabidopsis thaliana GN=ERF084 PE=2 SV=1//4.52016e-16
Gb_26616	73.3736	16.683	1.9326	Up	4.8098e-06	0.00036527	sp|Q5UNY4|YL728_MIMIV Uncharacterized protein L728 OS=Acanthamoeba polyphaga mimivirus GN=MIMI_L728 PE=4 SV=1//3.33461e-52
Gb_09986	94.5684	18.0945	1.9436	Up	0.00064727	0.016016	sp|P81391|MYB05_ANTMA Myb-related protein 305 OS=Antirrhinum majus GN=MYB305 PE=2 SV=1//6.00732e-48
Gb_37072	43.4815	7.56508	1.9469	Up	0.0015307	0.029526	sp|O65896|CDA1_ARATH Cytidine deaminase 1 OS=Arabidopsis thaliana GN=CDA1 PE=1 SV=1//9.50185e-100
Gb_17592	2353.19	567.69	1.9597	Up	1.3958e-10	4.013e-08	sp|Q9S9N9|CCR1_ARATH Cinnamoyl-CoA reductase 1 OS=Arabidopsis thaliana GN=CCR1 PE=1 SV=1//7.50776e-73
Gb_24896	798.24	185.43	1.9601	Up	1.6351e-07	2.0675e-05	-//-
Gb_02693	485.135	89.1338	1.9656	Up	0.00074477	0.017778	sp|Q9AT54|SCGT_TOBAC Scopoletin glucosyltransferase OS=Nicotiana tabacum GN=TOGT1 PE=1 SV=1//1.72031e-110
Gb_09055	264.895	51.2698	1.9806	Up	0.00028483	0.008696	sp|Q9XGI7|NAS_SOLLC Nicotianamine synthase OS=Solanum lycopersicum GN=CHLN PE=2 SV=1//4.79172e-99
Gb_03846	23.3867	3.99782	1.9819	Up	0.000886	0.020262	sp|Q9LD55|EIF3A_ARATH Eukaryotic translation initiation factor 3 subunit A OS=Arabidopsis thaliana GN=TIF3A1 PE=1 SV=1//0
Gb_31490	32.635	6.93579	1.9836	Up	1.6556e-05	0.00097203	-//-
Gb_33428	68.8349	15.152	1.9838	Up	3.5433e-06	0.00028524	sp|Q8LPH6|MYB86_ARATH Transcription factor MYB86 OS=Arabidopsis thaliana GN=MYB86 PE=2 SV=1//1.10008e-71
Gb_20050	149.858	29.0367	1.9879	Up	0.00021896	0.0071625	sp|O23304|BLUS1_ARATH Serine/threonine-protein kinase BLUS1 OS=Arabidopsis thaliana GN=BLUS1 PE=1 SV=1//1.36436e-108
Gb_02269	629.608	139.111	1.9902	Up	1.3214e-06	0.00012082	sp|Q9SW70|SRP_VITRI Stress-related protein OS=Vitis riparia GN=SRP PE=2 SV=1//2.5117e-53
Novel00004	28.3339	4.58653	1.9928	Up	0.001543	0.029715	major facilitator superfamily protein, partial [Ceratophyllum platyacanthum subsp. oryzetorum]
Gb_03932	278.362	45.5227	2.0034	Up	0.0012185	0.025368	sp|B9FSC8|OPR11_ORYSJ Putative 12-oxophytodienoate reductase 11 OS=Oryza sativa subsp. japonica GN=OPR11 PE=2 SV=1//0
Gb_37800	23.3487	4.03814	2.0046	Up	0.00062717	0.015658	sp|P11369|LORF2_MOUSE LINE-1 retrotransposable element ORF2 protein OS=Mus musculus GN=Pol PE=1 SV=2//2.45783e-30
Gb_36895	408.455	70.5268	2.0051	Up	0.00077192	0.018241	-//-
Novel01901	116.907	18.3632	2.0081	Up	0.0014751	0.028943	unknown [Picea sitchensis]
Gb_39726	115.399	19.9939	2.013	Up	0.00062839	0.015658	sp|Q9LX31|GUN4C_ARATH Tetrapyrrole-binding protein, chloroplastic OS=Arabidopsis thaliana GN=GUN4 PE=1 SV=1//4.00342e-60
Gb_34148	521.089	82.2609	2.0166	Up	0.001335	0.02707	sp|C0LGP4|Y3475_ARATH Probable LRR receptor-like serine/threonine-protein kinase At3g47570 OS=Arabidopsis thaliana GN=At3g47570 PE=2 SV=1//0
Gb_14763	20.703	3.2974	2.0184	Up	0.0012886	0.026417	sp|Q3ECH2|Y1670_ARATH Probable receptor-like protein kinase At1g67000 OS=Arabidopsis thaliana GN=At1g67000 PE=2 SV=2//7.93786e-82
Novel01386	24.7881	3.14904	2.0201	Up	0.0029976	0.047474	--
Gb_25233	127.153	29.4544	2.021	Up	1.3199e-12	5.7958e-10	-//-
Gb_03491	126.374	21.3518	2.0222	Up	0.00072081	0.017356	sp|P0CG83|UBIQP_HORVU Polyubiquitin (Fragment) OS=Hordeum vulgare PE=2 SV=1//6.2986e-40
Gb_35270	8391.33	1750.67	2.0414	Up	2.8255e-06	0.00023611	sp|P27806|H1_WHEAT Histone H1 OS=Triticum aestivum PE=2 SV=2//2.93879e-21
Gb_22566	3307.81	760.748	2.0462	Up	4.9735e-14	2.9295e-11	-//-
Novel00561	168.46	21.2303	2.0464	Up	0.0026178	0.043331	PREDICTED: pentatricopeptide repeat-containing protein At1g19720 [Cucumis sativus]
Gb_25900	667.905	130.107	2.0482	Up	3.9232e-05	0.0019025	sp|Q9SFU3|PPA15_ARATH Purple acid phosphatase 15 OS=Arabidopsis thaliana GN=PAP15 PE=1 SV=1//0
Gb_06919	44.9327	8.08998	2.0553	Up	0.00014232	0.0052154	sp|Q9FF66|UBC22_ARATH Ubiquitin-conjugating enzyme E2 22 OS=Arabidopsis thaliana GN=UBC22 PE=1 SV=1//2.03722e-14
Gb_21647	365.757	55.9509	2.0584	Up	0.0010103	0.0222	sp|Q84MB2|TIF8_ARATH Protein TIFY 8 OS=Arabidopsis thaliana GN=TIFY8 PE=1 SV=1//3.44395e-10
Gb_39937	841.955	185.366	2.0637	Up	6.8671e-10	1.6259e-07	sp|Q08632|SDR1_PICAB Short-chain type dehydrogenase/reductase OS=Picea abies PE=2 SV=1//3.04621e-112
Gb_40633	13.8677	1.47333	2.0654	Up	0.0027901	0.045313	sp|B3SGL0|BCH_GENLU Beta-carotene 3-hydroxylase, chloroplastic OS=Gentiana lutea GN=BHY PE=2 SV=1//4.35811e-73
Gb_00958	1834.51	259.2	2.0686	Up	0.0014282	0.028303	sp|Q9LSF1|OXI1_ARATH Serine/threonine-protein kinase OXI1 OS=Arabidopsis thaliana GN=OXI1 PE=1 SV=1//2.78512e-95
Gb_26615	31.2551	5.48459	2.0771	Up	0.00012254	0.0046749	sp|Q5UNY4|YL728_MIMIV Uncharacterized protein L728 OS=Acanthamoeba polyphaga mimivirus GN=MIMI_L728 PE=4 SV=1//1.02448e-52
Gb_05089	1540.5	215.486	2.0779	Up	0.0013689	0.02755	sp|P53392|SUT2_STYHA High affinity sulfate transporter 2 OS=Stylosanthes hamata GN=ST2 PE=2 SV=1//0
Gb_07415	128.742	26.4361	2.0952	Up	1.8282e-07	2.2641e-05	sp|Q9ZUI0|Y2241_ARATH Putative leucine-rich repeat receptor-like serine/threonine-protein kinase At2g24130 OS=Arabidopsis thaliana GN=At2g24130 PE=3 SV=1//7.51241e-19
Novel01818	103.67	16.0173	2.0955	Up	0.00056966	0.014651	hypothetical protein VITISV_030956 [Vitis vinifera]
Gb_38844	46.7212	8.29739	2.1046	Up	9.4951e-05	0.0038734	sp|Q8RWZ5|SD25_ARATH G-type lectin S-receptor-like serine/threonine-protein kinase SD2-5 OS=Arabidopsis thaliana GN=SD25 PE=1 SV=1//1.20944e-124
Novel00304	485.744	88.08	2.1193	Up	3.3865e-05	0.0016653	PREDICTED: wound-induced protein 1 [Nelumbo nucifera]
Gb_01209	122.363	18.7108	2.1257	Up	0.00044123	0.012164	sp|O82307|C3H23_ARATH Zinc finger CCCH domain-containing protein 23 OS=Arabidopsis thaliana GN=At2g25900 PE=2 SV=1//2.92582e-28
Gb_34958	1571.17	309.79	2.1304	Up	4.44e-07	4.7869e-05	sp|Q7JUR6|GDAP2_DROME Protein GDAP2 homolog OS=Drosophila melanogaster GN=CG18812 PE=2 SV=1//1.90014e-15
Gb_15932	178.722	33.1314	2.1363	Up	9.3676e-06	0.00061642	-//-
Gb_29595	22.2705	1.77874	2.1366	Up	0.0028098	0.045433	sp|Q05736|PR1_ASPOF Pathogenesis-related protein 1 OS=Asparagus officinalis GN=PR1 PE=2 SV=1//2.89271e-26
Novel00819	29.4643	4.03814	2.138	Up	0.00067473	0.016509	unknown [Picea sitchensis]
Gb_24063	15.7487	1.56766	2.1384	Up	0.0020613	0.036257	sp|Q8H157|PTR19_ARATH Protein NRT1/ PTR FAMILY 4.6 OS=Arabidopsis thaliana GN=NPF4.6 PE=1 SV=1//0
Gb_37026	154.875	25.3743	2.1476	Up	0.00011889	0.0045701	sp|Q9C7A2|Y3236_ARATH Ankyrin repeat-containing protein At3g12360 OS=Arabidopsis thaliana GN=At3g12360 PE=2 SV=1//1.0454e-31
Gb_21816	2739.57	388.833	2.1492	Up	0.00056873	0.014643	sp|Q84P21|4CLL5_ARATH 4-coumarate--CoA ligase-like 5 OS=Arabidopsis thaliana GN=4CLL5 PE=1 SV=2//0
Gb_34671	1129.12	192.843	2.1529	Up	5.3585e-05	0.0024463	sp|P83304|LEC_PARPC Mannose/glucose-specific lectin (Fragment) OS=Parkia platycephala PE=1 SV=1//2.81033e-07
Gb_38377	17.1333	2.04859	2.156	Up	0.0012175	0.025368	sp|Q93V43|TCP2_ARATH Transcription factor TCP2 OS=Arabidopsis thaliana GN=TCP2 PE=2 SV=1//2.59121e-26
Gb_07504	382.593	55.1077	2.1573	Up	0.00046197	0.012564	sp|P52405|CHI3_SOLTU Endochitinase 3 (Fragment) OS=Solanum tuberosum GN=CHTB3 PE=2 SV=1//2.08024e-06
Novel00024	24.7643	2.34926	2.1673	Up	0.0018399	0.033408	PREDICTED: probable leucine-rich repeat receptor-like protein kinase At5g49770 isoform X2 [Nelumbo nucifera]
Gb_35286	471.152	65.1856	2.1804	Up	0.00045763	0.01246	sp|Q9SGP2|HSL1_ARATH Receptor-like protein kinase HSL1 OS=Arabidopsis thaliana GN=HSL1 PE=2 SV=1//0
Gb_39148	9.35519	0.597393	2.1867	Up	0.0023197	0.039591	sp|O74945|RIA1_SCHPO Ribosome assembly protein 1 OS=Schizosaccharomyces pombe (strain 972 / ATCC 24843) GN=ria1 PE=3 SV=1//3.9851e-82
Gb_28635	10.0297	0.956833	2.1869	Up	0.0014671	0.028829	-//-
Gb_17522	15.6275	0.35944	2.1876	Up	0.0029887	0.047423	sp|Q9LRJ9|CRR38_ARATH Cysteine-rich repeat secretory protein 38 OS=Arabidopsis thaliana GN=CRRSP38 PE=2 SV=1//4.95145e-38
Gb_22900	105.885	21.1665	2.1892	Up	7.9329e-11	2.4562e-08	sp|Q8VZH2|APM1_ARATH Aminopeptidase M1 OS=Arabidopsis thaliana GN=APM1 PE=1 SV=1//2.59365e-55
Gb_34691	97.9756	5.34125	2.1895	Up	0.0027539	0.044965	sp|Q01559|HMDH_NICSY 3-hydroxy-3-methylglutaryl-coenzyme A reductase OS=Nicotiana sylvestris GN=HMGR PE=2 SV=1//8.56757e-141
Novel00937	73.8203	9.00204	2.1976	Up	0.00074302	0.017766	--
Gb_01799	26.0397	2.23252	2.2054	Up	0.0017474	0.032214	-//-
Gb_12588	34.3996	4.62237	2.2077	Up	0.00032437	0.0095646	sp|Q9FH54|EF114_ARATH Ethylene-responsive transcription factor ERF114 OS=Arabidopsis thaliana GN=ERF114 PE=1 SV=1//1.30079e-24
Gb_08591	17.8031	2.13818	2.2102	Up	0.00060902	0.015353	sp|C0LGP4|Y3475_ARATH Probable LRR receptor-like serine/threonine-protein kinase At3g47570 OS=Arabidopsis thaliana GN=At3g47570 PE=2 SV=1//2.25488e-39
Gb_37667	10.1341	0	2.2107	Up	0.0026553	0.043623	-//-
Gb_09812	1014.38	163.209	2.2252	Up	2.9985e-05	0.0015181	sp|Q6GZ04|PAM_TAXCA Phenylalanine aminomutase (L-beta-phenylalanine forming) OS=Taxus canadensis GN=pam PE=1 SV=1//0
Gb_01562	20.2279	0.889371	2.233	Up	0.0022676	0.038948	sp|Q9FG14|MYOB7_ARATH Myosin-binding protein 7 OS=Arabidopsis thaliana GN=MYOB7 PE=1 SV=1//6.63288e-20
Gb_25183	958.95	102.378	2.2331	Up	0.00094107	0.021122	-//-
Novel02014	17.0264	1.18135	2.2332	Up	0.0017417	0.032133	--
Gb_28150	269.501	45.1683	2.2354	Up	6.5868e-06	0.00046352	sp|Q40392|TMVRN_NICGU TMV resistance protein N OS=Nicotiana glutinosa GN=N PE=1 SV=1//6.76076e-74
Gb_34499	1991.01	406.679	2.2431	Up	8.0728e-27	2.437e-23	sp|P24465|C71A1_PERAE Cytochrome P450 71A1 OS=Persea americana GN=CYP71A1 PE=1 SV=2//1.89521e-133
Gb_25108	3347.06	635.455	2.2508	Up	1.6386e-10	4.6556e-08	sp|Q09850|ENG2_SCHPO Putative endo-1,3(4)-beta-glucanase 2 OS=Schizosaccharomyces pombe (strain 972 / ATCC 24843) GN=eng2 PE=3 SV=1//3.46416e-29
Novel00865	8.44554	0	2.2589	Up	0.0021648	0.037584	--
Gb_32576	7.68793	0	2.2673	Up	0.002088	0.036503	sp|Q5XET6|PUS3_ARATH RNA pseudouridine synthase 3, mitochondrial OS=Arabidopsis thaliana GN=At1g78910 PE=2 SV=1//2.05257e-37
Gb_27535	219.078	38.882	2.2733	Up	3.7177e-08	5.6468e-06	sp|Q8GWG2|TPPH_ARATH Probable trehalose-phosphate phosphatase H OS=Arabidopsis thaliana GN=TPPH PE=2 SV=1//1.35309e-18
Gb_21019	2206.95	253.501	2.2807	Up	0.00044616	0.012232	sp|Q9FE06|EXOL2_ARATH Protein EXORDIUM-like 2 OS=Arabidopsis thaliana GN=EXL2 PE=2 SV=1//6.80101e-61
Gb_30049	36.3923	5.36812	2.2865	Up	3.0707e-05	0.0015417	sp|Q93V43|TCP2_ARATH Transcription factor TCP2 OS=Arabidopsis thaliana GN=TCP2 PE=2 SV=1//4.87597e-24
Novel01239	58.6201	3.50374	2.2902	Up	0.0015218	0.029501	PREDICTED: probable WRKY transcription factor 16 [Amborella trichopoda]
Novel01218	36.3045	5.27351	2.2915	Up	3.5483e-05	0.0017311	unknown [Picea sitchensis]
Novel01879	16.4826	1.20822	2.2973	Up	0.0010889	0.023376	hypothetical protein BVRB_1g012640 isoform C [Beta vulgaris subsp. vulgaris]
Gb_31478	8.58565	0.291978	2.3044	Up	0.0015595	0.029866	sp|P10978|POLX_TOBAC Retrovirus-related Pol polyprotein from transposon TNT 1-94 OS=Nicotiana tabacum PE=2 SV=1//4.43499e-64
Gb_28636	160.636	28.9738	2.3063	Up	1.0253e-10	3.0288e-08	-//-
Novel00500	21.9118	2.76245	2.3176	Up	9.8639e-05	0.0039835	unknown [Picea sitchensis]
Gb_37294	26.3484	2.89765	2.3178	Up	0.00033624	0.0098546	sp|Q96520|PER12_ARATH Peroxidase 12 OS=Arabidopsis thaliana GN=PER12 PE=1 SV=1//5.64012e-133
Gb_21973	10.2315	0	2.324	Up	0.0016072	0.030443	sp|C0LGP4|Y3475_ARATH Probable LRR receptor-like serine/threonine-protein kinase At3g47570 OS=Arabidopsis thaliana GN=At3g47570 PE=2 SV=1//1.87828e-16
Gb_39713	9.16756	0	2.3278	Up	0.0015816	0.030177	sp|Q8VWJ1|HPT1_ARATH Homogentisate phytyltransferase 1, chloroplastic OS=Arabidopsis thaliana GN=HPT1 PE=1 SV=1//3.7895e-19
Gb_02420	5258.82	877.939	2.3283	Up	1.0995e-07	1.467e-05	-//-
Gb_15293	109.122	14.6529	2.3349	Up	5.0239e-05	0.0023288	-//-
Gb_09688	25.2747	0.889371	2.3367	Up	0.00142	0.028202	sp|Q69P51|CESA9_ORYSJ Cellulose synthase A catalytic subunit 9 [UDP-forming] OS=Oryza sativa subsp. japonica GN=CESA9 PE=2 SV=1//8.62973e-149
Gb_21875	266.474	22.4593	2.3372	Up	0.00074712	0.017811	-//-
Gb_41547	268.983	13.691	2.3429	Up	0.0012731	0.02621	-//-
Gb_21781	297.461	15.3107	2.3434	Up	0.0012648	0.026129	sp|Q5XF78|GAMT2_ARATH Gibberellic acid methyltransferase 2 OS=Arabidopsis thaliana GN=GAMT2 PE=1 SV=1//1.1464e-83
Gb_33065	170.602	28.2734	2.3435	Up	6.7009e-08	9.7954e-06	sp|Q8GWQ2|AHL20_ARATH AT-hook motif nuclear-localized protein 20 OS=Arabidopsis thaliana GN=AHL20 PE=2 SV=1//2.76816e-46
Gb_36786	1208.35	98.5322	2.3456	Up	0.00076059	0.018061	sp|P49332|GSTXC_TOBAC Probable glutathione S-transferase parC OS=Nicotiana tabacum GN=PARC PE=2 SV=1//1.05907e-83
Gb_10489	354.511	27.9432	2.3475	Up	0.00079569	0.018526	-//-
Novel01363	142.622	20.7057	2.3563	Up	9.5883e-06	0.00062752	--
Gb_34981	29.3196	3.65182	2.3699	Up	5.4296e-05	0.0024741	sp|B8XCH5|QKY_ARATH Protein QUIRKY OS=Arabidopsis thaliana GN=QKY PE=2 SV=1//3.11902e-47
Gb_20734	1577.53	200.977	2.372	Up	5.647e-05	0.0025539	sp|Q9LS40|ASPG1_ARATH Protein ASPARTIC PROTEASE IN GUARD CELL 1 OS=Arabidopsis thaliana GN=ASPG1 PE=1 SV=1//5.86377e-56
Gb_37427	146.608	13.2249	2.3764	Up	0.00045596	0.012442	sp|Q9ZUF7|LOR6_ARATH Protein LURP-one-related 6 OS=Arabidopsis thaliana GN=At2g05910 PE=2 SV=1//1.44955e-38
Gb_27214	66.2463	8.03624	2.3928	Up	6.1959e-05	0.0027305	-//-
Gb_28430	467.264	81.1882	2.4054	Up	4.0208e-15	2.856e-12	sp|Q0DXS3|RDR1_ORYSJ Probable RNA-dependent RNA polymerase 1 OS=Oryza sativa subsp. japonica GN=RDR1 PE=2 SV=2//1.34373e-76
Gb_37212	772.302	67.5248	2.4173	Up	0.00035398	0.01025	sp|Q94CD1|HHT1_ARATH Omega-hydroxypalmitate O-feruloyl transferase OS=Arabidopsis thaliana GN=HHT1 PE=1 SV=1//1.63837e-85
Gb_23727	452.36	62.1601	2.4264	Up	4.3707e-06	0.00033509	sp|P92980|APR3_ARATH 5&apos;-adenylylsulfate reductase 3, chloroplastic OS=Arabidopsis thaliana GN=APR3 PE=2 SV=2//0
Novel00214	43.5507	5.21107	2.4325	Up	4.1531e-05	0.0019861	PREDICTED: uncharacterized protein LOC105781949 [Gossypium raimondii]>gi|763812424|gb|KJB79276.1| hypothetical protein B456_013G041200 [Gossypium raimondii]
Novel01766	21.9784	2.19221	2.4353	Up	0.00013589	0.0050333	--
Gb_01725	66.8043	6.63934	2.4388	Up	0.00014617	0.0053084	sp|Q9C8E7|GLR33_ARATH Glutamate receptor 3.3 OS=Arabidopsis thaliana GN=GLR3.3 PE=2 SV=1//0
Gb_37863	832.041	113.428	2.4395	Up	3.5398e-06	0.00028524	sp|Q9FUS9|GSTUI_ARATH Glutathione S-transferase U18 OS=Arabidopsis thaliana GN=GSTU18 PE=2 SV=1//2.93194e-67
Gb_36942	1434.4	197.116	2.4434	Up	2.5766e-06	0.00021681	sp|Q9ZW96|LBD40_ARATH LOB domain-containing protein 40 OS=Arabidopsis thaliana GN=LBD40 PE=2 SV=1//2.67015e-60
Novel01793	60.8074	9.40653	2.4548	Up	2.2829e-09	4.7528e-07	reverse transcriptase [Picea glauca]
Gb_08476	85.021	4.17306	2.4621	Up	0.00064125	0.015883	sp|Q9LVL9|MES18_ARATH Methylesterase 18 OS=Arabidopsis thaliana GN=MES18 PE=2 SV=1//6.10369e-56
Gb_39760	3083.74	339.485	2.4622	Up	5.9413e-05	0.0026501	-//-
Gb_14349	30.8467	1.75187	2.4678	Up	0.00049788	0.013319	-//-
Gb_22798	24.0945	2.73558	2.4938	Up	1.3745e-05	0.00083163	-//-
Gb_38579	83.0379	8.48974	2.4957	Up	6.3705e-05	0.0027921	sp|Q8VWF6|SSL3_ARATH Protein STRICTOSIDINE SYNTHASE-LIKE 3 OS=Arabidopsis thaliana GN=SSL3 PE=2 SV=1//1.85165e-169
Gb_20835	2036.75	216.51	2.4985	Up	4.7105e-05	0.0022089	-//-
Gb_04364	14.2761	0.651418	2.5047	Up	0.00044381	0.012207	-//-
Gb_15065	24.51	0.664855	2.51	Up	0.00059511	0.015136	-//-
Gb_02309	107.61	11.5676	2.5155	Up	3.2448e-05	0.0016025	sp|Q9LV40|ROGF8_ARATH Rho guanine nucleotide exchange factor 8 OS=Arabidopsis thaliana GN=ROPGEF8 PE=1 SV=1//4.04006e-138
Gb_29598	1144.81	113.557	2.5415	Up	4.4955e-05	0.0021329	sp|B1LCI2|DNAJ_THESQ Chaperone protein DnaJ OS=Thermotoga sp. (strain RQ2) GN=dnaJ PE=3 SV=1//2.03303e-16
Gb_37304	36.3116	1.55423	2.5613	Up	0.00036358	0.01049	sp|P50134|DCOR_DATST Ornithine decarboxylase OS=Datura stramonium PE=2 SV=1//0
Novel00196	683.62	60.3277	2.5817	Up	5.9162e-05	0.0026501	--
Gb_17671	1437.07	94.0434	2.5842	Up	0.00018599	0.0063802	sp|Q9LFR7|CXE17_ARATH Probable carboxylesterase 17 OS=Arabidopsis thaliana GN=CXE17 PE=2 SV=1//1.89041e-76
Gb_08598	205.847	27.2372	2.5924	Up	2.6589e-08	4.2244e-06	sp|B9F166|LOGL2_ORYSJ Probable cytokinin riboside 5&apos;-monophosphate phosphoribohydrolase LOGL2 OS=Oryza sativa subsp. japonica GN=LOGL2 PE=3 SV=1//3.83794e-102
Gb_29955	21.4463	0.61083	2.6431	Up	0.00025754	0.0081022	sp|Q50EK4|C75A1_PINTA Cytochrome P450 750A1 OS=Pinus taeda GN=CYP750A1 PE=2 SV=1//9.02588e-114
Gb_06041	20.6791	0.889371	2.6448	Up	0.00017875	0.0061756	sp|Q9LIG0|Y3136_ARATH Clavaminate synthase-like protein At3g21360 OS=Arabidopsis thaliana GN=At3g21360 PE=1 SV=1//2.98432e-58
Gb_27520	4115.5	558.216	2.6452	Up	5.8608e-11	1.9127e-08	sp|Q9C6W5|AB14G_ARATH ABC transporter G family member 14 OS=Arabidopsis thaliana GN=ABCG14 PE=2 SV=1//0
Gb_20338	63.9729	2.64598	2.6489	Up	0.00021654	0.0071051	-//-
Gb_36943	1162.07	94.6996	2.6524	Up	4.0184e-05	0.0019409	sp|Q9ZW96|LBD40_ARATH LOB domain-containing protein 40 OS=Arabidopsis thaliana GN=LBD40 PE=2 SV=1//4.51877e-56
Gb_16132	31.7989	1.81905	2.6556	Up	0.00011182	0.0043768	sp|Q7Y225|DIR16_ARATH Dirigent protein 16 OS=Arabidopsis thaliana GN=DIR16 PE=2 SV=1//8.96942e-08
Gb_17519	2081.49	207.936	2.66	Up	5.5968e-06	0.00040589	-//-
Gb_28387	439.184	58.3204	2.678	Up	1.6732e-11	6.2167e-09	sp|P83948|PME3_CITSI Pectinesterase 3 OS=Citrus sinensis PE=1 SV=1//2.88116e-180
Gb_05916	51.7182	6.35183	2.6865	Up	3.935e-09	7.9856e-07	sp|Q42798|C93A1_SOYBN 3,9-dihydroxypterocarpan 6A-monooxygenase OS=Glycine max GN=CYP93A1 PE=1 SV=1//3.28337e-91
Novel01213	21.0567	0.291978	2.7125	Up	0.00020623	0.00686	Clt1 [Citrus trifoliata]
Novel00459	48.968	5.11171	2.7205	Up	2.4494e-07	2.8715e-05	--
Gb_28429	445.394	49.7563	2.7673	Up	1.0298e-08	1.9395e-06	sp|Q9LQV2|RDR1_ARATH RNA-dependent RNA polymerase 1 OS=Arabidopsis thaliana GN=RDR1 PE=2 SV=1//0
Novel00093	40.2682	1.45989	2.7697	Up	9.7424e-05	0.003941	PREDICTED: indole-3-acetic acid-amido synthetase GH3.6 [Eucalyptus grandis]>gi|629104612|gb|KCW70081.1| hypothetical protein EUGRSUZ_F03386 [Eucalyptus grandis]
Gb_17010	77.9049	7.15189	2.7765	Up	1.4821e-06	0.00013356	sp|P92812|RM02_ORYSJ 60S ribosomal protein L2, mitochondrial OS=Oryza sativa subsp. japonica GN=RPL2 PE=2 SV=2//1.83534e-88
Gb_15933	46.3268	3.74643	2.7864	Up	4.3026e-06	0.00033092	-//-
Gb_12568	89.7732	8.73326	2.7907	Up	3.9836e-07	4.3531e-05	-//-
Gb_35309	101.406	9.96334	2.7912	Up	2.2378e-07	2.7021e-05	sp|Q9LD44|NAC56_ARATH NAC transcription factor 56 OS=Arabidopsis thaliana GN=NAC056 PE=2 SV=1//8.48752e-89
Gb_16786	1005.95	108.4	2.793	Up	1.7054e-08	2.9629e-06	sp|P24805|TSJT1_TOBAC Stem-specific protein TSJT1 OS=Nicotiana tabacum GN=TSJT1 PE=2 SV=1//2.94927e-30
Gb_31419	22.2611	0.583956	2.8345	Up	7.3001e-05	0.0031148	-//-
Gb_07416	11.2362	0	2.8369	Up	0.00010312	0.0041095	sp|C0LGP4|Y3475_ARATH Probable LRR receptor-like serine/threonine-protein kinase At3g47570 OS=Arabidopsis thaliana GN=At3g47570 PE=2 SV=1//3.45772e-18
Novel00705	55.8959	3.9981	2.8499	Up	5.0017e-06	0.00037281	PREDICTED: UDP-glycosyltransferase 83A1-like [Pyrus x bretschneideri]
Novel01361	110.821	10.1739	2.8591	Up	1.5913e-07	2.0227e-05	--
Gb_12483	142.194	15.3802	2.9293	Up	4.0292e-13	1.9858e-10	sp|Q40392|TMVRN_NICGU TMV resistance protein N OS=Nicotiana glutinosa GN=N PE=1 SV=1//1.2522e-117
Gb_01008	19.2898	0.305415	2.9634	Up	3.6597e-05	0.0017819	sp|Q9C942|CSE_ARATH Caffeoylshikimate esterase OS=Arabidopsis thaliana GN=CSE PE=1 SV=1//2.16428e-11
Gb_35422	2766.59	299.741	3.0202	Up	1.9849e-18	2.3968e-15	-//-
Gb_31949	25.6596	1.56766	3.0262	Up	7.482e-07	7.4975e-05	sp|Q9SKJ7|PT225_ARATH Probable sugar phosphate/phosphate translocator At2g25520 OS=Arabidopsis thaliana GN=At2g25520 PE=1 SV=1//0
Novel00284	15.5824	0.305415	3.0385	Up	1.5911e-05	0.00093951	--
Gb_28528	4412.92	346.82	3.0677	Up	1.6113e-08	2.8198e-06	sp|Q7XJE6|MCA1_ARATH Metacaspase-1 OS=Arabidopsis thaliana GN=AMC1 PE=1 SV=1//2.68449e-127
Novel01362	319.783	31.9937	3.0759	Up	2.035e-15	1.6381e-12	--
Gb_05958	248.521	14.1106	3.1123	Up	7.3657e-07	7.4427e-05	sp|Q9SDN0|DNJ20_ARATH Chaperone protein dnaJ 20, chloroplastic OS=Arabidopsis thaliana GN=ATJ20 PE=1 SV=2//4.89137e-23
Gb_03783	66.5759	1.32971	3.117	Up	1.3214e-05	0.00080995	sp|Q8LDC8|ERF92_ARATH Ethylene-responsive transcription factor 1B OS=Arabidopsis thaliana GN=ERF1B PE=1 SV=2//1.59165e-22
Novel00099	270.187	11.7474	3.1251	Up	3.0313e-06	0.000249	--
Novel00680	197.398	4.05185	3.1451	Up	1.1346e-05	0.00071745	unknown [Picea sitchensis]
Gb_25238	1312.15	121.08	3.1773	Up	3.3422e-16	3.2285e-13	-//-
Gb_14114	1255.77	85.9525	3.1834	Up	1.2137e-08	2.1874e-06	sp|Q688M5|CHI9_ORYSJ Chitinase 9 OS=Oryza sativa subsp. japonica GN=Cht9 PE=2 SV=1//3.28301e-51
Gb_04363	65.0181	4.06529	3.2025	Up	2.1107e-08	3.5762e-06	sp|Q42371|ERECT_ARATH LRR receptor-like serine/threonine-protein kinase ERECTA OS=Arabidopsis thaliana GN=ERECTA PE=1 SV=1//4.43259e-27
Novel00715	93.3519	6.06013	3.2085	Up	1.2495e-08	2.2311e-06	--
Gb_30513	31.0128	1.55423	3.2179	Up	1.4965e-07	1.9327e-05	sp|Q9SPV4|SAMT_CLABR Salicylate carboxymethyltransferase OS=Clarkia breweri GN=SAMT PE=1 SV=1//1.87143e-80
Gb_39325	30.1627	1.55423	3.2677	Up	4.2301e-08	6.3452e-06	-//-
Gb_00432	869.151	67.3757	3.3358	Up	8.9115e-15	6.0871e-12	sp|Q9LVZ8|LOR12_ARATH Protein LURP-one-related 12 OS=Arabidopsis thaliana GN=At3g15810 PE=2 SV=1//7.50526e-17
Gb_09289	36.7081	1.18135	3.3393	Up	3.7691e-07	4.1947e-05	sp|P61430|SYCP2_ARATH Synaptonemal complex protein 2 OS=Arabidopsis thaliana GN=ZYP1B PE=2 SV=1//3.28275e-90
Gb_33506	36.1072	1.26225	3.3396	Up	2.9048e-07	3.3246e-05	sp|Q05736|PR1_ASPOF Pathogenesis-related protein 1 OS=Asparagus officinalis GN=PR1 PE=2 SV=1//4.47143e-21
Novel01998	20.8384	0.291978	3.3429	Up	1.5652e-06	0.00014	PREDICTED: uncharacterized protein LOC103973299 [Musa acuminata subsp. malaccensis]
Gb_09541	66.6476	4.39758	3.3766	Up	9.9501e-12	3.8757e-09	sp|Q9FKH1|SAP_ARATH Transcriptional regulator STERILE APETALA OS=Arabidopsis thaliana GN=SAP PE=1 SV=1//1.17707e-90
Gb_13373	222.291	13.8534	3.3969	Up	6.2739e-11	1.9936e-08	sp|A1L2F6|TM205_DANRE Transmembrane protein 205 OS=Danio rerio GN=tmem205 PE=2 SV=1//1.90614e-12
Gb_00190	474.607	15.9202	3.4339	Up	2.1032e-07	2.5524e-05	sp|Q9SGP2|HSL1_ARATH Receptor-like protein kinase HSL1 OS=Arabidopsis thaliana GN=HSL1 PE=2 SV=1//0
Gb_12904	54.186	2.64598	3.4436	Up	4.1769e-09	8.3365e-07	sp|Q9C942|CSE_ARATH Caffeoylshikimate esterase OS=Arabidopsis thaliana GN=CSE PE=1 SV=1//6.89551e-58
Gb_09288	26.5288	0.664855	3.4683	Up	1.6701e-07	2.1007e-05	-//-
Gb_02234	62.762	3.30609	3.4686	Up	1.8753e-10	5.2055e-08	sp|O65012|C78A4_PINRA Cytochrome P450 78A4 OS=Pinus radiata GN=CYP78A4 PE=2 SV=1//0
Gb_20888	2763.37	199.748	3.4803	Up	5.817e-18	6.6896e-15	sp|Q93ZF5|PHO11_ARATH Phosphate transporter PHO1 homolog 1 OS=Arabidopsis thaliana GN=PHO1-H1 PE=2 SV=1//0
Gb_07503	1466.85	52.8056	3.5627	Up	1.9329e-08	3.3343e-06	sp|P52405|CHI3_SOLTU Endochitinase 3 (Fragment) OS=Solanum tuberosum GN=CHTB3 PE=2 SV=1//1.96588e-06
Gb_38405	960.493	7.02171	3.5672	Up	8.0181e-07	7.9035e-05	sp|Q8TGM6|TAR1_YEAST Protein TAR1 OS=Saccharomyces cerevisiae (strain ATCC 204508 / S288c) GN=TAR1 PE=2 SV=1//3.05592e-10
Gb_23497	1329.51	73.7352	3.5756	Up	3.1122e-12	1.2739e-09	sp|Q9SGA2|GDPD1_ARATH Glycerophosphodiester phosphodiesterase GDPD1, chloroplastic OS=Arabidopsis thaliana GN=GDPD1 PE=1 SV=1//4.60314e-128
Gb_41153	2342.59	168.239	3.5906	Up	1.2445e-26	3.3394e-23	sp|Q3V050|S47A2_MOUSE Multidrug and toxin extrusion protein 2 OS=Mus musculus GN=Slc47a2 PE=1 SV=1//7.81256e-65
Gb_13597	6299.64	453.921	3.5928	Up	1.376e-27	6.0199e-24	sp|O65012|C78A4_PINRA Cytochrome P450 78A4 OS=Pinus radiata GN=CYP78A4 PE=2 SV=1//0
Novel00339	1108.13	57.9199	3.5958	Up	1.0975e-11	4.1412e-09	--
Novel00864	211.213	8.18487	3.6118	Up	2.8365e-09	5.8549e-07	hypothetical protein PRUPE_ppa026856mg [Prunus persica]>gi|462402874|gb|EMJ08431.1| hypothetical protein PRUPE_ppa026856mg [Prunus persica]
Novel00034	23.6765	0.35944	3.6271	Up	7.9767e-08	1.1265e-05	GA3ox1 [Pinus tabuliformis]
Gb_05147	56.2996	2.55165	3.6445	Up	3.0681e-11	1.0896e-08	sp|Q6ZU64|CC108_HUMAN Coiled-coil domain-containing protein 108 OS=Homo sapiens GN=CCDC108 PE=1 SV=2//5.86074e-38
Novel01909	20.9927	0	3.6927	Up	1.5534e-07	1.9849e-05	Blue copper protein [Aegilops tauschii]
Gb_38379	39.183	1.38374	3.7048	Up	6.111e-10	1.4612e-07	-//-
Gb_19071	2576.6	170.176	3.7269	Up	7.8441e-32	6.3145e-28	sp|Q9M6E8|NCED1_PHAVU 9-cis-epoxycarotenoid dioxygenase NCED1, chloroplastic OS=Phaseolus vulgaris GN=NCED1 PE=2 SV=1//0
Gb_37981	104.182	3.92195	3.867	Up	3.2767e-12	1.3189e-09	-//-
Gb_08202	26.2842	0	3.9087	Up	2.1176e-08	3.5762e-06	sp|P10978|POLX_TOBAC Retrovirus-related Pol polyprotein from transposon TNT 1-94 OS=Nicotiana tabacum PE=2 SV=1//6.8841e-07
Novel01000	1272.82	23.6538	4.1162	Up	2.1893e-10	5.9405e-08	defensin precursor [Ginkgo biloba]
Gb_10742	57.9337	0.718881	4.1502	Up	2.7729e-10	7.4406e-08	-//-
Novel00658	147.096	4.62711	4.4616	Up	4.3e-23	8.7191e-20	PREDICTED: uncharacterized protein LOC103498760 [Cucumis melo]
Novel01904	73.6446	0.35944	4.6183	Up	3.1081e-12	1.2739e-09	--
Gb_34102	85.4745	0.61083	4.6366	Up	7.2886e-13	3.4514e-10	sp|Q9XGJ4|GGM13_GNEGN MADS-box protein GGM13 OS=Gnetum gnemon GN=GGM13 PE=2 SV=1//5.14906e-54
Novel01280	207.167	5.06271	4.7764	Up	2.5393e-27	8.7607e-24	unknown [Picea sitchensis]
Novel00479	178.725	0.305415	4.8436	Up	1.788e-12	7.5755e-10	PREDICTED: LOW QUALITY PROTEIN: uncharacterized protein LOC101508457 [Cicer arietinum]
Novel01699	47.4242	0	4.9104	Up	4.3101e-14	2.6022e-11	unknown [Picea sitchensis]
Novel00609	49.405	0	4.9691	Up	1.6971e-14	1.1077e-11	GA3ox1 [Pinus tabuliformis]
Gb_34420	2228.61	23.0486	5.2188	Up	3.9164e-19	5.9113e-16	sp|O65012|C78A4_PINRA Cytochrome P450 78A4 OS=Pinus radiata GN=CYP78A4 PE=2 SV=1//0
Gb_05668	348.327	3.97067	5.4676	Up	1.4956e-27	6.0199e-24	-//-
Gb_21559	73.6729	0	5.5305	Up	7.3718e-19	1.0472e-15	sp|Q6Z234|RIBA1_ORYSJ Probable bifunctional riboflavin biosynthesis protein RIBA 1, chloroplastic OS=Oryza sativa subsp. japonica GN=RIBA1 PE=2 SV=1//6.23608e-97
Gb_18191	335.143	2.82991	6.103	Up	1.3167e-44	3.1799e-40	sp|Q39224|SRG1_ARATH Protein SRG1 OS=Arabidopsis thaliana GN=SRG1 PE=2 SV=1//8.76771e-101
Gb_08201	161.211	0	6.1476	Up	4.3325e-23	8.7191e-20	sp|Q39688|EP1G_DAUCA Epidermis-specific secreted glycoprotein EP1 OS=Daucus carota GN=EP1 PE=1 SV=1//1.01474e-08
Gb_28157	810.245	340.303	1.0202	Up	0.00018204	0.016918	sp|P17407|21KD_DAUCA 21 kDa protein OS=Daucus carota PE=2 SV=1//1.666e-27
Gb_27744	1305.22	555.561	1.0285	Up	8.0913e-05	0.0094846	sp|Q0WMZ5|OP162_ARATH Outer envelope pore protein 16-2, chloroplastic OS=Arabidopsis thaliana GN=OEP162 PE=2 SV=1//3.82987e-20
Novel00382	132.205	51.5887	1.0407	Up	0.00046538	0.033531	--
Gb_07081	157.808	61.2326	1.0606	Up	0.00028069	0.023257	sp|O65468|CRK8_ARATH Cysteine-rich receptor-like protein kinase 8 OS=Arabidopsis thaliana GN=CRK8 PE=3 SV=2//2.76262e-132
Gb_04734	1395.41	590.312	1.0762	Up	6.4423e-06	0.0012973	sp|Q41932|PSBQ2_ARATH Oxygen-evolving enhancer protein 3-2, chloroplastic OS=Arabidopsis thaliana GN=PSBQ2 PE=1 SV=2//4.14306e-70
Gb_05192	198.196	71.9151	1.0831	Up	0.00043175	0.031789	-//-
Novel01510	58.6073	19.9172	1.0961	Up	0.00063252	0.041397	Gag-Pol polyprotein [Medicago truncatula]
Gb_19398	73.835	24.5124	1.1088	Up	0.00055754	0.038298	sp|P14802|YOXD_BACSU Uncharacterized oxidoreductase YoxD OS=Bacillus subtilis (strain 168) GN=yoxD PE=3 SV=2//2.30344e-17
Gb_25316	72.5048	24.0293	1.1095	Up	0.00058819	0.039537	-//-
Gb_14486	15.8312	0.36968	1.1282	Up	0.00056069	0.038403	sp|Q9FL28|FLS2_ARATH LRR receptor-like serine/threonine-protein kinase FLS2 OS=Arabidopsis thaliana GN=FLS2 PE=1 SV=1//7.05098e-84
Gb_38241	33.7083	9.24345	1.1513	Up	0.0007285	0.046642	sp|Q9LX29|ACR4L_ARATH Serine/threonine-protein kinase-like protein ACR4 OS=Arabidopsis thaliana GN=ACR4 PE=1 SV=1//0
Gb_10522	4000.64	1201.84	1.1642	Up	0.00041261	0.03096	sp|Q43143|PMEU1_SOLLC Pectinesterase/pectinesterase inhibitor U1 OS=Solanum lycopersicum GN=PMEU1 PE=2 SV=1//0
Gb_39781	92.2259	30.5205	1.1751	Up	0.0001502	0.014623	sp|Q9SYY4|ELO3L_ARATH Elongation of fatty acids protein 3-like OS=Arabidopsis thaliana GN=HOS3 PE=2 SV=1//4.95861e-16
Gb_13628	1055.56	367.44	1.1826	Up	5.1591e-05	0.0066061	sp|Q9FKH6|B561P_ARATH Cytochrome b561 and DOMON domain-containing protein At5g35735 OS=Arabidopsis thaliana GN=At5g35735 PE=2 SV=1//1.00024e-30
Gb_34249	157.975	55.698	1.1854	Up	3.3103e-05	0.0045083	-//-
Gb_22272	80.328	5.54243	1.1877	Up	0.00045	0.032724	sp|Q9CAK1|RLM1B_ARATH Disease resistance protein RML1B OS=Arabidopsis thaliana GN=RLM1B PE=2 SV=1//4.82045e-31
Gb_25096	2998.39	906.807	1.189	Up	0.0002512	0.021522	sp|Q40392|TMVRN_NICGU TMV resistance protein N OS=Nicotiana glutinosa GN=N PE=1 SV=1//8.23055e-94
Novel01068	33.5523	0	1.2122	Up	0.00018034	0.016861	TMV resistance protein N, putative [Ricinus communis]>gi|223529837|gb|EEF31770.1| TMV resistance protein N, putative [Ricinus communis]
Gb_23279	601.663	202.743	1.2169	Up	3.2107e-05	0.0044498	-//-
Gb_24961	56.7671	16.4935	1.2174	Up	0.00017831	0.016738	-//-
Gb_25070	141.373	47.2242	1.2184	Up	3.4507e-05	0.0046726	-//-
Gb_03879	124.221	44.2118	1.231	Up	3.9628e-06	0.00089776	sp|Q93VM8|COPT5_ARATH Copper transporter 5 OS=Arabidopsis thaliana GN=COPT5 PE=1 SV=1//2.43428e-21
Gb_02627	89.5276	9.06585	1.2373	Up	0.00035449	0.027656	sp|Q5PNY6|PUB21_ARATH U-box domain-containing protein 21 OS=Arabidopsis thaliana GN=PUB21 PE=2 SV=1//2.8276e-76
Gb_19431	207.067	70.5255	1.2434	Up	8.6655e-06	0.0016235	-//-
Gb_04736	109.439	33.5175	1.2459	Up	6.5375e-05	0.0080644	sp|Q9C942|CSE_ARATH Caffeoylshikimate esterase OS=Arabidopsis thaliana GN=CSE PE=1 SV=1//1.25649e-137
Gb_36292	120.95	27.8833	1.2465	Up	0.00029659	0.024263	sp|P0C5E2|Y1839_ARATH Probable serine/threonine-protein kinase At1g18390 OS=Arabidopsis thaliana GN=At1g18390 PE=2 SV=2//2.84432e-134
Gb_29542	789.17	254.504	1.2561	Up	2.1091e-05	0.0031451	sp|O22130|AHL22_ARATH AT-hook motif nuclear-localized protein 22 OS=Arabidopsis thaliana GN=AHL22 PE=1 SV=1//6.70669e-52
Gb_40776	53.5611	13.0899	1.2568	Up	0.0002167	0.019201	sp|Q9Z0E1|M1AP_MOUSE Meiosis 1 arrest protein OS=Mus musculus GN=M1ap PE=2 SV=2//6.98211e-06
Gb_37322	291.831	95.7199	1.259	Up	1.3075e-05	0.0021849	sp|Q9SLN8|DBR_TOBAC 2-alkenal reductase (NADP(+)-dependent) OS=Nicotiana tabacum GN=DBR PE=1 SV=1//1.84983e-67
Gb_09152	198.021	39.9505	1.2607	Up	0.00030659	0.024762	sp|Q9SI61|ASE1_ARATH Amidophosphoribosyltransferase 1, chloroplastic OS=Arabidopsis thaliana GN=ASE1 PE=2 SV=1//0
Gb_10582	117.547	41.6609	1.2608	Up	6.8636e-07	0.00021853	sp|Q8W4T9|T13H_TAXCU Taxane 13-alpha-hydroxylase OS=Taxus cuspidata GN=CYP725A2 PE=1 SV=1//9.43645e-146
Novel01825	117.844	25.1044	1.2626	Up	0.00027651	0.023184	--
Gb_27105	223.185	76.2949	1.2627	Up	3.2596e-06	0.00075294	sp|Q3V050|S47A2_MOUSE Multidrug and toxin extrusion protein 2 OS=Mus musculus GN=Slc47a2 PE=1 SV=1//5.16993e-58
Gb_15786	88.3337	20.8794	1.2647	Up	0.00021342	0.019164	sp|P04146|COPIA_DROME Copia protein OS=Drosophila melanogaster GN=GIP PE=1 SV=3//1.57131e-47
Gb_37077	77.0299	11.0522	1.2677	Up	0.00030688	0.024762	sp|P17801|KPRO_MAIZE Putative receptor protein kinase ZmPK1 OS=Zea mays GN=PK1 PE=2 SV=2//9.01744e-178
Novel01591	418.76	131.661	1.2685	Up	2.3978e-05	0.0034873	PREDICTED: transcription factor ABORTED MICROSPORES-like [Glycine max]
Gb_25701	1109	386.719	1.281	Up	5.4639e-07	0.00018132	-//-
Gb_37121	2515.6	807.217	1.289	Up	7.5445e-06	0.0014691	sp|Q94F40|GDL9_ARATH GDSL esterase/lipase At1g28600 OS=Arabidopsis thaliana GN=At1g28600 PE=2 SV=1//6.21323e-51
Gb_25822	65.4659	19.9861	1.2918	Up	1.7987e-05	0.0028015	sp|Q9SM50|HY5_SOLLC Transcription factor HY5 OS=Solanum lycopersicum GN=HY5 PE=2 SV=1//2.02228e-36
Novel00400	272.141	63.0791	1.2944	Up	0.00014748	0.014509	--
Gb_27336	132.416	31.8696	1.3137	Up	9.4163e-05	0.010177	-//-
Gb_27040	56.3023	9.15024	1.3141	Up	0.00018281	0.016918	sp|Q9ULJ7|ANR50_HUMAN Ankyrin repeat domain-containing protein 50 OS=Homo sapiens GN=ANKRD50 PE=1 SV=4//3.40766e-09
Gb_31996	154.285	37.8504	1.319	Up	7.844e-05	0.0092406	-//-
Novel00513	83.9595	25.0149	1.3295	Up	7.8287e-06	0.0014996	PREDICTED: uncharacterized protein LOC103951630 [Pyrus x bretschneideri]
Gb_17408	92.7788	18.5326	1.3569	Up	8.5123e-05	0.009693	sp|P0A3U1|LTRA_LACLM Group II intron-encoded protein LtrA OS=Lactococcus lactis subsp. cremoris (strain MG1363) GN=ltrA PE=1 SV=1//2.12829e-19
Gb_37035	46.4089	9.1684	1.3581	Up	8.2353e-05	0.0095582	sp|Q9SEE4|PIRL_SOLLC Pirin-like protein OS=Solanum lycopersicum PE=2 SV=1//5.56136e-149
Novel00794	104.227	28.1402	1.3609	Up	1.4819e-05	0.0024109	--
Gb_35244	369.311	83.3064	1.37	Up	4.7149e-05	0.0061374	sp|Q9LMR5|FK126_ARATH F-box/kelch-repeat protein At1g15670 OS=Arabidopsis thaliana GN=At1g15670 PE=2 SV=1//3.03774e-71
Novel01707	53.7152	3.35977	1.4037	Up	4.9963e-05	0.0064327	copia-type polyprotein [Cucumis melo subsp. melo]
Gb_15941	139.59	31.238	1.4214	Up	1.8246e-05	0.0028098	sp|Q9SIB2|KCS12_ARATH 3-ketoacyl-CoA synthase 12 OS=Arabidopsis thaliana GN=KCS12 PE=2 SV=1//3.8825e-145
Gb_32945	331.164	109.204	1.4366	Up	1.7175e-11	2.1304e-08	sp|O80760|Y639_ARATH Probable polygalacturonase non-catalytic subunit At1g60390 OS=Arabidopsis thaliana GN=At1g60390 PE=2 SV=1//2.12744e-13
Gb_29142	52.1938	4.09821	1.4411	Up	3.7185e-05	0.0049498	-//-
Gb_28914	67.1167	4.56439	1.4456	Up	3.2576e-05	0.0044874	sp|Q9C899|F6H2_ARATH Feruloyl CoA ortho-hydroxylase 2 OS=Arabidopsis thaliana GN=F6&apos;H2 PE=1 SV=1//2.5456e-54
Gb_16635	191.8	31.6146	1.4499	Up	3.0813e-05	0.0043472	sp|Q9SY02|PP301_ARATH Pentatricopeptide repeat-containing protein At4g02750 OS=Arabidopsis thaliana GN=PCMP-H24 PE=3 SV=1//0
Gb_38348	20.0612	0.676431	1.4777	Up	1.8754e-05	0.0028508	sp|Q7X8C5|WAKLB_ARATH Wall-associated receptor kinase-like 2 OS=Arabidopsis thaliana GN=WAKL2 PE=2 SV=1//2.46861e-121
Gb_40254	490.945	107.96	1.4811	Up	5.9937e-06	0.0012497	sp|Q9FRL3|ERDL6_ARATH Sugar transporter ERD6-like 6 OS=Arabidopsis thaliana GN=At1g75220 PE=1 SV=1//2.42962e-146
Gb_00207	190.493	29.4595	1.4851	Up	2.0124e-05	0.00302	sp|Q7GB25|AB5C_ARATH ABC transporter C family member 5 OS=Arabidopsis thaliana GN=ABCC5 PE=2 SV=2//0
Gb_37079	56.8388	9.41222	1.5033	Up	1.2852e-05	0.0021849	sp|P17801|KPRO_MAIZE Putative receptor protein kinase ZmPK1 OS=Zea mays GN=PK1 PE=2 SV=2//1.61473e-09
Gb_18373	20.3866	0	1.5045	Up	9.3085e-06	0.0016871	sp|P0CG83|UBIQP_HORVU Polyubiquitin (Fragment) OS=Hordeum vulgare PE=2 SV=1//7.47386e-10
Gb_27298	31.9141	1.85867	1.5348	Up	1.1264e-05	0.0019514	sp|F4KIF3|CSA1_ARATH Disease resistance-like protein CSA1 OS=Arabidopsis thaliana GN=CSA1 PE=3 SV=1//1.0594e-38
Gb_01710	104.262	17.7051	1.5627	Up	4.4364e-06	0.00096784	-//-
Gb_38686	1575.42	382.661	1.5747	Up	9.1162e-08	3.6633e-05	sp|Q03666|GSTX4_TOBAC Probable glutathione S-transferase OS=Nicotiana tabacum PE=2 SV=1//4.63258e-87
Gb_10309	32.6645	4.12059	1.6522	Up	1.8133e-06	0.0004594	-//-
Gb_07085	82.5072	13.3589	1.6538	Up	8.9135e-07	0.00026272	sp|Q9C9H7|RLP12_ARATH Receptor-like protein 12 OS=Arabidopsis thaliana GN=RLP12 PE=2 SV=2//1.42355e-54
Gb_32944	210.458	47.5897	1.6973	Up	2.5045e-09	2.2101e-06	sp|Q6ZA27|BURPC_ORYSJ BURP domain-containing protein 12 OS=Oryza sativa subsp. japonica GN=BURP12 PE=2 SV=1//5.37316e-43
Gb_38293	1133.14	119.163	1.7327	Up	7.0998e-07	0.00022304	sp|P59082|LFS_ALLCE Lachrymatory-factor synthase OS=Allium cepa GN=LFS PE=1 SV=1//7.34888e-19
Novel00751	59.9989	5.22963	1.7359	Up	7.4963e-07	0.0002324	--
Novel00359	30.7179	1.55192	1.7742	Up	4.4967e-07	0.00015135	hypothetical protein M569_07608, partial [Genlisea aurea]
Gb_05934	90.3485	4.3756	1.8782	Up	9.1734e-08	3.6633e-05	sp|O48723|PLP2_ARATH Patatin-like protein 2 OS=Arabidopsis thaliana GN=PLP2 PE=1 SV=1//2.79942e-150
Novel00883	26.2189	0	1.9212	Up	3.7649e-08	1.7741e-05	hypothetical protein PRUPE_ppa025194mg, partial [Prunus persica]>gi|462423886|gb|EMJ28149.1| hypothetical protein PRUPE_ppa025194mg, partial [Prunus persica]
Gb_32947	222.805	29.1784	2.041	Up	1.7461e-10	1.87e-07	sp|P92982|JP630_ARATH Probable polygalacturonase non-catalytic subunit JP630 OS=Arabidopsis thaliana GN=JP630 PE=2 SV=2//1.67351e-148
Gb_27269	160.569	10.5548	2.8715	Up	2.8392e-21	1.6724e-17	sp|O15050|TRNK1_HUMAN TPR and ankyrin repeat-containing protein 1 OS=Homo sapiens GN=TRANK1 PE=2 SV=4//6.62477e-58
Gb_20591	0.311129	235.237	-6.3799	Down	1.08e-27	6.0199e-24	-//-
Novel00066	1.05213	284.449	-6.0873	Down	1.5098e-26	3.6462e-23	laccase [Pinus taeda]
Gb_00462	0	213.727	-5.7928	Down	8.9912e-19	1.2063e-15	sp|Q9FJD5|LAC17_ARATH Laccase-17 OS=Arabidopsis thaliana GN=LAC17 PE=2 SV=1//0
Novel01534	0.748125	170.353	-5.2551	Down	1.0153e-16	1.0217e-13	laccase [Pinus taeda]
Gb_08425	0	78.2615	-5.1727	Down	2.0047e-15	1.6381e-12	sp|C0LGG8|Y5343_ARATH Probable LRR receptor-like serine/threonine-protein kinase At1g53430 OS=Arabidopsis thaliana GN=At1g53430 PE=1 SV=1//0
Gb_10699	1.88814	160.727	-5.1649	Down	1.7686e-22	3.2855e-19	sp|P23546|E13E_TOBAC Glucan endo-1,3-beta-glucosidase, basic vacuolar isoform GGIB50 OS=Nicotiana tabacum PE=1 SV=1//3.12722e-102
Gb_34157	2.19927	181.493	-4.8862	Down	3.6913e-17	3.8758e-14	sp|Q9LHL6|TBL1_ARATH Protein trichome birefringence-like 1 OS=Arabidopsis thaliana GN=TBL1 PE=2 SV=1//2.7601e-121
Gb_11296	0	68.6631	-4.8848	Down	2.3097e-13	1.2126e-10	sp|Q9M153|GDL61_ARATH GDSL esterase/lipase At4g01130 OS=Arabidopsis thaliana GN=At4g01130 PE=2 SV=1//5.63468e-83
Novel01670	0	73.0509	-4.796	Down	1.1995e-12	5.3645e-10	PREDICTED: thaumatin-like protein [Tarenaya hassleriana]
Gb_41169	0.311129	69.9617	-4.7761	Down	9.131e-14	5.1282e-11	sp|Q9LSF1|OXI1_ARATH Serine/threonine-protein kinase OXI1 OS=Arabidopsis thaliana GN=OXI1 PE=1 SV=1//1.05106e-107
Gb_24406	5.96131	405.406	-4.7153	Down	1.5609e-15	1.3463e-12	sp|Q9FGR9|CEP1_ARATH KDEL-tailed cysteine endopeptidase CEP1 OS=Arabidopsis thaliana GN=CEP1 PE=2 SV=1//2.22109e-151
Gb_36279	1.38463	79.1728	-4.5149	Down	3.0797e-15	2.3242e-12	sp|P0C5C9|REHYA_ORYSJ 1-Cys peroxiredoxin A OS=Oryza sativa subsp. japonica GN=Os07g0638300 PE=2 SV=1//9.57693e-111
Gb_16430	1.178	75.9156	-4.4148	Down	6.0238e-13	2.9095e-10	-//-
Novel00021	1.06638	75.9446	-4.249	Down	2.8452e-11	1.0255e-08	hypothetical protein CICLE_v10013132mg [Citrus clementina]>gi|568854599|ref|XP_006480909.1| PREDICTED: non-specific lipid-transfer protein Cw18-like [Citrus sinensis]>gi|557531287|gb|ESR42470.1| hypothetical protein CICLE_v10013132mg [Citrus clementina]
Gb_33675	0.318252	53.082	-4.2332	Down	2.8042e-10	7.4419e-08	sp|C0LGW6|ERL1_ARATH LRR receptor-like serine/threonine-protein kinase ERL1 OS=Arabidopsis thaliana GN=ERL1 PE=1 SV=1//0
Gb_24679	0.311129	77.1621	-4.1738	Down	1.7492e-09	3.7717e-07	sp|Q40392|TMVRN_NICGU TMV resistance protein N OS=Nicotiana glutinosa GN=N PE=1 SV=1//1.6482e-10
Gb_40083	18.278	522.052	-4.1219	Down	2.2673e-15	1.7663e-12	sp|Q852F6|ZIP2_ORYSJ Zinc transporter 2 OS=Oryza sativa subsp. japonica GN=ZIP2 PE=2 SV=1//2.13608e-117
Gb_11201	11.9344	274.343	-4.0893	Down	2.3356e-20	3.7604e-17	sp|Q9M205|CCU22_ARATH Cyclin-U2-2 OS=Arabidopsis thaliana GN=CYCU2-2 PE=1 SV=1//8.20495e-40
Gb_16226	0.748125	57.3796	-4.0529	Down	8.4917e-10	1.9719e-07	sp|Q9C757|INT2_ARATH Probable inositol transporter 2 OS=Arabidopsis thaliana GN=INT2 PE=1 SV=1//0
Gb_11921	1.38463	73.2536	-4.048	Down	1.6878e-10	4.7396e-08	sp|Q9FGQ6|EB1C_ARATH Microtubule-associated protein RP/EB family member 1C OS=Arabidopsis thaliana GN=EB1C PE=1 SV=1//8.36791e-94
Gb_07742	0	136.483	-4.0256	Down	2.2451e-08	3.7393e-06	sp|Q8NFD2|ANKK1_HUMAN Ankyrin repeat and protein kinase domain-containing protein 1 OS=Homo sapiens GN=ANKK1 PE=2 SV=1//4.07527e-12
Gb_13586	0	118.199	-4.0043	Down	2.5973e-08	4.1673e-06	sp|A2Z3E5|SGR_ORYSI Protein STAY-GREEN, chloroplastic OS=Oryza sativa subsp. indica GN=SGR PE=3 SV=1//4.89698e-101
Gb_27169	1677.01	653.694	1.2854	Up	0.00011785	0.0045683	sp|Q9SGU2|SAU71_ARATH Auxin-responsive protein SAUR71 OS=Arabidopsis thaliana GN=SAUR71 PE=2 SV=1//6.28484e-17
Novel00665	13.2265	345.955	-3.9664	Down	3.6164e-14	2.2394e-11	Copper transport protein family [Theobroma cacao]>gi|508773750|gb|EOY21006.1| Copper transport protein family [Theobroma cacao]
Novel01705	4.69542	181.625	-3.9632	Down	1.0284e-10	3.0288e-08	laccase [Picea abies]
Novel00753	9.26257	247.07	-3.9286	Down	2.5986e-13	1.3352e-10	--
Novel01669	0.741002	41.8015	-3.9266	Down	1.1546e-09	2.5819e-07	PREDICTED: thaumatin-like protein [Tarenaya hassleriana]
Gb_01664	25.1229	426.026	-3.921	Down	2.891e-41	3.4909e-37	sp|Q40082|XYLA_HORVU Xylose isomerase OS=Hordeum vulgare GN=XYLA PE=1 SV=1//0
Novel01548	0.311129	37.9336	-3.9064	Down	8.4285e-09	1.6027e-06	unknown [Picea sitchensis]
Novel00227	0.622257	43.7616	-3.8989	Down	3.0298e-09	6.2008e-07	unknown [Picea sitchensis]
Gb_16796	2.14937	101.269	-3.8001	Down	1.036e-08	1.9395e-06	-//-
Novel01267	0	40.0303	-3.7899	Down	1.0408e-07	1.4121e-05	PREDICTED: peroxidase 64 [Prunus mume]
Novel00642	2.62914	92.1379	-3.764	Down	1.6004e-09	3.482e-07	unknown [Zea mays]>gi|414884644|tpg|DAA60658.1| TPA: hypothetical protein ZEAMMB73_467600 [Zea mays]
Novel01324	0.311129	29.8805	-3.7622	Down	2.5231e-08	4.145e-06	PREDICTED: zinc finger CCCH domain-containing protein 14 [Solanum lycopersicum]
Gb_20590	9.21271	236.47	-3.7519	Down	5.3534e-11	1.771e-08	sp|Q9SJ74|B561G_ARATH Cytochrome b561 and DOMON domain-containing protein At2g04850 OS=Arabidopsis thaliana GN=At2g04850 PE=2 SV=2//7.95347e-115
Gb_19630	1.56277	66.5386	-3.7389	Down	6.7274e-09	1.2997e-06	sp|Q9XF38|PROF_PYRCO Profilin OS=Pyrus communis PE=1 SV=1//2.11879e-44
Gb_30579	12.7183	392.581	-3.7254	Down	2.0533e-09	4.3497e-07	sp|Q9LZV3|MAN6_ARATH Mannan endo-1,4-beta-mannosidase 6 OS=Arabidopsis thaliana GN=MAN6 PE=2 SV=1//0
Gb_17288	4.35576	87.4336	-3.7095	Down	4.0122e-13	1.9858e-10	sp|Q8L7S4|MP702_ARATH Microtubule-associated protein 70-2 OS=Arabidopsis thaliana GN=MAP70.2 PE=1 SV=1//0
Novel00070	4.07317	89.9024	-3.5395	Down	5.1268e-10	1.2764e-07	hypothetical protein [Cryptomeria japonica]
Novel01247	1.05213	38.7871	-3.5224	Down	7.3364e-08	1.0484e-05	R2R3-MYB transcription factor MYB4 [Picea glauca]
Gb_01816	5.27254	101.152	-3.5107	Down	9.0905e-11	2.7789e-08	sp|Q9LX14|UFC_ARATH Protein UPSTREAM OF FLC OS=Arabidopsis thaliana GN=UFC PE=2 SV=1//2.87727e-25
Novel00152	195.806	4847.33	-3.4921	Down	2.4301e-08	4.0196e-06	PREDICTED: probable aldo-keto reductase 1 [Nelumbo nucifera]
Gb_15128	0.636504	36.4414	-3.475	Down	3.9684e-07	4.3531e-05	-//-
Novel00071	11.1721	215.485	-3.4713	Down	5.8612e-10	1.4155e-07	--
Novel00336	0.311129	22.945	-3.4698	Down	4.0213e-07	4.3745e-05	unknown [Picea sitchensis]
Novel00417	3.61239	123.51	-3.436	Down	2.927e-07	3.3342e-05	PREDICTED: arabinogalactan peptide 22-like [Nicotiana tomentosiformis]
Gb_00850	0	22.8333	-3.4108	Down	2.0294e-06	0.00017693	-//-
Novel01072	0.947633	46.6176	-3.379	Down	1.0031e-06	9.6132e-05	unknown [Picea sitchensis]>gi|224284204|gb|ACN39838.1| unknown [Picea sitchensis]
Novel01091	19.1926	616.485	-3.3724	Down	6.263e-07	6.4915e-05	laccase [Pinus taeda]
Gb_18804	13.4306	191.223	-3.3206	Down	4.7261e-11	1.5852e-08	-//-
Gb_08416	0	22.0458	-3.3197	Down	4.1821e-06	0.0003258	-//-
Gb_28650	0.629381	23.2997	-3.3141	Down	5.8534e-07	6.1195e-05	sp|Q9FNE1|CRK42_ARATH Cysteine-rich receptor-like protein kinase 42 OS=Arabidopsis thaliana GN=CRK42 PE=2 SV=1//7.65607e-06
Novel00962	2.87376	57.5713	-3.2976	Down	6.8215e-08	9.8647e-06	polyprotein [Gossypium barbadense]
Gb_22345	5.84252	156.347	-3.2971	Down	6.521e-07	6.7013e-05	sp|Q8LDW9|XTH9_ARATH Xyloglucan endotransglucosylase/hydrolase protein 9 OS=Arabidopsis thaliana GN=XTH9 PE=2 SV=2//1.4959e-111
Gb_21788	0	20.1999	-3.2874	Down	5.1461e-06	0.00038005	sp|Q7XZY1|GL32_ORYSJ Putative germin-like protein 3-2 OS=Oryza sativa subsp. japonica GN=Os03g0651800 PE=3 SV=1//8.61798e-64
Gb_25018	0	18.0799	-3.2854	Down	4.8891e-06	0.00036767	sp|Q8L817|ATCA7_ARATH Alpha carbonic anhydrase 7 OS=Arabidopsis thaliana GN=ACA7 PE=2 SV=1//5.10061e-69
Gb_05793	20.9857	351.06	-3.2746	Down	1.1454e-08	2.1115e-06	sp|P43390|MT2_ACTDE Metallothionein-like protein type 2 OS=Actinidia deliciosa GN=pKIWI504 PE=2 SV=1//4.16832e-06
Gb_33161	1.98552	49.4075	-3.2744	Down	3.8591e-07	4.2555e-05	-//-
Gb_32463	23.5838	330.692	-3.2496	Down	4.9295e-10	1.2401e-07	sp|A5JTQ2|XYL1_MEDSV Beta-xylosidase/alpha-L-arabinofuranosidase 1 (Fragment) OS=Medicago sativa subsp. varia GN=Xyl1 PE=1 SV=1//0
Novel00755	1.56277	40.7055	-3.2274	Down	7.4024e-07	7.4486e-05	R2R3-MYB transcription factor MYB3 [Pinus taeda]
Gb_33524	0.622257	25.8337	-3.2248	Down	2.4721e-06	0.00021096	sp|Q9S746|HTH_ARATH Protein HOTHEAD OS=Arabidopsis thaliana GN=HTH PE=1 SV=1//0
Novel01787	27.7759	609.615	-3.2138	Down	7.7225e-07	7.6867e-05	laccase [Pinus taeda]
Novel00069	0	16.4092	-3.2036	Down	8.7872e-06	0.0005846	--
Novel01287	1.36326	29.7559	-3.2024	Down	3.7181e-07	4.157e-05	--
Novel00154	3.48177	78.138	-3.1994	Down	8.534e-07	8.344e-05	RecName: Full=Retrovirus-related Pol polyprotein from transposon TNT 1-94; Includes: RecName: Full=Protease; Includes: RecName: Full=Reverse transcriptase; Includes: RecName: Full=Endonuclease [Nicotiana tabacum]>gi|20045|emb|CAA32025.1| unnamed protein product [Nicotiana tabacum]
Gb_25334	31.1768	321.206	-3.1712	Down	3.0455e-21	5.2534e-18	sp|O64747|WRK35_ARATH Probable WRKY transcription factor 35 OS=Arabidopsis thaliana GN=WRKY35 PE=2 SV=1//7.35106e-39
Gb_18800	6.52417	82.5806	-3.1676	Down	3.8191e-11	1.3367e-08	sp|G5E8K5|ANK3_MOUSE Ankyrin-3 OS=Mus musculus GN=Ank3 PE=1 SV=1//3.57925e-09
Gb_36796	11.4595	144.324	-3.1455	Down	3.4388e-10	8.8347e-08	sp|Q9FS10|PSK_ASPOF Phytosulfokines OS=Asparagus officinalis GN=PSK PE=1 SV=1//9.12734e-08
Novel00583	1.90951	55.9827	-3.1242	Down	4.8603e-06	0.0003668	PREDICTED: peroxidase 72-like [Musa acuminata subsp. malaccensis]
Novel01686	4.37005	88.8779	-3.1223	Down	1.2253e-06	0.00011316	PREDICTED: putative methylesterase 11, chloroplastic [Cucumis sativus]>gi|700198638|gb|KGN53796.1| hypothetical protein Csa_4G129620 [Cucumis sativus]
Gb_16246	12.7039	130.858	-3.1014	Down	9.0739e-15	6.0871e-12	sp|Q02921|NO93_SOYBN Early nodulin-93 OS=Glycine max PE=2 SV=1//4.92062e-23
Gb_36903	0	20.5722	-3.0946	Down	2.1495e-05	0.0011639	sp|O48538|RBOHF_ARATH Respiratory burst oxidase homolog protein F OS=Arabidopsis thaliana GN=RBOHF PE=1 SV=1//0
Gb_31940	0.311129	16.7552	-3.0879	Down	1.0042e-05	0.00065017	sp|Q3E954|BOR6_ARATH Probable boron transporter 6 OS=Arabidopsis thaliana GN=BOR6 PE=2 SV=2//1.09629e-16
Gb_31216	0	19.4676	-3.0868	Down	2.2313e-05	0.0012001	-//-
Gb_13364	7.23432	113.091	-3.0852	Down	2.2627e-07	2.7186e-05	sp|Q2JH49|DNAJ_SYNJB Chaperone protein DnaJ OS=Synechococcus sp. (strain JA-2-3B&apos;a(2-13)) GN=dnaJ PE=3 SV=1//3.38006e-15
Gb_09807	5.33905	88.7195	-3.0692	Down	5.6469e-07	5.9292e-05	sp|Q9C7A2|Y3236_ARATH Ankyrin repeat-containing protein At3g12360 OS=Arabidopsis thaliana GN=At3g12360 PE=2 SV=1//3.90525e-24
Gb_37958	0.318252	23.0069	-3.0666	Down	1.8079e-05	0.0010346	-//-
Gb_28210	17.6962	211.601	-3.0665	Down	1.9471e-09	4.1613e-07	-//-
Gb_39767	22.2183	246.663	-3.0663	Down	4.3591e-11	1.4827e-08	sp|Q9LFB8|PTR5_ARATH Protein NRT1/ PTR FAMILY 8.2 OS=Arabidopsis thaliana GN=NPF8.2 PE=2 SV=1//6.05222e-148
Novel01676	0	14.4012	-3.0662	Down	2.2985e-05	0.0012281	unknown [Picea sitchensis]
Gb_27818	0	15.3309	-3.0533	Down	2.5891e-05	0.0013505	sp|Q9Y365|PCTL_HUMAN PCTP-like protein OS=Homo sapiens GN=STARD10 PE=1 SV=2//6.46188e-09
Gb_39268	8.82558	149.748	-3.0468	Down	1.2276e-06	0.00011316	-//-
Novel00229	0	14.3338	-3.0381	Down	2.8041e-05	0.0014287	laccase [Pinus taeda]
Gb_12018	4.70967	107.002	-3.0377	Down	6.5837e-06	0.00046352	sp|Q94AJ5|PGLR5_ARATH Probable polygalacturonase At1g80170 OS=Arabidopsis thaliana GN=At1g80170 PE=1 SV=1//1.6765e-144
Gb_26735	1.05925	22.0886	-3.0214	Down	3.5788e-06	0.0002862	sp|Q9STJ7|BH118_ARATH Transcription factor bHLH118 OS=Arabidopsis thaliana GN=BHLH118 PE=2 SV=1//1.78939e-12
Novel01517	1.25876	24.9261	-3.0133	Down	2.3272e-06	0.00020001	--
Novel00020	0.933386	32.5394	-3.0067	Down	1.734e-05	0.0010066	unknown [Picea sitchensis]
Novel00943	7.35306	96.8136	-2.9981	Down	1.1469e-07	1.5219e-05	unknown [Picea sitchensis]
Gb_18054	1.06638	21.3426	-2.9825	Down	4.9175e-06	0.00036767	sp|Q9SAK2|KSB_ARATH Ent-kaur-16-ene synthase, chloroplastic OS=Arabidopsis thaliana GN=GA2 PE=1 SV=1//1.3862e-13
Gb_28920	0	14.5852	-2.9809	Down	4.1959e-05	0.0020026	sp|Q93VM8|COPT5_ARATH Copper transporter 5 OS=Arabidopsis thaliana GN=COPT5 PE=1 SV=1//3.79732e-29
Gb_14375	0.629381	17.901	-2.9764	Down	1.1378e-05	0.00071745	sp|P91924|ARF_DUGJA ADP-ribosylation factor OS=Dugesia japonica PE=2 SV=3//4.1579e-72
Gb_30482	2.1779	50.2072	-2.9539	Down	1.3847e-05	0.00083183	sp|Q0WV13|GAUTD_ARATH Probable galacturonosyltransferase 13 OS=Arabidopsis thaliana GN=GAUT13 PE=2 SV=1//0
Novel01905	15.0125	273.102	-2.9298	Down	1.0301e-05	0.00066518	--
Gb_26860	0.940509	20.273	-2.9071	Down	1.192e-05	0.00074382	sp|P93751|ZFP8_ARATH Zinc finger protein 8 OS=Arabidopsis thaliana GN=ZFP8 PE=2 SV=1//7.59114e-16
Gb_04839	6.79016	89.2739	-2.9066	Down	1.1259e-06	0.00010621	-//-
Gb_32048	20.3872	389.267	-2.9001	Down	1.7801e-05	0.0010235	sp|P0A573|Y2734_MYCBO Uncharacterized protein Mb2734 OS=Mycobacterium bovis (strain ATCC BAA-935 / AF2122/97) GN=Mb2734 PE=3 SV=1//6.23459e-19
Novel01413	3.48889	50.2237	-2.8834	Down	3.9017e-06	0.00030894	unknown [Picea sitchensis]
Novel00128	3.401	37.2625	-2.868	Down	2.838e-07	3.2637e-05	--
Novel00346	15.402	262.719	-2.8635	Down	1.6583e-05	0.00097203	unknown [Picea sitchensis]
Gb_14305	1.71949	79.0101	-2.8607	Down	8.1322e-05	0.0034215	sp|O59952|LIP_THELA Lipase OS=Thermomyces lanuginosus GN=LIP PE=1 SV=1//4.33808e-08
Gb_07444	42.4132	782.416	-2.8535	Down	2.6152e-05	0.001354	sp|A2WV32|CESA4_ORYSI Cellulose synthase A catalytic subunit 4 [UDP-forming] OS=Oryza sativa subsp. indica GN=CESA4 PE=2 SV=2//0
Gb_17655	9.95371	112.445	-2.8511	Down	3.2646e-07	3.7014e-05	sp|Q8H021|GL31_ORYSJ Germin-like protein 3-1 OS=Oryza sativa subsp. japonica GN=Os03g0179000 PE=3 SV=1//1.41663e-67
Gb_07428	50.3386	833.734	-2.8422	Down	1.9525e-05	0.0010966	sp|A2WV32|CESA4_ORYSI Cellulose synthase A catalytic subunit 4 [UDP-forming] OS=Oryza sativa subsp. indica GN=CESA4 PE=2 SV=2//0
Novel00311	2.13276	27.9677	-2.8216	Down	4.2267e-06	0.00032698	--
Gb_18307	42.4725	426.739	-2.7721	Down	3.554e-07	4.0098e-05	sp|A0JND3|EOGT_BOVIN EGF domain-specific O-linked N-acetylglucosamine transferase OS=Bos taurus GN=EOGT PE=2 SV=1//1.50091e-10
Novel02071	5.63593	75.2591	-2.7682	Down	1.1081e-05	0.00070607	--
Novel00641	0	12.4931	-2.7663	Down	0.00015855	0.0056726	PREDICTED: ABC transporter B family member 11 [Vitis vinifera]>gi|731395943|ref|XP_010652340.1| PREDICTED: ABC transporter B family member 11 [Vitis vinifera]
Novel01169	1.90239	43.6121	-2.7545	Down	8.4442e-05	0.0035039	hypothetical protein AMTR_s00056p00191650 [Amborella trichopoda]
Gb_33001	0.954756	50.9041	-2.7539	Down	0.00016156	0.0057462	sp|B9S2H4|Y232_RICCO UPF0392 protein RCOM_0530710 OS=Ricinus communis GN=RCOM_0699480 PE=3 SV=1//1.39179e-92
Gb_31100	1.80738	22.2583	-2.7477	Down	8.046e-06	0.00054429	-//-
Gb_14334	7.03481	72.1273	-2.7442	Down	6.1074e-07	6.3574e-05	sp|Q9ZWC5|SCL18_ARATH Scarecrow-like protein 18 OS=Arabidopsis thaliana GN=SCL18 PE=2 SV=1//1.16368e-103
Gb_25333	15.5991	126.072	-2.7331	Down	6.4668e-11	2.0282e-08	-//-
Gb_34646	2.62202	45.7204	-2.7236	Down	6.3094e-05	0.0027704	sp|Q8GU88|AB39G_ORYSJ ABC transporter G family member 39 OS=Oryza sativa subsp. japonica GN=ABCG39 PE=3 SV=1//0
Gb_09765	30.0463	240.831	-2.7195	Down	1.3179e-10	3.8347e-08	sp|Q9M8J2|GATL4_ARATH Probable galacturonosyltransferase-like 4 OS=Arabidopsis thaliana GN=GATL4 PE=2 SV=1//1.06826e-154
Novel00486	61.2352	791.661	-2.7193	Down	2.3191e-05	0.0012336	class III secretory peroxidase [Ginkgo biloba]>gi|507945337|gb|AGN03453.1| class III peroxidase [Ginkgo biloba]
Novel00577	0.622257	16.4591	-2.718	Down	0.00010558	0.004187	--
Gb_14614	0	11.7284	-2.7162	Down	0.00021112	0.0069652	sp|Q5N9X2|LAC4_ORYSJ Laccase-4 OS=Oryza sativa subsp. japonica GN=LAC4 PE=2 SV=1//0
Gb_24680	1.59126	32.0772	-2.7137	Down	8.8154e-05	0.003633	sp|Q40392|TMVRN_NICGU TMV resistance protein N OS=Nicotiana glutinosa GN=N PE=1 SV=1//6.13057e-96
Gb_24770	0.622257	22.7249	-2.7051	Down	0.00017086	0.0059936	-//-
Gb_02822	73.73	587.895	-2.7043	Down	4.0832e-10	1.038e-07	sp|Q8H157|PTR19_ARATH Protein NRT1/ PTR FAMILY 4.6 OS=Arabidopsis thaliana GN=NPF4.6 PE=1 SV=1//5.90965e-163
Gb_02277	4.6883	80.4822	-2.7014	Down	7.9359e-05	0.0033666	sp|Q9M0X5|CRK25_ARATH Cysteine-rich receptor-like protein kinase 25 OS=Arabidopsis thaliana GN=CRK25 PE=3 SV=1//4.26009e-129
Gb_31087	7.70693	85.9217	-2.6926	Down	7.9729e-06	0.00054086	-//-
Gb_24343	0	15.416	-2.6912	Down	0.00025198	0.0079861	sp|Q94A18|AB29G_ARATH ABC transporter G family member 29 OS=Arabidopsis thaliana GN=ABCG29 PE=2 SV=2//3.373e-10
Gb_11065	20.1331	310.069	-2.6911	Down	6.9999e-05	0.0030141	sp|Q8VZA1|LAC11_ARATH Laccase-11 OS=Arabidopsis thaliana GN=LAC11 PE=2 SV=1//7.47348e-26
Novel01788	29.8065	541.872	-2.6781	Down	0.00012365	0.0047026	unknown [Picea sitchensis]
Novel00535	121.943	1904.96	-2.6689	Down	9.3532e-05	0.0038285	--
Gb_24776	0.629381	14.2663	-2.6658	Down	0.00012346	0.0047026	sp|Q9MAT6|HMG15_ARATH High mobility group B protein 15 OS=Arabidopsis thaliana GN=HMGB15 PE=2 SV=1//1.83699e-46
Novel00654	16.4588	133.504	-2.6644	Down	2.6056e-08	4.1673e-06	unknown [Picea sitchensis]
Novel01406	2.18502	32.926	-2.6628	Down	6.1817e-05	0.0027292	hypothetical protein CISIN_1g025193mg [Citrus sinensis]
Gb_07004	17.8792	193.627	-2.6585	Down	1.2523e-05	0.0007717	-//-
Gb_28211	10.4287	85.6068	-2.6568	Down	2.5875e-08	4.1673e-06	-//-
Gb_20980	72.7017	929.085	-2.6481	Down	5.2351e-05	0.0024036	sp|Q8L817|ATCA7_ARATH Alpha carbonic anhydrase 7 OS=Arabidopsis thaliana GN=ACA7 PE=2 SV=1//1.30484e-97
Gb_40628	0	10.2553	-2.638	Down	0.00032402	0.0095646	sp|Q9SZP1|MYB4_ARATH Transcription repressor MYB4 OS=Arabidopsis thaliana GN=MYB4 PE=1 SV=1//3.85483e-84
Gb_17419	77.0814	1088.62	-2.6312	Down	9.6169e-05	0.0039033	sp|Q69P51|CESA9_ORYSJ Cellulose synthase A catalytic subunit 9 [UDP-forming] OS=Oryza sativa subsp. japonica GN=CESA9 PE=2 SV=1//0
Gb_29411	72.4311	685.187	-2.6264	Down	4.6857e-06	0.00035697	sp|A9NYY0|METK2_PICSI S-adenosylmethionine synthase 2 OS=Picea sitchensis GN=METK2 PE=2 SV=1//0
Gb_31853	97.851	1421.51	-2.6076	Down	0.00013215	0.0049327	sp|Q69P51|CESA9_ORYSJ Cellulose synthase A catalytic subunit 9 [UDP-forming] OS=Oryza sativa subsp. japonica GN=CESA9 PE=2 SV=1//0
Gb_23925	1471.2	15852.3	-2.6049	Down	3.1175e-05	0.0015555	-//-
Gb_36753	0.311129	11.5898	-2.5871	Down	0.00032181	0.0095358	sp|Q6Z2T3|NIP21_ORYSJ Aquaporin NIP2-1 OS=Oryza sativa subsp. japonica GN=NIP2-1 PE=1 SV=1//6.32495e-31
Novel00759	0.311129	17.5537	-2.5794	Down	0.00041773	0.011663	laccase [Pinus taeda]
Gb_03093	11.4855	106.588	-2.5456	Down	2.088e-05	0.0011435	sp|Q766C2|NEP2_NEPGR Aspartic proteinase nepenthesin-2 OS=Nepenthes gracilis GN=nep2 PE=1 SV=1//6.96376e-69
Gb_35427	3.16827	35.2136	-2.5432	Down	5.5497e-05	0.0025146	-//-
Gb_02732	577.621	5389.99	-2.5395	Down	2.2257e-05	0.0011998	sp|Q9FZ86|PDCB3_ARATH PLASMODESMATA CALLOSE-BINDING PROTEIN 3 OS=Arabidopsis thaliana GN=PDCB3 PE=1 SV=1//8.5089e-22
Novel00244	4.99231	65.8878	-2.5305	Down	0.00017317	0.0060347	RecName: Full=Bifunctional pinoresinol-lariciresinol reductase 2; Short=PLR-Tp2; AltName: Full=(+)-lariciresinol reductase; AltName: Full=(+)-pinoresinol reductase; AltName: Full=(-)-pinoresinol reductase [Thuja plicata]>gi|7542583|gb|AAF63508.1|AF242504_1 pinoresinol-lariciresinol reductase [Thuja plicata]
Gb_04335	9.03457	70.979	-2.5294	Down	5.5549e-07	5.8581e-05	-//-
Gb_13977	87.5976	549.658	-2.5233	Down	1.1126e-15	1.0001e-12	sp|Q9SJ52|YLS9_ARATH Protein YLS9 OS=Arabidopsis thaliana GN=YLS9 PE=2 SV=1//7.92905e-26
Gb_33817	6.80681	54.6106	-2.5193	Down	1.2865e-06	0.00011813	-//-
Gb_15054	0.947633	14.8777	-2.5174	Down	0.00022202	0.007226	sp|Q93VR4|ML423_ARATH MLP-like protein 423 OS=Arabidopsis thaliana GN=MLP423 PE=2 SV=1//1.70805e-06
Novel00924	4.08741	75.3644	-2.5142	Down	0.00040466	0.011403	PREDICTED: peroxidase 72-like [Nelumbo nucifera]
Gb_15881	10.3099	71.1114	-2.5073	Down	2.1648e-09	4.5461e-07	-//-
Novel00892	13.3571	117.91	-2.4951	Down	2.014e-05	0.0011207	secretory phospholipase A2 alpha precursor [Citrus sinensis]>gi|567898728|ref|XP_006441852.1| hypothetical protein CICLE_v10022647mg [Citrus clementina]>gi|295646606|gb|ADF55749.1| secretory phospholipase A2 alpha [Citrus sinensis]>gi|557544114|gb|ESR55092.1| hypothetical protein CICLE_v10022647mg [Citrus clementina]
Gb_28909	24.5529	202.081	-2.4931	Down	8.486e-06	0.00056769	sp|Q9LZV3|MAN6_ARATH Mannan endo-1,4-beta-mannosidase 6 OS=Arabidopsis thaliana GN=MAN6 PE=2 SV=1//0
Gb_24080	3.7335	48.7242	-2.4863	Down	0.00027007	0.008351	sp|Q8VYU3|GCH1_SOLLC GTP cyclohydrolase 1 OS=Solanum lycopersicum GN=GCH1 PE=1 SV=1//1.55625e-94
Gb_16114	0.622257	14.5177	-2.4848	Down	0.00050188	0.013398	-//-
Novel01204	0.933386	19.8004	-2.484	Down	0.00049549	0.013281	PREDICTED: germin-like protein 5-1 [Nelumbo nucifera]
Gb_25896	277.062	3035.25	-2.4804	Down	0.00016143	0.0057462	sp|Q9XGW0|COMT1_OCIBA Caffeic acid 3-O-methyltransferase 1 OS=Ocimum basilicum GN=COMT1 PE=2 SV=1//1.22488e-98
Gb_06462	1.178	21.1789	-2.4791	Down	0.00048026	0.012944	-//-
Gb_30161	1.68863	26.3764	-2.4742	Down	0.00038554	0.010993	sp|Q8LF99|XTH6_ARATH Probable xyloglucan endotransglucosylase/hydrolase protein 6 OS=Arabidopsis thaliana GN=XTH6 PE=2 SV=2//2.4057e-162
Novel00245	0	32.9249	-2.4735	Down	0.00078168	0.018363	unknown [Picea sitchensis]
Gb_23317	68.0083	423.368	-2.4678	Down	1.7761e-11	6.4988e-09	-//-
Gb_22327	108.512	667.202	-2.462	Down	1.0234e-12	4.663e-10	sp|P35694|XTH2_SOYBN Xyloglucan endotransglucosylase/hydrolase 2 OS=Glycine max PE=2 SV=1//1.15835e-112
Gb_41030	108.657	893.645	-2.4615	Down	1.8638e-05	0.0010616	sp|Q9SJ52|YLS9_ARATH Protein YLS9 OS=Arabidopsis thaliana GN=YLS9 PE=2 SV=1//9.63352e-06
Gb_14583	1.178	19.9981	-2.4579	Down	0.00051528	0.0136	-//-
Gb_22518	0	17.4324	-2.4429	Down	0.0009144	0.020677	sp|Q43872|PER64_ARATH Peroxidase 64 OS=Arabidopsis thaliana GN=PER64 PE=1 SV=1//1.29809e-74
Gb_14274	32.1885	200.959	-2.4403	Down	1.4504e-09	3.2135e-07	sp|Q9FI14|TAO1_ARATH Disease resistance protein TAO1 OS=Arabidopsis thaliana GN=TAO1 PE=3 SV=1//4.25369e-12
Gb_25119	8.06557	61.1501	-2.4395	Down	3.885e-06	0.00030862	-//-
Gb_23562	9.0132	82.02	-2.4385	Down	7.0683e-05	0.0030319	sp|O80928|DOF24_ARATH Dof zinc finger protein DOF2.4 OS=Arabidopsis thaliana GN=DOF2.4 PE=2 SV=1//5.33364e-31
Gb_33214	10.7137	164.593	-2.4345	Down	0.00057187	0.014677	sp|Q93X17|SNAK2_SOLTU Snakin-2 OS=Solanum tuberosum GN=SN2 PE=1 SV=1//1.60301e-17
Novel01394	3.42954	41.6606	-2.4335	Down	0.00030446	0.0092111	PREDICTED: MYB-like transcription factor ETC1 [Vitis vinifera]>gi|302144068|emb|CBI23173.3| unnamed protein product [Vitis vinifera]
Novel00787	66.4888	685.884	-2.415	Down	0.00024099	0.0077364	class III secretory peroxidase [Ginkgo biloba]>gi|507945337|gb|AGN03453.1| class III peroxidase [Ginkgo biloba]
Gb_40151	2.54126	27.2611	-2.414	Down	0.00026698	0.0082766	sp|Q681X4|ZAT5_ARATH Zinc finger protein ZAT5 OS=Arabidopsis thaliana GN=ZAT5 PE=2 SV=1//2.09746e-14
Gb_12261	6.68806	65.375	-2.4048	Down	0.00017694	0.0061394	sp|F4INP9|QWRF4_ARATH QWRF motif-containing protein 4 OS=Arabidopsis thaliana GN=QWRF4 PE=2 SV=1//1.07127e-32
Gb_33476	15.5065	141.432	-2.3993	Down	0.00013152	0.0049169	sp|P37890|CBP1_ORYSJ Serine carboxypeptidase 1 OS=Oryza sativa subsp. japonica GN=CBP1 PE=2 SV=1//0
Gb_38438	61.4109	409.36	-2.3917	Down	7.7344e-07	7.6867e-05	-//-
Gb_04486	18.8932	187.052	-2.3886	Down	0.00025835	0.0081132	sp|Q9LZI9|GSTFD_ARATH Glutathione S-transferase F13 OS=Arabidopsis thaliana GN=GSTF13 PE=3 SV=1//1.04442e-71
Gb_28113	3.08988	24.9535	-2.3881	Down	7.946e-05	0.0033666	sp|Q8L838|COG4_ARATH Conserved oligomeric Golgi complex subunit 4 OS=Arabidopsis thaliana GN=COG4 PE=2 SV=1//1.88255e-32
Novel00534	193.959	1980.98	-2.3858	Down	0.00031416	0.0094206	--
Gb_07056	10.5237	79.3517	-2.3822	Down	1.9654e-05	0.0011013	-//-
Gb_32382	73.9132	900.148	-2.372	Down	0.0006106	0.01536	sp|Q8RWC5|FLA16_ARATH Fasciclin-like arabinogalactan protein 16 OS=Arabidopsis thaliana GN=FLA16 PE=2 SV=1//5.73779e-102
Gb_03448	7.56206	52.3096	-2.3574	Down	5.047e-06	0.00037388	sp|Q9LS40|ASPG1_ARATH Protein ASPARTIC PROTEASE IN GUARD CELL 1 OS=Arabidopsis thaliana GN=ASPG1 PE=1 SV=1//1.39639e-69
Gb_34965	0	8.11713	-2.3508	Down	0.0014182	0.028188	-//-
Gb_33404	0	14.7778	-2.3486	Down	0.0014286	0.028303	-//-
Gb_04634	0.311129	10.5571	-2.3472	Down	0.0012904	0.026422	sp|Q27876|H2B4_CAEEL Probable histone H2B 4 OS=Caenorhabditis elegans GN=his-48 PE=3 SV=3//1.30245e-21
Novel01487	1.25876	26.6988	-2.3448	Down	0.0012227	0.025434	hypothetical protein MTR_1g116660 [Medicago truncatula]>gi|355481891|gb|AES63094.1| sugar porter (SP) family MFS transporter [Medicago truncatula]
Gb_31675	1.88102	19.694	-2.3395	Down	0.00036253	0.010478	sp|Q9SWW6|CESA7_ARATH Cellulose synthase A catalytic subunit 7 [UDP-forming] OS=Arabidopsis thaliana GN=CESA7 PE=1 SV=1//6.13299e-149
Gb_09897	133.253	853.866	-2.332	Down	2.1772e-06	0.00018913	sp|Q9SG92|MES17_ARATH Methylesterase 17 OS=Arabidopsis thaliana GN=MES17 PE=1 SV=1//2.54247e-68
Gb_28315	20.3445	228.256	-2.3319	Down	0.00067585	0.01652	sp|Q9FMY1|C86B1_ARATH Cytochrome P450 86B1 OS=Arabidopsis thaliana GN=CYP86B1 PE=2 SV=1//0
Novel00424	65.9804	452.878	-2.329	Down	1.5373e-05	0.00091669	--
Gb_19288	3.24428	31.7362	-2.3086	Down	0.00045401	0.012403	sp|Q6AWY6|GRF3_ORYSJ Growth-regulating factor 3 OS=Oryza sativa subsp. japonica GN=GRF3 PE=3 SV=2//1.40473e-06
Gb_11016	0.311129	10.6369	-2.3085	Down	0.0015975	0.03038	sp|Q9FUY6|JOIN_SOLLC MADS-box protein JOINTLESS OS=Solanum lycopersicum GN=J PE=1 SV=1//1.92186e-10
Gb_12180	24.3224	161.332	-2.3082	Down	1.7426e-05	0.0010092	sp|Q41001|BCP_PEA Blue copper protein OS=Pisum sativum PE=2 SV=1//4.314e-28
Gb_18084	9.22692	59.3477	-2.2939	Down	7.2119e-06	0.0004962	sp|F4HXP9|MYO9_ARATH Myosin-9 OS=Arabidopsis thaliana GN=XI-C PE=2 SV=1//4.74542e-92
Gb_10203	109.135	1141.66	-2.2901	Down	0.00080666	0.018696	sp|Q9MA41|CTL1_ARATH Chitinase-like protein 1 OS=Arabidopsis thaliana GN=CTL1 PE=1 SV=1//1.79941e-106
Gb_23192	54.3713	363.948	-2.2863	Down	2.6514e-05	0.0013682	-//-
Gb_12218	3.6884	38.3807	-2.2711	Down	0.00083228	0.019234	sp|Q9SGU2|SAU71_ARATH Auxin-responsive protein SAUR71 OS=Arabidopsis thaliana GN=SAUR71 PE=2 SV=1//2.74768e-14
Gb_23993	6.01354	41.6673	-2.2622	Down	5.8361e-05	0.0026271	sp|B1XKV1|EFP_SYNP2 Elongation factor P OS=Synechococcus sp. (strain ATCC 27264 / PCC 7002 / PR-6) GN=efp PE=3 SV=1//1.35957e-78
Gb_19617	33.0531	181.676	-2.2601	Down	1.168e-08	2.1369e-06	sp|Q8L799|MIOX1_ARATH Inositol oxygenase 1 OS=Arabidopsis thaliana GN=MIOX1 PE=2 SV=1//1.24945e-136
Gb_12367	5.36991	43.3557	-2.2571	Down	0.00032713	0.0096343	sp|O65012|C78A4_PINRA Cytochrome P450 78A4 OS=Pinus radiata GN=CYP78A4 PE=2 SV=1//0
Gb_33045	0.636504	10.9067	-2.256	Down	0.001616	0.030562	sp|O80437|GPAT6_ARATH Glycerol-3-phosphate 2-O-acyltransferase 6 OS=Arabidopsis thaliana GN=GPAT6 PE=1 SV=1//0
Novel01227	61.7434	510.846	-2.254	Down	0.00044715	0.012243	hypothetical protein SELMODRAFT_410199 [Selaginella moellendorffii]>gi|300162729|gb|EFJ29341.1| hypothetical protein SELMODRAFT_410199 [Selaginella moellendorffii]
Novel00476	0.311129	13.7543	-2.2507	Down	0.0022272	0.038392	PREDICTED: polygalacturonase At1g48100-like [Elaeis guineensis]
Gb_20922	55.9839	297.658	-2.2471	Down	5.2667e-10	1.2847e-07	sp|Q9SZN7|HIP26_ARATH Heavy metal-associated isoprenylated plant protein 26 OS=Arabidopsis thaliana GN=HIPP26 PE=1 SV=1//9.72903e-47
Gb_03984	3.75012	45.5266	-2.2425	Down	0.0015255	0.029521	sp|Q9LJR3|SPA3_ARATH Protein SPA1-RELATED 3 OS=Arabidopsis thaliana GN=SPA3 PE=1 SV=1//7.81747e-16
Novel01884	53.3762	399.976	-2.2422	Down	0.00026041	0.0081463	putative oxidoreductase [Taxus baccata]
Novel01219	1.79313	22.6396	-2.2411	Down	0.0015171	0.029499	hypothetical protein CICLE_v10001551mg [Citrus clementina]>gi|557535083|gb|ESR46201.1| hypothetical protein CICLE_v10001551mg [Citrus clementina]
Gb_23194	99.5941	683.611	-2.2398	Down	0.00011092	0.0043604	-//-
Novel01894	71.2269	518.245	-2.2397	Down	0.00021014	0.0069423	unknown [Picea sitchensis]
Gb_34782	17.207	105.749	-2.2337	Down	1.3676e-05	0.00082982	sp|Q8VZG8|Y4885_ARATH Probable LRR receptor-like serine/threonine-protein kinase At4g08850 OS=Arabidopsis thaliana GN=At4g08850 PE=2 SV=3//3.99997e-57
Gb_29211	163.817	825.153	-2.2311	Down	5.7544e-14	3.3088e-11	sp|Q9CAG8|FBK28_ARATH F-box/kelch-repeat protein At1g67480 OS=Arabidopsis thaliana GN=At1g67480 PE=2 SV=1//4.2544e-137
Gb_00127	2.80728	36.2903	-2.2263	Down	0.0016999	0.031604	-//-
Gb_21565	63.1209	401.447	-2.2214	Down	4.7822e-05	0.0022339	sp|Q67Y83|SCP51_ARATH Serine carboxypeptidase-like 51 OS=Arabidopsis thaliana GN=SCPL51 PE=2 SV=2//3.67292e-162
Novel01372	0.311129	8.46286	-2.2195	Down	0.0023529	0.039988	--
Gb_26642	6.95405	40.9148	-2.216	Down	3.4024e-06	0.00027666	sp|Q8LDW9|XTH9_ARATH Xyloglucan endotransglucosylase/hydrolase protein 9 OS=Arabidopsis thaliana GN=XTH9 PE=2 SV=2//4.58256e-74
Novel01743	9.02033	60.7257	-2.2088	Down	0.00011581	0.0045182	--
Novel01030	9.45496	80.3923	-2.2088	Down	0.00075386	0.017919	unnamed protein product [Coffea canephora]
Gb_03904	6.0943	45.1527	-2.2057	Down	0.00031626	0.0094206	sp|Q9FFW5|PERK8_ARATH Proline-rich receptor-like protein kinase PERK8 OS=Arabidopsis thaliana GN=PERK8 PE=1 SV=1//1.03808e-63
Gb_02287	14.7132	97.9465	-2.2041	Down	0.00011903	0.0045701	sp|Q0WT19|IP5P8_ARATH Type I inositol polyphosphate 5-phosphatase 8 OS=Arabidopsis thaliana GN=IP5P8 PE=2 SV=1//6.90401e-131
Gb_24722	4.82129	37.536	-2.1951	Down	0.00050209	0.013398	sp|Q9ZUI0|Y2241_ARATH Putative leucine-rich repeat receptor-like serine/threonine-protein kinase At2g24130 OS=Arabidopsis thaliana GN=At2g24130 PE=3 SV=1//5.45691e-11
Gb_35539	3.43666	30.7254	-2.1924	Down	0.00094311	0.021148	sp|Q8LPH6|MYB86_ARATH Transcription factor MYB86 OS=Arabidopsis thaliana GN=MYB86 PE=2 SV=1//4.37084e-55
Novel01953	0	10.292	-2.1808	Down	0.0030325	0.047799	--
Gb_36451	0.748125	10.9736	-2.1721	Down	0.0025218	0.042089	sp|F4I4K5|LPR1_ARATH Multicopper oxidase LPR1 OS=Arabidopsis thaliana GN=LPR1 PE=2 SV=1//0
Gb_05122	0.947633	13.2439	-2.167	Down	0.0023806	0.040253	sp|Q652P9|GL93_ORYSJ Germin-like protein 9-3 OS=Oryza sativa subsp. japonica GN=Os09g0568700 PE=2 SV=1//7.72581e-50
Gb_06413	21.2327	151.249	-2.1453	Down	0.00059834	0.015178	-//-
Gb_07797	1.58414	15.026	-2.1427	Down	0.0015394	0.02967	sp|Q9LT10|CXE18_ARATH Probable carboxylesterase 18 OS=Arabidopsis thaliana GN=CXE18 PE=1 SV=1//1.37889e-88
Novel00355	1.37038	12.3395	-2.1409	Down	0.0014753	0.028943	unknown [Picea sitchensis]
Gb_10455	2.30377	17.6043	-2.138	Down	0.00076766	0.018175	sp|Q7XJJ7|FAAH_ARATH Fatty acid amide hydrolase OS=Arabidopsis thaliana GN=FAAH PE=1 SV=1//4.56444e-162
Gb_34677	33.642	155.37	-2.1339	Down	1.1181e-15	1.0001e-12	sp|P0C897|Y3264_ARATH Putative UPF0481 protein At3g02645 OS=Arabidopsis thaliana GN=At3g02645 PE=3 SV=1//1.0189e-13
Gb_18532	6.63343	51.2718	-2.1333	Down	0.00098914	0.021875	sp|O23044|PER3_ARATH Peroxidase 3 OS=Arabidopsis thaliana GN=PER3 PE=2 SV=1//9.48833e-130
Gb_21614	249.676	1246.12	-2.1331	Down	8.3923e-08	1.1715e-05	sp|Q9SW07|GDU2_ARATH Protein GLUTAMINE DUMPER 2 OS=Arabidopsis thaliana GN=GDU2 PE=2 SV=1//2.74157e-11
Gb_19428	22.1351	132.262	-2.133	Down	0.00011036	0.004348	sp|P68428|H32_WHEAT Histone H3.2 OS=Triticum aestivum PE=1 SV=2//7.76516e-93
Novel01572	1.24451	18.3806	-2.1303	Down	0.0031952	0.049624	unknown [Picea sitchensis]
Gb_37580	39.7435	198.012	-2.1262	Down	1.3499e-07	1.7717e-05	sp|O65351|SBT17_ARATH Subtilisin-like protease SBT1.7 OS=Arabidopsis thaliana GN=SBT1.7 PE=1 SV=1//0
Gb_05781	2.75501	20.7576	-2.1262	Down	0.00095701	0.02138	sp|F4IE65|MES13_ARATH Putative methylesterase 13, chloroplastic OS=Arabidopsis thaliana GN=MES13 PE=2 SV=1//5.30655e-47
Gb_01499	23.8262	150.497	-2.1246	Down	0.00027383	0.0084458	sp|Q9C554|EXPA1_ARATH Expansin-A1 OS=Arabidopsis thaliana GN=EXPA1 PE=2 SV=1//2.64887e-117
Novel00810	1.06638	12.6628	-2.1222	Down	0.0028123	0.045433	hypothetical protein CICLE_v10013132mg [Citrus clementina]>gi|568854599|ref|XP_006480909.1| PREDICTED: non-specific lipid-transfer protein Cw18-like [Citrus sinensis]>gi|557531287|gb|ESR42470.1| hypothetical protein CICLE_v10013132mg [Citrus clementina]
Gb_13965	17.2544	106.478	-2.1154	Down	0.00030032	0.0091114	sp|Q6WUC2|7OMT_PAPSO (R,S)-reticuline 7-O-methyltransferase OS=Papaver somniferum GN=PSOMT1 PE=1 SV=1//1.22994e-70
Gb_37570	4.88777	30.1881	-2.1127	Down	0.00025352	0.0080138	sp|Q9LLL8|SBT4E_ARATH Subtilisin-like protease SBT4.14 OS=Arabidopsis thaliana GN=SBT4.14 PE=2 SV=1//0
Gb_09173	114.806	826.714	-2.1109	Down	0.0010015	0.022068	-//-
Gb_33836	9.5499	63.4176	-2.1061	Down	0.00066569	0.016354	sp|Q50EK5|C72B2_PINTA Cytochrome P450 720B2 OS=Pinus taeda GN=CYP720B2 PE=2 SV=1//0
Gb_07704	42.185	214.125	-2.1017	Down	1.9392e-06	0.0001703	sp|Q500U8|TKPR1_ARATH Tetraketide alpha-pyrone reductase 1 OS=Arabidopsis thaliana GN=TKPR1 PE=1 SV=1//3.52631e-29
Gb_14415	1.70288	18.8304	-2.1005	Down	0.0030136	0.047568	-//-
Gb_07568	7.29607	53.6798	-2.0989	Down	0.0011144	0.023774	sp|Q9ZWJ9|ARR2_ARATH Two-component response regulator ARR2 OS=Arabidopsis thaliana GN=ARR2 PE=1 SV=1//1.63354e-06
Novel00837	224.437	1218.3	-2.0971	Down	4.0423e-05	0.0019429	--
Gb_26148	28.5357	156.541	-2.0961	Down	6.1592e-05	0.0027243	sp|Q9SJL0|U86A1_ARATH UDP-glycosyltransferase 86A1 OS=Arabidopsis thaliana GN=UGT86A1 PE=2 SV=1//3.05919e-113
Gb_22213	2.85239	22.6931	-2.0894	Down	0.0017902	0.032728	sp|Q6XAT2|ERL2_ARATH LRR receptor-like serine/threonine-protein kinase ERL2 OS=Arabidopsis thaliana GN=ERL2 PE=2 SV=1//3.88005e-24
Gb_12924	24.4056	112.558	-2.0864	Down	2.0472e-10	5.6182e-08	sp|Q9LYS2|AB10C_ARATH ABC transporter C family member 10 OS=Arabidopsis thaliana GN=ABCC10 PE=2 SV=2//2.11885e-10
Novel01628	33.1932	161.262	-2.0838	Down	2.2903e-07	2.7382e-05	PREDICTED: uncharacterized protein LOC103449768 [Malus domestica]
Gb_24696	10.8015	55.5126	-2.0819	Down	1.9771e-05	0.0011027	-//-
Gb_02942	5.52664	38.7888	-2.0766	Down	0.0012959	0.026478	sp|P32295|ARG7_VIGRR Indole-3-acetic acid-induced protein ARG7 OS=Vigna radiata var. radiata GN=ARG7 PE=2 SV=1//1.20532e-15
Gb_15335	204.124	1343.67	-2.0611	Down	0.0010286	0.022541	-//-
Gb_09320	201.962	946.194	-2.0609	Down	8.6344e-08	1.1984e-05	-//-
Gb_07424	12.3169	83.0153	-2.0578	Down	0.0011158	0.023783	sp|Q9C554|EXPA1_ARATH Expansin-A1 OS=Arabidopsis thaliana GN=EXPA1 PE=2 SV=1//2.20049e-137
Gb_21649	204.475	1025.13	-2.0564	Down	1.1812e-05	0.00074092	sp|Q9ZVK1|XTH10_ARATH Probable xyloglucan endotransglucosylase/hydrolase protein 10 OS=Arabidopsis thaliana GN=XTH10 PE=2 SV=1//3.69182e-131
Gb_32942	629.581	2959.08	-2.0553	Down	2.3212e-07	2.7615e-05	sp|P93217|GP2_SOLLC Polygalacturonase non-catalytic subunit AroGP2 OS=Solanum lycopersicum GN=GP2 PE=3 SV=1//0
Gb_11502	35.832	249.442	-2.0498	Down	0.0015507	0.029747	sp|Q9ULJ7|ANR50_HUMAN Ankyrin repeat domain-containing protein 50 OS=Homo sapiens GN=ANKRD50 PE=1 SV=4//1.24741e-14
Gb_28107	11.9772	60.1311	-2.0488	Down	9.7724e-06	0.00063785	sp|Q9M2K4|BZP61_ARATH Basic leucine zipper 61 OS=Arabidopsis thaliana GN=BZIP61 PE=1 SV=1//1.05461e-20
Gb_37886	35.2784	159.764	-2.0444	Down	6.5446e-09	1.2746e-06	-//-
Gb_33659	117.093	545.234	-2.041	Down	2.3787e-07	2.816e-05	sp|I1S2N3|GAOA_GIBZE Galactose oxidase OS=Gibberella zeae (strain PH-1 / ATCC MYA-4620 / FGSC 9075 / NRRL 31084) GN=GAOA PE=3 SV=1//1.6784e-12
Gb_13189	192.338	863.265	-2.0239	Down	2.0217e-08	3.4627e-06	sp|Q9ZQG9|E1314_ARATH Glucan endo-1,3-beta-glucosidase 14 OS=Arabidopsis thaliana GN=At2g27500 PE=1 SV=2//1.46285e-127
Gb_05861	3.91164	25.5765	-2.0211	Down	0.0015228	0.029501	sp|Q9LUW0|LOX5_ARATH Linoleate 9S-lipoxygenase 5, chloroplastic OS=Arabidopsis thaliana GN=LOX5 PE=2 SV=2//4.59544e-20
Novel01782	15.9815	85.8643	-2.021	Down	0.00019685	0.0066212	unknown [Picea sitchensis]>gi|116790796|gb|ABK25743.1| unknown [Picea sitchensis]>gi|306015593|gb|ADM76850.1| low temprature induced-like protein [Picea sitchensis]>gi|306015595|gb|ADM76851.1| low temprature induced-like protein [Picea sitchensis]>gi|306015597|gb|ADM76852.1| low temprature induced-like protein [Picea sitchensis]>gi|306015599|gb|ADM76853.1| low temprature induced-like protein [Pic…
Gb_41613	99.7855	643.636	-2.0169	Down	0.0015137	0.029457	sp|O65924|Y2921_ARATH Putative leucine-rich repeat receptor-like protein kinase At2g19210 OS=Arabidopsis thaliana GN=At2g19210 PE=3 SV=1//2.79098e-74
Gb_04549	20.5035	98.3163	-2.0141	Down	8.1706e-06	0.00054964	sp|Q42578|PER53_ARATH Peroxidase 53 OS=Arabidopsis thaliana GN=PER53 PE=1 SV=1//3.93013e-120
Gb_34558	125.782	888.086	-2.0027	Down	0.0025937	0.043051	sp|Q6K8R2|CHI6_ORYSJ Chitinase 6 OS=Oryza sativa subsp. japonica GN=Cht6 PE=2 SV=1//9.47097e-74
Gb_20186	38.1452	229.018	-1.9969	Down	0.0011355	0.023972	-//-
Gb_32366	7.58343	39.6445	-1.9907	Down	0.00017154	0.0059954	sp|Q5KTS5|GRDH_DAUCA Glucose and ribitol dehydrogenase OS=Daucus carota GN=CAISE5 PE=2 SV=1//3.84912e-116
Gb_06593	21.9974	114.672	-1.9851	Down	0.00024324	0.0077701	sp|Q55CU8|RSC5_DICDI Random slug protein 5 OS=Dictyostelium discoideum GN=rsc5 PE=2 SV=1//3.56357e-30
Gb_41796	72.191	360.505	-1.9844	Down	0.00011781	0.0045683	sp|P52777|PALY_PINTA Phenylalanine ammonia-lyase OS=Pinus taeda GN=PAL PE=3 SV=1//0
Gb_20840	42.2207	190.137	-1.9833	Down	8.6915e-07	8.4637e-05	sp|O80915|PR1B4_ARATH PRA1 family protein B4 OS=Arabidopsis thaliana GN=PRA1B4 PE=1 SV=1//3.17559e-68
Gb_14222	306.997	1592.88	-1.9794	Down	0.00029989	0.0091099	sp|Q9SJ52|YLS9_ARATH Protein YLS9 OS=Arabidopsis thaliana GN=YLS9 PE=2 SV=1//5.34356e-28
Gb_09983	82.7932	416.755	-1.9746	Down	0.00017996	0.0062085	sp|O82337|AGP16_ARATH Arabinogalactan peptide 16 OS=Arabidopsis thaliana GN=AGP16 PE=1 SV=1//7.48155e-15
Novel01751	8.84931	44.3134	-1.9709	Down	0.00011626	0.0045287	PREDICTED: arabinogalactan peptide 20-like [Musa acuminata subsp. malaccensis]
Gb_38985	2.31089	16.2606	-1.9699	Down	0.0028302	0.045657	sp|H2DH18|C7A12_PANGI Cytochrome P450 CYP736A12 OS=Panax ginseng PE=2 SV=1//9.8614e-135
Gb_22329	54.6872	280.293	-1.9637	Down	0.0003162	0.0094206	sp|Q8LDW9|XTH9_ARATH Xyloglucan endotransglucosylase/hydrolase protein 9 OS=Arabidopsis thaliana GN=XTH9 PE=2 SV=2//1.61762e-110
Gb_24464	33.49	142.701	-1.9582	Down	8.1891e-08	1.1498e-05	sp|Q8W4K5|VAB_ARATH VAN3-binding protein OS=Arabidopsis thaliana GN=VAB PE=1 SV=1//3.53501e-67
Gb_18841	1451.77	5965.11	-1.9572	Down	1.0842e-11	4.1412e-09	sp|P22302|SODF_NICPL Superoxide dismutase [Fe], chloroplastic (Fragment) OS=Nicotiana plumbaginifolia GN=SODB PE=2 SV=1//8.15294e-105
Gb_10705	45.4485	290.03	-1.9543	Down	0.0026074	0.043189	sp|Q10S70|EXLA1_ORYSJ Expansin-like A1 OS=Oryza sativa subsp. japonica GN=EXLA1 PE=2 SV=1//5.02743e-56
Gb_17657	85.7333	391.286	-1.9497	Down	2.0319e-05	0.0011241	sp|P92998|GL11_ARATH Germin-like protein subfamily 1 member 1 OS=Arabidopsis thaliana GN=GLP7 PE=2 SV=2//7.44855e-54
Novel00380	739.554	3143.13	-1.9397	Down	2.7726e-07	3.2037e-05	--
Gb_35428	7.22007	44.2646	-1.9308	Down	0.0023829	0.040253	-//-
Gb_23943	50.4286	217.342	-1.9297	Down	3.2121e-06	0.00026296	sp|B0X1Q4|RUMI_CULQU O-glucosyltransferase rumi homolog OS=Culex quinquefasciatus GN=CPIJ013394 PE=3 SV=1//8.76323e-17
Gb_00733	56.1785	248.287	-1.9269	Down	1.2991e-05	0.0007983	sp|Q5QQ56|XYLT1_CANFA Xylosyltransferase 1 OS=Canis familiaris GN=XYLT1 PE=2 SV=1//6.57217e-19
Gb_37149	111.051	552.915	-1.9268	Down	0.00044065	0.012164	sp|Q66GR0|FLA17_ARATH Fasciclin-like arabinogalactan protein 17 OS=Arabidopsis thaliana GN=FLA17 PE=2 SV=1//8.62208e-149
Gb_33333	65.7947	307.201	-1.9264	Down	0.00013503	0.0050215	sp|Q6ZLP5|CIPKN_ORYSJ CBL-interacting protein kinase 23 OS=Oryza sativa subsp. japonica GN=CIPK23 PE=2 SV=1//0
Novel01817	10.1983	51.1319	-1.9253	Down	0.00041452	0.011606	unknown [Picea sitchensis]
Gb_20861	32.3453	130.067	-1.9234	Down	5.9798e-11	1.9255e-08	sp|Q9M1T1|SETH3_ARATH Probable arabinose 5-phosphate isomerase OS=Arabidopsis thaliana GN=SETH3 PE=2 SV=1//8.39168e-164
Gb_08579	5.76892	31.0445	-1.9232	Down	0.00088777	0.020284	sp|Q9ZQI8|NLTL2_ARATH Non-specific lipid-transfer protein-like protein At2g13820 OS=Arabidopsis thaliana GN=At2g13820 PE=1 SV=1//2.14591e-10
Gb_11719	10.8182	64.2513	-1.9205	Down	0.0024625	0.041355	sp|P23176|AMYG_ASPKA Glucoamylase I OS=Aspergillus kawachii GN=gaI PE=1 SV=1//4.69326e-07
Gb_05407	15.2215	90.5238	-1.9098	Down	0.0027253	0.044622	-//-
Novel01166	18.8576	107.225	-1.9029	Down	0.0024306	0.040876	--
Gb_15494	159.128	625.462	-1.9	Down	3.5179e-12	1.3928e-09	sp|Q9M153|GDL61_ARATH GDSL esterase/lipase At4g01130 OS=Arabidopsis thaliana GN=At4g01130 PE=2 SV=1//7.88733e-81
Gb_35254	15.3925	67.4328	-1.8873	Down	4.9854e-05	0.0023153	sp|O59952|LIP_THELA Lipase OS=Thermomyces lanuginosus GN=LIP PE=1 SV=1//6.28054e-12
Gb_06864	9.61405	43.1479	-1.8829	Down	0.00011406	0.0044572	sp|O82632|GATA9_ARATH GATA transcription factor 9 OS=Arabidopsis thaliana GN=GATA9 PE=2 SV=1//2.00507e-38
Gb_34098	13.6468	65.924	-1.8785	Down	0.00060722	0.015331	sp|O23024|YUC3_ARATH Probable indole-3-pyruvate monooxygenase YUCCA3 OS=Arabidopsis thaliana GN=YUC3 PE=2 SV=1//0
Gb_02216	7.79006	36.9921	-1.8763	Down	0.00034898	0.010142	sp|Q9LS09|ASF1B_ARATH Histone chaperone ASF1B OS=Arabidopsis thaliana GN=ASF1B PE=1 SV=1//8.46554e-67
Gb_30539	21.8999	94.867	-1.866	Down	0.00012805	0.0048265	sp|Q9ZT64|CBG_PINCO Coniferin beta-glucosidase OS=Pinus contorta PE=1 SV=1//1.00215e-171
Gb_25814	9.9133	50.4409	-1.8623	Down	0.001759	0.03228	sp|Q8LPH6|MYB86_ARATH Transcription factor MYB86 OS=Arabidopsis thaliana GN=MYB86 PE=2 SV=1//3.97247e-79
Novel00379	128.004	507.05	-1.8619	Down	1.0869e-07	1.4583e-05	hypothetical protein AMTR_s00013p00199600 [Amborella trichopoda]
Novel00172	42.147	168.685	-1.8617	Down	1.8395e-07	2.2665e-05	--
Gb_00766	294	1147.27	-1.8574	Down	2.5578e-08	4.1673e-06	sp|P47927|AP2_ARATH Floral homeotic protein APETALA 2 OS=Arabidopsis thaliana GN=AP2 PE=1 SV=1//1.27212e-83
Gb_15018	44.5649	204.975	-1.8563	Down	0.00046561	0.012649	sp|Q43191|LOX15_SOLTU Probable linoleate 9S-lipoxygenase 5 OS=Solanum tuberosum GN=LOX1.5 PE=2 SV=1//0
Gb_26176	12.4498	51.362	-1.8545	Down	6.4202e-06	0.00045468	sp|Q96E29|MTEF3_HUMAN Transcription termination factor 3, mitochondrial OS=Homo sapiens GN=MTERF3 PE=1 SV=2//7.03017e-07
Gb_08753	45.422	184.876	-1.854	Down	1.0916e-05	0.00069743	-//-
Gb_23193	84.8001	407.806	-1.8414	Down	0.0012765	0.026237	-//-
Gb_17006	265.037	982.33	-1.8396	Down	2.6534e-14	1.6863e-11	sp|Q9CAL2|CRK3_ARATH Cysteine-rich receptor-like protein kinase 3 OS=Arabidopsis thaliana GN=CRK3 PE=2 SV=1//2.53868e-16
Gb_24048	32.6089	153.587	-1.8371	Down	0.0010305	0.022541	sp|O22259|ERF71_ARATH Ethylene-responsive transcription factor ERF071 OS=Arabidopsis thaliana GN=ERF071 PE=2 SV=1//8.48083e-33
Gb_28311	10.6733	43.0883	-1.8367	Down	8.9008e-06	0.00059054	sp|P93755|C3H30_ARATH Zinc finger CCCH domain-containing protein 30 OS=Arabidopsis thaliana GN=At2g41900 PE=1 SV=2//1.04925e-28
Gb_23961	5.87342	28.3221	-1.8367	Down	0.0010533	0.022855	sp|Q9LZV3|MAN6_ARATH Mannan endo-1,4-beta-mannosidase 6 OS=Arabidopsis thaliana GN=MAN6 PE=2 SV=1//3.61366e-160
Gb_19645	86.6717	429.444	-1.8322	Down	0.0020212	0.035733	-//-
Gb_24465	17.7247	74.6843	-1.8321	Down	9.9082e-05	0.003991	sp|P0A573|Y2734_MYCBO Uncharacterized protein Mb2734 OS=Mycobacterium bovis (strain ATCC BAA-935 / AF2122/97) GN=Mb2734 PE=3 SV=1//1.86832e-09
Gb_37794	5.29627	23.7131	-1.8321	Down	0.00062317	0.015595	-//-
Gb_35090	13.9841	56.1791	-1.8303	Down	1.2292e-05	0.00076311	-//-
Gb_22603	16.6702	70.6453	-1.8299	Down	9.6923e-05	0.0039273	-//-
Gb_41519	10.4881	47.054	-1.8274	Down	0.000436	0.012075	sp|O23038|PME8_ARATH Probable pectinesterase 8 OS=Arabidopsis thaliana GN=PME8 PE=2 SV=2//9.29703e-70
Gb_22954	980.978	4492.75	-1.8249	Down	0.00092141	0.020757	sp|A3C053|BGL29_ORYSJ Beta-glucosidase 29 OS=Oryza sativa subsp. japonica GN=BGLU29 PE=2 SV=2//5.57913e-54
Gb_30712	60.3611	247.146	-1.8177	Down	5.1042e-05	0.0023614	-//-
Novel00663	571.663	2721.96	-1.8162	Down	0.0017575	0.03228	--
Gb_29410	232.543	918.381	-1.8104	Down	1.0889e-05	0.00069743	sp|A9NYY0|METK2_PICSI S-adenosylmethionine synthase 2 OS=Picea sitchensis GN=METK2 PE=2 SV=1//0
Gb_29922	8.07502	37.3579	-1.8085	Down	0.0016037	0.030411	-//-
Gb_29155	4.74053	21.4185	-1.8066	Down	0.00081991	0.018966	sp|Q42529|TRPA2_ARATH Tryptophan synthase alpha chain, chloroplastic OS=Arabidopsis thaliana GN=TSA1 PE=1 SV=1//8.107e-14
Gb_06880	20.3301	84.2544	-1.8003	Down	0.00012811	0.0048265	sp|Q9STF9|PP266_ARATH Pentatricopeptide repeat-containing protein At3g46870 OS=Arabidopsis thaliana GN=At3g46870 PE=1 SV=1//5.22164e-28
Gb_10965	93.6921	375.243	-1.7801	Down	9.9723e-05	0.0040072	sp|Q94CD8|E134_ARATH Glucan endo-1,3-beta-glucosidase 4 OS=Arabidopsis thaliana GN=At3g13560 PE=1 SV=1//3.62801e-24
Gb_30410	58.6605	220.853	-1.7796	Down	1.2226e-06	0.00011316	sp|Q8RWE8|GGAP1_ARATH GDP-L-galactose phosphorylase 1 OS=Arabidopsis thaliana GN=VTC2 PE=1 SV=1//2.80702e-124
Gb_09327	118.307	421.803	-1.779	Down	1.144e-13	6.2791e-11	-//-
Gb_10573	17.7912	69.0275	-1.7781	Down	1.1337e-05	0.00071745	sp|P30309|MPI1B_XENLA M-phase inducer phosphatase 1-B OS=Xenopus laevis GN=cdc25-1-b PE=2 SV=1//2.09303e-33
Gb_15265	42.5389	166.816	-1.778	Down	3.4344e-05	0.0016824	sp|O82632|GATA9_ARATH GATA transcription factor 9 OS=Arabidopsis thaliana GN=GATA9 PE=2 SV=1//3.65793e-50
Novel01222	8.92532	38.3352	-1.7771	Down	0.00057126	0.014677	--
Gb_03862	48.3718	187.151	-1.7747	Down	2.8117e-05	0.0014295	sp|Q9FZ62|PPSP2_ARATH Inorganic pyrophosphatase 2 OS=Arabidopsis thaliana GN=At1g17710 PE=2 SV=1//1.53501e-47
Gb_38003	119.91	531.93	-1.7683	Down	0.0016019	0.030411	sp|Q8GSM7|HST_TOBAC Shikimate O-hydroxycinnamoyltransferase OS=Nicotiana tabacum GN=HST PE=1 SV=1//0
Gb_10059	39.0904	153.775	-1.7682	Down	6.4587e-05	0.0028155	sp|Q86HG0|GMPPA_DICDI Mannose-1-phosphate guanyltransferase alpha OS=Dictyostelium discoideum GN=gmppA PE=2 SV=1//2.60908e-69
Gb_39601	6.6073	30.7177	-1.7655	Down	0.0022782	0.039076	sp|O49686|PYR1_ARATH Abscisic acid receptor PYR1 OS=Arabidopsis thaliana GN=PYR1 PE=1 SV=1//4.44569e-56
Gb_18336	76.2663	277.074	-1.7641	Down	1.8149e-07	2.2593e-05	sp|C7J3A2|C7017_ORYSJ Ent-kaurene oxidase-like protein 1 OS=Oryza sativa subsp. japonica GN=CYP701A7 PE=5 SV=1//2.11325e-07
Gb_41518	10.0202	40.4566	-1.7632	Down	0.00014685	0.005325	sp|O23038|PME8_ARATH Probable pectinesterase 8 OS=Arabidopsis thaliana GN=PME8 PE=2 SV=2//2.14324e-54
Gb_11710	4363.81	18187	-1.7612	Down	0.00067224	0.016482	sp|P36914|AMYG_ASPOR Glucoamylase OS=Aspergillus oryzae (strain ATCC 42149 / RIB 40) GN=glaA PE=2 SV=2//1.69486e-09
Gb_18430	129.785	596.801	-1.7555	Down	0.0029146	0.046645	-//-
Gb_27442	25.8259	94.8763	-1.748	Down	7.953e-07	7.8716e-05	-//-
Gb_39347	22.0758	83.9404	-1.7439	Down	2.6876e-05	0.0013797	-//-
Novel01611	24.1064	91.105	-1.7366	Down	2.6179e-05	0.001354	hypothetical protein CISIN_1g0213621mg, partial [Citrus sinensis]
Gb_19989	194.164	814.072	-1.7333	Down	0.0014022	0.027941	sp|C0HJB3|MANA_CANEN Alpha-mannosidase OS=Canavalia ensiformis PE=1 SV=1//0
Gb_16265	132.421	505.544	-1.7197	Down	0.00017406	0.0060483	sp|Q9LIG0|Y3136_ARATH Clavaminate synthase-like protein At3g21360 OS=Arabidopsis thaliana GN=At3g21360 PE=1 SV=1//8.84746e-82
Novel00288	69.2839	250.923	-1.7193	Down	6.3266e-06	0.00044938	PREDICTED: RING-H2 finger protein ATL7-like [Nelumbo nucifera]
Gb_10632	36.9291	133.234	-1.7191	Down	4.0523e-06	0.00031981	sp|F4JGP4|ATK5_ARATH Kinesin-5 OS=Arabidopsis thaliana GN=ATK5 PE=2 SV=1//4.66569e-23
Gb_20984	38.2283	141.373	-1.7168	Down	2.5823e-05	0.0013499	sp|Q9VAN6|SLBP_DROME Histone RNA hairpin-binding protein OS=Drosophila melanogaster GN=Slbp PE=1 SV=1//9.99415e-16
Gb_11822	54.6939	223.443	-1.7167	Down	0.0013481	0.027266	sp|Q94CK9|LRP1_ARATH Protein LATERAL ROOT PRIMORDIUM 1 OS=Arabidopsis thaliana GN=LRP1 PE=1 SV=1//6.81571e-40
Gb_11748	849.415	3046.85	-1.7162	Down	3.8537e-06	0.00030715	-//-
Gb_00823	531.117	1780.67	-1.714	Down	1.8919e-18	2.3968e-15	sp|Q7XZQ8|FNSI_PETCR Flavone synthase OS=Petroselinum crispum GN=FNSI PE=1 SV=1//5.72895e-44
Gb_40727	110.491	447.425	-1.7137	Down	0.0010807	0.023279	sp|Q04468|TCMO_HELTU Trans-cinnamate 4-monooxygenase OS=Helianthus tuberosus GN=CYP73A1 PE=1 SV=1//0
Gb_20921	23.2133	94.1972	-1.7134	Down	0.0013771	0.027668	sp|Q9SZN7|HIP26_ARATH Heavy metal-associated isoprenylated plant protein 26 OS=Arabidopsis thaliana GN=HIPP26 PE=1 SV=1//7.11159e-47
Gb_08946	52.464	182.41	-1.709	Down	2.9866e-08	4.6236e-06	sp|O65468|CRK8_ARATH Cysteine-rich receptor-like protein kinase 8 OS=Arabidopsis thaliana GN=CRK8 PE=3 SV=2//9.40858e-118
Novel01469	8.79941	37.7369	-1.7055	Down	0.0029074	0.046581	--
Gb_19979	12.4165	46.8353	-1.7026	Down	0.0003982	0.011287	-//-
Gb_33132	169.978	602.31	-1.7014	Down	3.2582e-06	0.00026583	sp|Q19KC1|NIP21_MAIZE Aquaporin NIP2-1 OS=Zea mays GN=NIP2-1 PE=2 SV=2//1.01512e-29
Gb_15579	9.71142	39.8159	-1.7003	Down	0.0018827	0.033905	sp|Q9LPW3|SCRM2_ARATH Transcription factor SCREAM2 OS=Arabidopsis thaliana GN=SCRM2 PE=1 SV=1//5.75407e-23
Gb_00166	67.6617	236.708	-1.6994	Down	9.3135e-07	8.9968e-05	sp|C0LGD7|Y1684_ARATH Probable LRR receptor-like serine/threonine-protein kinase At1g06840 OS=Arabidopsis thaliana GN=At1g06840 PE=2 SV=2//0
Gb_00075	62.299	219.266	-1.6974	Down	1.4478e-06	0.00013095	sp|Q5SPB1|S38A2_DANRE Sodium-coupled neutral amino acid transporter 2 OS=Danio rerio GN=slc38a2 PE=3 SV=1//1.36836e-17
Gb_12096	52.2765	187.014	-1.6961	Down	8.6941e-06	0.00058001	sp|Q9SI96|H2B3_ARATH Histone H2B.3 OS=Arabidopsis thaliana GN=At2g28720 PE=1 SV=3//3.92742e-56
Gb_09360	74.129	256.979	-1.695	Down	2.0036e-07	2.4438e-05	sp|Q0WUQ1|BAG1_ARATH BAG family molecular chaperone regulator 1 OS=Arabidopsis thaliana GN=BAG1 PE=1 SV=1//2.37068e-72
Gb_10760	2412.84	8686.77	-1.6906	Down	4.001e-05	0.0019364	sp|Q9SQG2|APY1_ARATH Apyrase 1 OS=Arabidopsis thaliana GN=APY1 PE=1 SV=1//2.91032e-158
Gb_11717	442.391	1712.86	-1.6891	Down	0.00078499	0.018405	sp|P69328|AMYG_ASPNG Glucoamylase OS=Aspergillus niger GN=GLAA PE=1 SV=1//7.63567e-09
Gb_00667	478.364	1788.53	-1.6792	Down	0.00038709	0.011024	sp|Q9SJ52|YLS9_ARATH Protein YLS9 OS=Arabidopsis thaliana GN=YLS9 PE=2 SV=1//1.62489e-21
Gb_03998	80.6484	289.114	-1.679	Down	5.7318e-05	0.0025873	sp|Q84MA9|Y1063_ARATH Inactive leucine-rich repeat receptor-like serine/threonine-protein kinase At1g60630 OS=Arabidopsis thaliana GN=At1g60630 PE=2 SV=1//0
Gb_11514	17.6701	69.688	-1.6761	Down	0.001291	0.026422	-//-
Gb_23211	17.8411	71.5202	-1.6718	Down	0.0018469	0.033436	-//-
Novel00567	14.3902	52.5707	-1.6669	Down	0.00021919	0.0071625	--
Novel00131	24.2845	95.654	-1.6567	Down	0.0021718	0.037652	PREDICTED: probable rhamnogalacturonate lyase B isoform X1 [Phoenix dactylifera]
Novel02039	22.6458	81.8465	-1.6554	Down	0.00014364	0.005248	PREDICTED: uncharacterized protein LOC103441795 isoform X2 [Malus domestica]
Gb_14554	66.968	250.316	-1.6535	Down	0.00096557	0.021496	-//-
Gb_39720	20.4512	69.5295	-1.6521	Down	1.1509e-05	0.00072379	sp|Q9SB61|ZHD2_ARATH Zinc-finger homeodomain protein 2 OS=Arabidopsis thaliana GN=ZHD1 PE=1 SV=1//2.78735e-55
Gb_29027	86.9422	293.07	-1.6249	Down	1.3774e-05	0.00083163	sp|P68428|H32_WHEAT Histone H3.2 OS=Triticum aestivum PE=1 SV=2//1.69676e-91
Gb_08721	13.2953	48.5421	-1.623	Down	0.00099858	0.022044	sp|Q94A08|RFS2_ARATH Probable galactinol--sucrose galactosyltransferase 2 OS=Arabidopsis thaliana GN=RFS2 PE=2 SV=2//0
Gb_04842	45.2962	152.87	-1.6184	Down	4.3848e-05	0.0020845	sp|Q9T072|BH025_ARATH Transcription factor bHLH25 OS=Arabidopsis thaliana GN=BHLH25 PE=2 SV=2//1.83676e-45
Gb_36621	153.497	535.196	-1.6095	Down	0.00037449	0.010741	-//-
Gb_34008	15.82	54.163	-1.6016	Down	0.00012253	0.0046749	-//-
Novel00692	12.1553	46.0582	-1.6012	Down	0.0027966	0.045388	Gag-Pol polyprotein [Lotus japonicus]
Gb_08831	230.891	722.74	-1.6	Down	1.0024e-10	3.026e-08	sp|Q9SW07|GDU2_ARATH Protein GLUTAMINE DUMPER 2 OS=Arabidopsis thaliana GN=GDU2 PE=2 SV=1//3.54293e-12
Gb_16636	21.6886	81.3813	-1.5972	Down	0.0029834	0.047422	sp|P17067|CAHC_PEA Carbonic anhydrase, chloroplastic OS=Pisum sativum PE=1 SV=1//6.06049e-57
Gb_30101	20.1829	69.0068	-1.5919	Down	0.00020154	0.006732	sp|Q9SHD3|CCU21_ARATH Cyclin-U2-1 OS=Arabidopsis thaliana GN=CYCU2-1 PE=1 SV=1//6.60172e-10
Gb_03965	10.4738	36.2572	-1.5903	Down	0.00063351	0.015724	-//-
Novel01501	22.6148	80.0276	-1.5876	Down	0.0014567	0.028732	hypothetical protein AMTR_s00078p00155240 [Amborella trichopoda]
Gb_14926	41.0403	142.169	-1.5868	Down	0.00054384	0.014147	-//-
Gb_37283	17.3899	61.7725	-1.5794	Down	0.0013616	0.027429	sp|Q9SD53|Y3720_ARATH UPF0481 protein At3g47200 OS=Arabidopsis thaliana GN=At3g47200 PE=2 SV=1//2.68929e-21
Gb_06772	143.335	478.116	-1.5762	Down	0.00020701	0.0068767	sp|Q9ZPH4|DES1L_ARATH Sphingolipid delta(4)-desaturase DES1-like OS=Arabidopsis thaliana GN=At4g04930 PE=2 SV=1//8.75525e-179
Gb_08399	21.045	76.2911	-1.5751	Down	0.0022466	0.038643	sp|Q9M462|GLGS_BRANA Glucose-1-phosphate adenylyltransferase small subunit, chloroplastic OS=Brassica napus GN=AGPS1 PE=2 SV=1//4.05786e-100
Gb_14195	74.787	250.504	-1.5724	Down	0.00026265	0.008195	-//-
Gb_41590	11.2742	38.8064	-1.5707	Down	0.0015865	0.03024	-//-
Gb_38832	19.658	62.6522	-1.5705	Down	6.9207e-06	0.00048027	sp|Q07760|RL23_TOBAC 60S ribosomal protein L23 OS=Nicotiana tabacum GN=RPL23 PE=2 SV=1//9.07355e-23
Gb_18785	22.4011	77.7243	-1.5665	Down	0.0016283	0.03069	sp|Q9CAG8|FBK28_ARATH F-box/kelch-repeat protein At1g67480 OS=Arabidopsis thaliana GN=At1g67480 PE=2 SV=1//3.94358e-132
Novel00048	105.691	340.635	-1.5655	Down	3.0922e-05	0.0015461	PREDICTED: beta-fructofuranosidase, soluble isoenzyme I [Amborella trichopoda]
Gb_12265	94.2502	326.201	-1.5582	Down	0.001529	0.029526	sp|Q6NMK1|GXM1_ARATH Glucuronoxylan 4-O-methyltransferase 1 OS=Arabidopsis thaliana GN=GXM1 PE=1 SV=1//6.56078e-75
Gb_39187	9.22216	31.4235	-1.5494	Down	0.0016028	0.030411	sp|Q9SD39|PMTR_ARATH Probable methyltransferase PMT27 OS=Arabidopsis thaliana GN=At3g51070 PE=3 SV=1//7.54337e-71
Gb_15602	18.9811	64.0625	-1.5488	Down	0.00079561	0.018526	sp|Q9SUC9|UGPI7_ARATH Uncharacterized GPI-anchored protein At4g28100 OS=Arabidopsis thaliana GN=At4g28100 PE=1 SV=1//4.49075e-93
Novel01302	15.0505	50.0255	-1.5477	Down	0.00035386	0.01025	--
Gb_06329	47.448	148.627	-1.5425	Down	1.6054e-05	0.00094562	sp|Q9SW97|GLR35_ARATH Glutamate receptor 3.5 OS=Arabidopsis thaliana GN=GLR3.5 PE=2 SV=2//1.74088e-103
Gb_03946	51.7278	159.735	-1.5411	Down	7.2043e-07	7.3411e-05	sp|Q9SN28|ATL7_ARATH RING-H2 finger protein ATL7 OS=Arabidopsis thaliana GN=ATL7 PE=2 SV=1//4.92278e-13
Gb_00452	270.775	846.541	-1.5406	Down	1.579e-05	0.0009369	sp|P80065|INVB_DAUCA Beta-fructofuranosidase, soluble isoenzyme I OS=Daucus carota GN=INV*DC4 PE=1 SV=2//0
Gb_08864	2495.94	7885.27	-1.5346	Down	7.8071e-05	0.0033194	sp|O70511|ANK3_RAT Ankyrin-3 OS=Rattus norvegicus GN=Ank3 PE=1 SV=3//1.12832e-08
Gb_21989	32.6684	107.603	-1.5309	Down	0.00060968	0.015353	sp|Q42656|AGAL_COFAR Alpha-galactosidase OS=Coffea arabica PE=1 SV=1//0
Novel00727	21.7195	71.9702	-1.5294	Down	0.00068691	0.016706	PREDICTED: nuclear export mediator factor NEMF homolog [Nicotiana sylvestris]
Gb_31101	208.325	660.244	-1.5231	Down	0.00018081	0.0062291	-//-
Gb_27752	10.0273	33.2871	-1.5161	Down	0.0010857	0.023326	-//-
Gb_00006	677.471	2051.99	-1.5137	Down	4.2378e-06	0.00032698	sp|Q8H965|NPC6_ARATH Non-specific phospholipase C6 OS=Arabidopsis thaliana GN=NPC6 PE=2 SV=1//0
Gb_07077	7.41478	24.9407	-1.5132	Down	0.0031238	0.048797	sp|Q9LHE9|MYO1_ARATH Myosin-1 OS=Arabidopsis thaliana GN=VIII-1 PE=1 SV=1//8.47203e-95
Novel00444	23.0614	78.692	-1.513	Down	0.0028633	0.045977	--
Gb_28051	16.922	56.2239	-1.5091	Down	0.0013476	0.027266	sp|O81020|NPC2_ARATH Non-specific phospholipase C2 OS=Arabidopsis thaliana GN=NPC2 PE=2 SV=1//0
Gb_09859	383.784	1241.13	-1.5058	Down	0.0010904	0.023387	-//-
Gb_14564	236.678	746.095	-1.5046	Down	0.00037291	0.010721	sp|Q9SF32|IQD1_ARATH Protein IQ-DOMAIN 1 OS=Arabidopsis thaliana GN=IQD1 PE=1 SV=1//4.86064e-13
Gb_10634	114.839	375.281	-1.5035	Down	0.0016474	0.030817	sp|P46875|ATK3_ARATH Kinesin-3 OS=Arabidopsis thaliana GN=ATK3 PE=2 SV=1//3.82248e-26
Gb_01260	518.241	1568.82	-1.5034	Down	1.7318e-05	0.0010066	sp|A2Z3C4|6PGL4_ORYSI Probable 6-phosphogluconolactonase 4, chloroplastic OS=Oryza sativa subsp. indica GN=OsI_031067 PE=3 SV=2//6.2523e-57
Gb_03309	458.63	1506.92	-1.4988	Down	0.0021751	0.037682	-//-
Novel00870	53.6919	168.527	-1.4965	Down	0.0004001	0.011301	PREDICTED: EG45-like domain containing protein [Nelumbo nucifera]
Gb_30904	772.194	2313.16	-1.4944	Down	9.0346e-06	0.00059777	sp|Q9ZPN9|TBB2_ELEIN Tubulin beta-2 chain OS=Eleusine indica GN=TUBB2 PE=2 SV=1//0
Gb_10280	1037.94	3255.55	-1.4904	Down	0.0005967	0.015153	sp|Q7Y1L9|SP1L1_ORYSJ Protein SPIRAL1-like 1 OS=Oryza sativa subsp. japonica GN=Os03g0417800 PE=3 SV=1//3.62502e-08
Novel01710	8.89678	29.0157	-1.4878	Down	0.0029086	0.046581	--
Gb_17158	37.4635	113.291	-1.4845	Down	3.3516e-05	0.0016519	sp|Q945B7|CRD1_EUPES Magnesium-protoporphyrin IX monomethyl ester [oxidative] cyclase, chloroplastic OS=Euphorbia esula GN=CRD1 PE=3 SV=1//0
Gb_11830	54.1454	160.011	-1.4818	Down	1.8772e-05	0.0010642	sp|Q2QLY4|METE2_ORYSJ 5-methyltetrahydropteroyltriglutamate--homocysteine methyltransferase 2 OS=Oryza sativa subsp. japonica GN=Os12g0624000 PE=2 SV=1//0
Gb_24505	129.673	371.834	-1.4816	Down	3.1799e-10	8.3473e-08	sp|Q40579|STIG1_TOBAC Protein STIG1 OS=Nicotiana tabacum GN=STIG1 PE=1 SV=1//4.81473e-13
Gb_19227	17.2354	54.8402	-1.4755	Down	0.0022719	0.038995	sp|Q39110|GAOX1_ARATH Gibberellin 20 oxidase 1 OS=Arabidopsis thaliana GN=GA20OX1 PE=2 SV=2//7.91847e-147
Gb_29026	138.718	444.311	-1.4749	Down	0.002069	0.036334	sp|P68428|H32_WHEAT Histone H3.2 OS=Triticum aestivum PE=1 SV=2//1.76228e-91
Gb_04757	103.508	312.215	-1.4737	Down	0.0001187	0.0045701	sp|A1L1P9|S47A1_DANRE Multidrug and toxin extrusion protein 1 OS=Danio rerio GN=slc47a1 PE=2 SV=1//3.20099e-50
Gb_39881	394.379	1274.2	-1.4695	Down	0.0030899	0.048455	sp|Q9ZTT5|CAMT_PINTA Caffeoyl-CoA O-methyltransferase OS=Pinus taeda GN=CCOAOMT PE=2 SV=1//1.4256e-145
Gb_37885	89.6877	281.384	-1.4674	Down	0.0014439	0.028581	sp|Q9SJG2|Y2296_ARATH Probable receptor-like protein kinase At2g42960 OS=Arabidopsis thaliana GN=At2g42960 PE=3 SV=1//0
Gb_18093	25.7428	79.2083	-1.4631	Down	0.00048166	0.012968	-//-
Gb_01351	96.2354	272.375	-1.4627	Down	9.2197e-10	2.1205e-07	sp|P45969|SDS22_CAEEL Protein phosphatase 1 regulatory subunit SDS22 homolog OS=Caenorhabditis elegans GN=sds-22 PE=3 SV=1//9.42313e-12
Gb_30641	45.3319	135.205	-1.4617	Down	7.3457e-05	0.0031287	sp|Q8GTS0|IP5P4_ARATH Type I inositol polyphosphate 5-phosphatase 4 OS=Arabidopsis thaliana GN=IP5P4 PE=2 SV=1//0
Gb_41637	129.402	375.3	-1.4595	Down	9.4346e-06	0.00061915	sp|Q8L817|ATCA7_ARATH Alpha carbonic anhydrase 7 OS=Arabidopsis thaliana GN=ACA7 PE=2 SV=1//2.50525e-97
Gb_01367	32.3453	93.6614	-1.4587	Down	3.579e-06	0.0002862	-//-
Gb_24333	19.5155	61.1432	-1.4568	Down	0.0014451	0.028582	sp|Q8W245|ZIP10_ARATH Probable zinc transporter 10 OS=Arabidopsis thaliana GN=ZIP10 PE=1 SV=2//1.93476e-94
Gb_06664	28.5547	87.0535	-1.4536	Down	0.0011346	0.023972	sp|O81117|C94A1_VICSA Cytochrome P450 94A1 OS=Vicia sativa GN=CYP94A1 PE=2 SV=2//1.40406e-170
Gb_00990	13.2502	41.6066	-1.4534	Down	0.0013521	0.027292	-//-
Gb_29121	19.4015	58.6672	-1.4511	Down	0.00062477	0.015619	sp|Q9LQQ2|RA51D_ARATH DNA repair protein RAD51 homolog 4 OS=Arabidopsis thaliana GN=RAD51D PE=2 SV=2//4.73258e-34
Gb_17061	566.355	1621.28	-1.4502	Down	1.8613e-06	0.00016406	sp|P29162|ASOL_TOBAC L-ascorbate oxidase homolog OS=Nicotiana tabacum PE=2 SV=1//0
Gb_27128	186.702	527.491	-1.4451	Down	6.7331e-08	9.7954e-06	-//-
Gb_29818	467.237	1389.19	-1.4426	Down	0.00035001	0.010159	sp|Q8W486|Y1491_ARATH Uncharacterized protein At1g04910 OS=Arabidopsis thaliana GN=At1g04910 PE=2 SV=1//2.30579e-23
Novel00464	11.1839	34.9725	-1.4388	Down	0.0022184	0.038267	--
Gb_12622	207.139	611.956	-1.4387	Down	0.00028388	0.0086892	-//-
Gb_11295	294.153	844.417	-1.4333	Down	2.6184e-05	0.001354	sp|Q84RF2|OPF17_ARATH Transcription repressor OFP17 OS=Arabidopsis thaliana GN=OFP17 PE=2 SV=1//5.24875e-06
Gb_20048	243.418	717.908	-1.4329	Down	0.00034467	0.010053	sp|Q7Y1L9|SP1L1_ORYSJ Protein SPIRAL1-like 1 OS=Oryza sativa subsp. japonica GN=Os03g0417800 PE=3 SV=1//4.33097e-11
Gb_24938	117.198	348.441	-1.4323	Down	0.00052194	0.013746	sp|P35007|SAHH_CATRO Adenosylhomocysteinase OS=Catharanthus roseus GN=SAHH PE=2 SV=1//0
Gb_05936	22.907	70.495	-1.4283	Down	0.0031048	0.048563	sp|Q9LT96|Y5977_ARATH Probable leucine-rich repeat receptor-like protein kinase At5g49770 OS=Arabidopsis thaliana GN=At5g49770 PE=2 SV=1//0
Gb_25749	240.684	671.932	-1.4265	Down	1.8829e-07	2.3083e-05	sp|O64885|BCCIP_ARATH Protein BCCIP homolog OS=Arabidopsis thaliana GN=At2g44510 PE=1 SV=2//8.61727e-64
Gb_17782	16.2071	49.0625	-1.4239	Down	0.0015233	0.029501	-//-
Gb_07789	94.1265	285.626	-1.4233	Down	0.0021883	0.037857	sp|Q6NMM8|F8H_ARATH Probable glucuronoxylan glucuronosyltransferase F8H OS=Arabidopsis thaliana GN=F8H PE=2 SV=1//5.3421e-171
Gb_29485	53.6967	155.362	-1.4228	Down	9.397e-05	0.0038399	sp|Q6NLW5|XRI1_ARATH Protein XRI1 OS=Arabidopsis thaliana GN=XRI1 PE=1 SV=2//3.73915e-35
Novel01915	2252.83	6244.24	-1.4206	Down	1.0166e-07	1.3871e-05	--
Novel00108	21.7076	63.3742	-1.42	Down	0.00018148	0.0062431	PREDICTED: putative lipoyltransferase-like protein, chloroplastic-like [Oryza brachyantha]
Gb_13585	19.4585	56.159	-1.4197	Down	0.00024122	0.0077364	sp|A2Z3E5|SGR_ORYSI Protein STAY-GREEN, chloroplastic OS=Oryza sativa subsp. indica GN=SGR PE=3 SV=1//9.05548e-105
Novel00732	399.941	1180.11	-1.4196	Down	0.00076275	0.018095	PREDICTED: 26S proteasome non-ATPase regulatory subunit 10 [Amborella trichopoda]>gi|548852125|gb|ERN10295.1| hypothetical protein AMTR_s00177p00038700 [Amborella trichopoda]
Gb_19679	42.7764	130.56	-1.4179	Down	0.0030074	0.047532	sp|Q94AS9|CNGC4_ARATH Cyclic nucleotide-gated ion channel 4 OS=Arabidopsis thaliana GN=CNGC4 PE=2 SV=2//0
Gb_00237	76.4776	218.295	-1.4155	Down	0.00013083	0.0049062	sp|Q94G86|ALL9_OLEEU Glucan endo-1,3-beta-D-glucosidase OS=Olea europaea GN=OLE9 PE=1 SV=1//5.08832e-25
Gb_15174	104.197	316.595	-1.4141	Down	0.0026688	0.043815	sp|Q9FK05|PME61_ARATH Probable pectinesterase/pectinesterase inhibitor 61 OS=Arabidopsis thaliana GN=PME61 PE=2 SV=1//4.25549e-166
Gb_12266	303.8	848.681	-1.4113	Down	5.8674e-06	0.00042172	sp|Q9T0F7|GXM2_ARATH Glucuronoxylan 4-O-methyltransferase 2 OS=Arabidopsis thaliana GN=GXM2 PE=1 SV=1//1.13984e-82
Gb_37462	17.0383	49.4639	-1.4102	Down	0.00080423	0.018658	sp|Q9LK64|AB3C_ARATH ABC transporter C family member 3 OS=Arabidopsis thaliana GN=ABCC3 PE=1 SV=1//2.66181e-163
Gb_04621	738.51	2015.63	-1.409	Down	4.1346e-09	8.3209e-07	sp|Q00624|ASOL_BRANA L-ascorbate oxidase homolog OS=Brassica napus GN=Bp10 PE=2 SV=1//0
Gb_01481	42.2943	125.113	-1.4079	Down	0.0011942	0.025057	sp|Q08655|ASR1_SOLLC Abscisic stress-ripening protein 1 OS=Solanum lycopersicum GN=ASR1 PE=2 SV=1//1.78383e-09
Gb_21605	131.345	357.343	-1.4054	Down	7.252e-10	1.7004e-07	sp|P93771|GAOX1_ORYSJ Gibberellin 20 oxidase 1 OS=Oryza sativa subsp. japonica GN=20ox1 PE=2 SV=2//6.23019e-23
Gb_23545	33.3926	93.2496	-1.4042	Down	6.6201e-05	0.0028703	sp|Q40392|TMVRN_NICGU TMV resistance protein N OS=Nicotiana glutinosa GN=N PE=1 SV=1//2.9632e-82
Gb_10373	116.76	331.788	-1.4042	Down	0.00012419	0.0047156	sp|P0CG89|H4_SOYBN Histone H4 OS=Glycine max PE=3 SV=1//3.58019e-51
Gb_35208	99.8193	271.476	-1.4036	Down	5.8049e-09	1.1397e-06	sp|Q9S7E9|GGT2_ARATH Glutamate--glyoxylate aminotransferase 2 OS=Arabidopsis thaliana GN=GGAT2 PE=1 SV=1//7.33481e-52
Gb_21415	59.3611	163.794	-1.4014	Down	8.4421e-07	8.2876e-05	sp|E3SXU5|BHLHM_PEA Truncated basic helix-loop-helix protein A OS=Pisum sativum GN=BHLH PE=4 SV=1//8.58121e-84
Gb_35413	107.46	304.497	-1.4004	Down	0.00022678	0.0073404	sp|Q9FH92|IX15L_ARATH Protein IRX15-LIKE OS=Arabidopsis thaliana GN=IRX15-L PE=2 SV=1//1.08519e-87
Gb_19726	18.3279	52.4635	-1.399	Down	0.00083586	0.019298	sp|Q84P21|4CLL5_ARATH 4-coumarate--CoA ligase-like 5 OS=Arabidopsis thaliana GN=4CLL5 PE=1 SV=2//0
Gb_38482	36.8887	105.102	-1.3963	Down	0.00013909	0.0051203	sp|F1LMN3|E2F8_RAT Transcription factor E2F8 OS=Rattus norvegicus GN=E2f8 PE=2 SV=2//1.0182e-42
Gb_21966	693.663	1887.46	-1.3952	Down	1.3188e-07	1.7404e-05	sp|Q9LZR3|CSLA9_ARATH Glucomannan 4-beta-mannosyltransferase 9 OS=Arabidopsis thaliana GN=CSLA9 PE=2 SV=1//0
Gb_19191	86.7522	238.276	-1.393	Down	1.0764e-06	0.00010194	sp|Q9C9M6|ASF1A_ARATH Probable histone chaperone ASF1A OS=Arabidopsis thaliana GN=ASF1A PE=2 SV=1//1.27071e-91
Novel01496	378.427	1029.6	-1.392	Down	5.4621e-07	5.7855e-05	RNA helicase [Physcomitrella patens]>gi|162681549|gb|EDQ67975.1| RNA helicase [Physcomitrella patens]
Novel01223	248.581	679.542	-1.391	Down	1.9665e-06	0.00017207	Blue copper [Gossypium arboreum]
Novel01929	14.9032	42.3832	-1.3874	Down	0.00059934	0.015188	--
Gb_13301	52.951	155.027	-1.3861	Down	0.0018754	0.03385	-//-
Gb_18969	87.5311	237.173	-1.3811	Down	1.3257e-06	0.00012082	sp|Q9SN35|RAA1D_ARATH Ras-related protein RABA1d OS=Arabidopsis thaliana GN=RABA1D PE=2 SV=1//2.05479e-91
Gb_39132	56.2759	156.015	-1.3785	Down	0.00010502	0.0041716	sp|Q9STX2|VEP1_ARATH 3-oxo-Delta(4,5)-steroid 5-beta-reductase OS=Arabidopsis thaliana GN=VEP1 PE=1 SV=1//1.39684e-64
Gb_00035	114.694	314.587	-1.3743	Down	2.5519e-05	0.0013398	sp|C3MBY8|GPMA_RHISN 2,3-bisphosphoglycerate-dependent phosphoglycerate mutase OS=Rhizobium sp. (strain NGR234) GN=gpmA PE=3 SV=1//4.22947e-16
Gb_13795	75.5396	202.708	-1.3672	Down	1.3622e-06	0.00012367	sp|Q9SVQ6|PLY14_ARATH Putative pectate lyase 14 OS=Arabidopsis thaliana GN=At4g13210 PE=2 SV=2//6.24314e-11
Gb_21295	144.757	396.684	-1.3645	Down	7.9789e-05	0.0033687	sp|Q9SZN7|HIP26_ARATH Heavy metal-associated isoprenylated plant protein 26 OS=Arabidopsis thaliana GN=HIPP26 PE=1 SV=1//3.0292e-16
Novel02033	266.151	717.278	-1.3585	Down	1.9438e-05	0.0010942	PREDICTED: uncharacterized protein LOC105349489 [Fragaria vesca subsp. vesca]
Gb_25106	15.4115	43.5961	-1.3568	Down	0.00089099	0.020338	sp|Q8RX87|RFS6_ARATH Probable galactinol--sucrose galactosyltransferase 6 OS=Arabidopsis thaliana GN=RFS6 PE=2 SV=2//0
Gb_00249	11271.3	29973.5	-1.3548	Down	2.6046e-06	0.00021841	sp|Q8W453|DIRL1_ARATH Putative lipid-transfer protein DIR1 OS=Arabidopsis thaliana GN=DIR1 PE=1 SV=1//3.20262e-14
Gb_13279	77.5299	219.938	-1.3497	Down	0.0025504	0.042478	sp|F4I2H7|TPX2_ARATH Protein TPX2 OS=Arabidopsis thaliana GN=TPX2 PE=1 SV=1//8.25779e-13
Gb_33818	38.8457	102.689	-1.3453	Down	1.7797e-05	0.0010235	sp|Q8L765|BPM1_ARATH BTB/POZ and MATH domain-containing protein 1 OS=Arabidopsis thaliana GN=BPM1 PE=1 SV=1//1.12987e-14
Gb_12364	45.9446	121.638	-1.3446	Down	8.1161e-06	0.0005475	sp|Q9SDZ9|PPAF2_IPOBA Purple acid phosphatase 2 OS=Ipomoea batatas GN=PAP2 PE=1 SV=1//0
Gb_17913	161.625	440.921	-1.3445	Down	0.00034534	0.01006	-//-
Gb_37034	103.942	279.023	-1.3426	Down	0.00012938	0.004867	sp|P49359|GCSH_FLAPR Glycine cleavage system H protein, mitochondrial OS=Flaveria pringlei GN=GDCSH PE=2 SV=1//1.78404e-79
Gb_28041	694.193	1877.45	-1.3396	Down	0.00025527	0.0080585	sp|Q9LZR3|CSLA9_ARATH Glucomannan 4-beta-mannosyltransferase 9 OS=Arabidopsis thaliana GN=CSLA9 PE=2 SV=1//2.6549e-177
Gb_07269	40.8645	114.16	-1.3376	Down	0.0015299	0.029526	-//-
Gb_34665	55.1905	144.712	-1.3357	Down	4.1565e-06	0.0003258	sp|Q71H73|H33_VITVI Histone H3.3 OS=Vitis vinifera PE=2 SV=3//5.072e-93
Gb_03286	13.1243	36.2379	-1.3328	Down	0.0014598	0.028732	sp|Q93W28|Y4554_ARATH Uncharacterized protein At4g15545 OS=Arabidopsis thaliana GN=At4g15545 PE=1 SV=1//8.7558e-52
Gb_14686	35.5849	99.6523	-1.3293	Down	0.0023387	0.03983	sp|Q60GC1|EXO1_ORYSJ Exonuclease 1 OS=Oryza sativa subsp. japonica GN=EXO1 PE=2 SV=1//6.69216e-84
Gb_32754	74.1005	207.791	-1.3292	Down	0.0029848	0.047422	sp|Q9LQQ4|H2B1_ARATH Histone H2B.1 OS=Arabidopsis thaliana GN=At1g07790 PE=1 SV=3//1.11514e-54
Gb_17137	1023.04	2689.78	-1.3283	Down	2.1046e-05	0.0011493	sp|Q7XTY9|CCS_ORYSJ Copper chaperone for superoxide dismutase, chloroplastic OS=Oryza sativa subsp. japonica GN=CCS PE=2 SV=1//2.83129e-62
Gb_13660	45.0968	119.173	-1.3263	Down	2.1081e-05	0.0011493	sp|O49139|CMT1_ARATH Putative DNA (cytosine-5)-methyltransferase CMT1 OS=Arabidopsis thaliana GN=CMT1 PE=5 SV=2//5.39012e-16
Gb_26350	36.6369	98.1809	-1.3247	Down	0.0004687	0.012704	sp|Q39962|CBPR_HEVBR Citrate-binding protein OS=Hevea brasiliensis GN=CBP PE=1 SV=1//1.54099e-69
Gb_28729	23.0923	63.3694	-1.3217	Down	0.0011722	0.02466	sp|Q9SGS2|HMGB9_ARATH High mobility group B protein 9 OS=Arabidopsis thaliana GN=HMGB9 PE=2 SV=1//4.54115e-91
Gb_41532	421.936	1156.22	-1.3193	Down	0.0019515	0.034807	sp|Q5N8X6|BGAL3_ORYSJ Beta-galactosidase 3 OS=Oryza sativa subsp. japonica GN=Os01g0875500 PE=3 SV=1//0
Novel02058	68.9634	186.418	-1.3185	Down	0.00068666	0.016706	Putative LRR receptor-like serine/threonine-protein kinase [Glycine soja]
Novel01588	96.4517	249.754	-1.3162	Down	1.5802e-06	0.00014082	hypothetical protein PRUPE_ppa018408mg, partial [Prunus persica]>gi|462421192|gb|EMJ25455.1| hypothetical protein PRUPE_ppa018408mg, partial [Prunus persica]
Gb_23543	443.675	1206.2	-1.3124	Down	0.0019705	0.035042	sp|Q9M153|GDL61_ARATH GDSL esterase/lipase At4g01130 OS=Arabidopsis thaliana GN=At4g01130 PE=2 SV=1//1.15751e-85
Gb_01817	115.001	314.274	-1.3102	Down	0.0022875	0.039179	sp|Q9SF32|IQD1_ARATH Protein IQ-DOMAIN 1 OS=Arabidopsis thaliana GN=IQD1 PE=1 SV=1//3.78103e-20
Gb_36242	659.506	1727.51	-1.3082	Down	0.00013959	0.0051232	sp|Q8H100|AGD8_ARATH Probable ADP-ribosylation factor GTPase-activating protein AGD8 OS=Arabidopsis thaliana GN=AGD8 PE=1 SV=1//6.48225e-150
Gb_17190	90.407	237.181	-1.3021	Down	0.00041243	0.011568	sp|F4I9E1|NFD4_ARATH Protein NUCLEAR FUSION DEFECTIVE 4 OS=Arabidopsis thaliana GN=NFD4 PE=3 SV=1//2.29877e-17
Gb_20583	104.923	273.912	-1.2996	Down	0.00013931	0.0051209	-//-
Gb_26585	55.5395	146.919	-1.2974	Down	0.0012544	0.025982	sp|P25818|TIP11_ARATH Aquaporin TIP1-1 OS=Arabidopsis thaliana GN=TIP1-1 PE=1 SV=1//3.09885e-108
Gb_00480	86.7403	224.294	-1.2949	Down	5.9295e-05	0.0026501	sp|Q9FJU9|E1313_ARATH Glucan endo-1,3-beta-glucosidase 13 OS=Arabidopsis thaliana GN=At5g56590 PE=1 SV=1//1.32851e-30
Gb_15084	38.3637	103.485	-1.2895	Down	0.0023063	0.039445	sp|Q9SH30|HMA5_ARATH Probable copper-transporting ATPase HMA5 OS=Arabidopsis thaliana GN=HMA5 PE=1 SV=2//0
Gb_29583	48.1438	124.644	-1.2848	Down	0.00032345	0.0095609	sp|Q9FYF9|FB76_ARATH F-box protein At1g67340 OS=Arabidopsis thaliana GN=At1g67340 PE=1 SV=1//2.44746e-94
Gb_16755	163.047	419.587	-1.2827	Down	0.00017721	0.0061401	sp|Q08350|CADH7_PICAB Probable cinnamyl alcohol dehydrogenase 7/8 OS=Picea abies GN=CAD7 PE=2 SV=1//1.74007e-08
Novel00165	66.1037	168.455	-1.2822	Down	2.7978e-05	0.0014285	--
Gb_36663	40.4014	107.365	-1.2822	Down	0.0016292	0.03069	sp|Q3YK19|FANCJ_CHICK Fanconi anemia group J protein homolog OS=Gallus gallus GN=BRIP1 PE=2 SV=1//9.06406e-35
Gb_21759	34.5303	89.3376	-1.2803	Down	0.00030941	0.0093287	sp|Q97W51|IPYR_SULSO Inorganic pyrophosphatase OS=Sulfolobus solfataricus (strain ATCC 35092 / DSM 1617 / JCM 11322 / P2) GN=ppa PE=3 SV=1//2.19649e-08
Gb_38703	33.8463	87.8058	-1.2765	Down	0.00051081	0.013546	-//-
Gb_19582	23.5387	60.2654	-1.2748	Down	0.00054919	0.014231	sp|Q94KB1|MLO14_ARATH MLO-like protein 14 OS=Arabidopsis thaliana GN=MLO14 PE=2 SV=1//0
Gb_01519	500.396	1284.14	-1.2739	Down	0.00036851	0.01062	sp|O65872|CHSY_PINST Chalcone synthase OS=Pinus strobus GN=CHS PE=2 SV=1//0
Gb_11512	81.5746	205.424	-1.2703	Down	2.4912e-05	0.0013136	sp|Q9C757|INT2_ARATH Probable inositol transporter 2 OS=Arabidopsis thaliana GN=INT2 PE=1 SV=1//0
Gb_00864	122.52	305.11	-1.2685	Down	9.8062e-07	9.4351e-05	-//-
Gb_12665	114.777	294.955	-1.2661	Down	0.000986	0.021846	sp|Q9S823|LNG2_ARATH Protein LONGIFOLIA 2 OS=Arabidopsis thaliana GN=LNG2 PE=1 SV=1//2.1548e-16
Gb_33919	60.5105	151.103	-1.2644	Down	2.0579e-05	0.0011321	-//-
Gb_27472	19.8717	51.5319	-1.2606	Down	0.0018122	0.033005	-//-
Gb_04472	50.3265	126.473	-1.2596	Down	0.00015216	0.005477	sp|Q9LZZ7|SKA1_ARATH Spindle and kinetochore-associated protein 1 homolog OS=Arabidopsis thaliana GN=At3g60660 PE=2 SV=1//1.3407e-92
Gb_13016	39.1307	99.0788	-1.2593	Down	0.00022101	0.0072031	-//-
Gb_28962	402.517	982.699	-1.259	Down	1.0703e-08	1.9883e-06	sp|O64815|HLS1L_ARATH Probable N-acetyltransferase HLS1-like OS=Arabidopsis thaliana GN=At2g23060 PE=2 SV=1//2.07339e-165
Gb_08047	584.753	1516.53	-1.2583	Down	0.0022378	0.038547	sp|Q84V83|LAR_DESUN Leucoanthocyanidin reductase OS=Desmodium uncinatum GN=LAR PE=1 SV=1//1.02416e-117
Gb_05057	913.63	2256.06	-1.2559	Down	7.2439e-06	0.00049699	sp|Q9SZN7|HIP26_ARATH Heavy metal-associated isoprenylated plant protein 26 OS=Arabidopsis thaliana GN=HIPP26 PE=1 SV=1//2.30667e-18
Novel01209	23.401	58.5913	-1.2513	Down	0.00051063	0.013546	predicted protein [Physcomitrella patens]>gi|162689826|gb|EDQ76196.1| predicted protein [Physcomitrella patens]
Gb_29018	44.4674	112.773	-1.2448	Down	0.00060649	0.015331	sp|Q9FZ62|PPSP2_ARATH Inorganic pyrophosphatase 2 OS=Arabidopsis thaliana GN=At1g17710 PE=2 SV=1//3.1875e-88
Gb_32651	966.364	2485.44	-1.2447	Down	0.0026272	0.043427	sp|Q84ZN6|CESA8_ORYSJ Probable cellulose synthase A catalytic subunit 8 [UDP-forming] OS=Oryza sativa subsp. japonica GN=CESA8 PE=2 SV=1//6.70301e-49
Gb_05545	399.432	990.605	-1.2429	Down	0.00011107	0.0043604	-//-
Gb_39136	332.633	828.079	-1.2413	Down	0.00023582	0.0075833	sp|Q9SJ41|C3H18_ARATH Zinc finger CCCH domain-containing protein 18 OS=Arabidopsis thaliana GN=At2g05160 PE=2 SV=1//3.04555e-09
Gb_06657	102.52	255.035	-1.239	Down	0.00020077	0.0067156	sp|F4HWY6|MYO11_ARATH Myosin-11 OS=Arabidopsis thaliana GN=XI-E PE=3 SV=1//7.57899e-145
Gb_29906	56.8721	144.109	-1.239	Down	0.0010817	0.023279	sp|Q9STX3|GID2_ARATH F-box protein GID2 OS=Arabidopsis thaliana GN=GID2 PE=1 SV=1//1.21858e-18
Gb_17062	125.636	307.452	-1.2388	Down	2.5767e-05	0.0013498	sp|P29162|ASOL_TOBAC L-ascorbate oxidase homolog OS=Nicotiana tabacum PE=2 SV=1//0
Gb_22644	66.6452	165.423	-1.2363	Down	0.00019311	0.00655	sp|Q84RF2|OPF17_ARATH Transcription repressor OFP17 OS=Arabidopsis thaliana GN=OFP17 PE=2 SV=1//1.90475e-16
Gb_41563	72.3405	178.137	-1.2308	Down	0.00014871	0.0053842	sp|Q9FIZ3|GSO2_ARATH LRR receptor-like serine/threonine-protein kinase GSO2 OS=Arabidopsis thaliana GN=GSO2 PE=2 SV=2//1.89218e-07
Gb_01765	8689.09	21360.6	-1.2302	Down	0.00016969	0.0059649	-//-
Gb_32911	1576.46	3782.53	-1.2291	Down	1.729e-07	2.1635e-05	sp|Q9SU63|AL2B4_ARATH Aldehyde dehydrogenase family 2 member B4, mitochondrial OS=Arabidopsis thaliana GN=ALDH2B4 PE=2 SV=1//0
Gb_11941	149.685	363.968	-1.2258	Down	8.2507e-05	0.0034533	sp|P49087|VATA_MAIZE V-type proton ATPase catalytic subunit A (Fragment) OS=Zea mays PE=2 SV=1//3.6421e-86
Gb_13845	100.881	248.259	-1.2256	Down	0.00017267	0.006026	-//-
Gb_14213	2332.73	5596.42	-1.2253	Down	8.7868e-07	8.5221e-05	sp|Q9M015|Y5161_ARATH Uncharacterized protein At5g01610 OS=Arabidopsis thaliana GN=At5g01610 PE=1 SV=1//3.18164e-64
Gb_15651	95.4707	231.038	-1.2194	Down	3.1524e-05	0.0015665	-//-
Gb_05461	4251.93	10240.1	-1.2184	Down	1.9386e-05	0.0010939	sp|O22126|FLA8_ARATH Fasciclin-like arabinogalactan protein 8 OS=Arabidopsis thaliana GN=FLA8 PE=1 SV=1//8.18414e-110
Gb_02850	33.6397	83.6028	-1.2155	Down	0.00088505	0.020262	-//-
Gb_14314	39.6153	98.6312	-1.2143	Down	0.0012114	0.025294	sp|Q5B5X8|EXGA_EMENI Probable glucan 1,3-beta-glucosidase A OS=Emericella nidulans (strain FGSC A4 / ATCC 38163 / CBS 112.46 / NRRL 194 / M139) GN=exgA PE=3 SV=2//1.05115e-17
Gb_18278	55.7582	139.351	-1.2114	Down	0.0025113	0.041942	-//-
Gb_19986	98.6534	238.119	-1.2091	Down	7.233e-05	0.0030971	sp|F4I037|TBL7_ARATH Protein trichome berefringence-like 7 OS=Arabidopsis thaliana GN=TBL7 PE=3 SV=1//1.22885e-140
Gb_21606	300.605	706.937	-1.2044	Down	3.308e-08	5.0561e-06	-//-
Gb_27203	36.9718	91.2847	-1.2028	Down	0.00185	0.033465	sp|Q9SYD6|MATE1_ARATH MATE efflux family protein 1 OS=Arabidopsis thaliana GN=MATE PE=2 SV=2//1.21653e-156
Gb_19074	72.4355	176.623	-1.202	Down	0.00065973	0.016252	-//-
Gb_29604	224.045	550.943	-1.1999	Down	0.0019333	0.034558	-//-
Gb_07245	154.547	370.044	-1.199	Down	0.00014919	0.0053935	sp|Q9SRE4|UGAL2_ARATH UDP-galactose transporter 2 OS=Arabidopsis thaliana GN=UDP-GALT2 PE=2 SV=1//5.97491e-161
Novel00186	23.2229	56.8395	-1.198	Down	0.0016376	0.030752	--
Gb_27607	2967.3	6937.97	-1.1962	Down	1.0603e-07	1.4305e-05	sp|Q9C899|F6H2_ARATH Feruloyl CoA ortho-hydroxylase 2 OS=Arabidopsis thaliana GN=F6&apos;H2 PE=1 SV=1//9.03884e-70
Gb_01202	458.665	1100.94	-1.1957	Down	0.00028019	0.0085979	sp|Q8LE52|DHAR3_ARATH Glutathione S-transferase DHAR3, chloroplastic OS=Arabidopsis thaliana GN=DHAR3 PE=1 SV=1//4.06721e-105
Gb_22833	17.2734	41.9966	-1.1925	Down	0.0028022	0.045395	-//-
Gb_03230	44.0233	106.381	-1.1921	Down	0.00043696	0.012088	sp|Q9ZVN4|Y1500_ARATH Probable tyrosine-protein phosphatase At1g05000 OS=Arabidopsis thaliana GN=At1g05000 PE=1 SV=1//3.25636e-83
Novel01557	44.085	106.435	-1.1795	Down	0.0013727	0.027603	predicted protein [Physcomitrella patens]>gi|162686038|gb|EDQ72429.1| predicted protein [Physcomitrella patens]
Gb_40987	117.366	276.381	-1.1794	Down	0.00013026	0.0048923	sp|Q9SZA4|CDC21_ARATH Cell division cycle 20.1, cofactor of APC complex OS=Arabidopsis thaliana GN=CDC20-1 PE=1 SV=1//0
Novel00686	49.5357	120.871	-1.1776	Down	0.0031834	0.049502	PREDICTED: uncharacterized Rho GTPase-activating protein At5g61530 isoform X3 [Nelumbo nucifera]
Gb_41649	108.035	252.56	-1.1762	Down	1.2339e-05	0.00076405	-//-
Gb_12311	206.8	482.934	-1.175	Down	2.9895e-05	0.0015167	sp|Q9LFV5|FK111_ARATH F-box/kelch-repeat protein At5g15710 OS=Arabidopsis thaliana GN=At5g15710 PE=2 SV=1//1.15912e-15
Gb_27049	48.3813	114.404	-1.1704	Down	0.0014477	0.02861	sp|Q9SR72|GL32_ARATH Germin-like protein subfamily 3 member 2 OS=Arabidopsis thaliana GN=At3g10080 PE=2 SV=1//1.3261e-70
Gb_05185	552.687	1271.25	-1.17	Down	4.1637e-07	4.5091e-05	sp|P19892|RAA5E_ARATH Ras-related protein RABA5e OS=Arabidopsis thaliana GN=RABA5E PE=2 SV=1//5.80266e-105
Gb_23910	143.235	329.796	-1.1648	Down	2.5691e-06	0.00021681	sp|Q9SRX9|BAH1_ARATH E3 ubiquitin-protein ligase BAH1 OS=Arabidopsis thaliana GN=BAH1 PE=1 SV=1//6.28489e-116
Gb_12561	42.7692	98.6594	-1.1605	Down	0.00010889	0.0042969	sp|Q9S810|RAA1I_ARATH Ras-related protein RABA1i OS=Arabidopsis thaliana GN=RABA1I PE=2 SV=1//1.28061e-63
Gb_31145	570.139	1328.89	-1.1598	Down	0.00027839	0.0085712	sp|Q06915|EA6_ARATH Probable glucan endo-1,3-beta-glucosidase A6 OS=Arabidopsis thaliana GN=A6 PE=2 SV=1//4.5086e-154
Gb_29069	215.316	499.469	-1.1579	Down	0.00025254	0.0079933	sp|Q07469|BSPA_POPDE Bark storage protein A OS=Populus deltoides GN=BSPA PE=2 SV=1//3.25916e-44
Gb_23278	707.189	1618.67	-1.157	Down	5.8084e-06	0.00041872	sp|Q940Q8|IX10L_ARATH Probable beta-1,4-xylosyltransferase IRX10L OS=Arabidopsis thaliana GN=IRX10L PE=2 SV=1//0
Gb_19706	306.724	711.963	-1.1481	Down	0.00054479	0.014147	sp|C0LGH2|Y1561_ARATH Probable LRR receptor-like serine/threonine-protein kinase At1g56130 OS=Arabidopsis thaliana GN=At1g56130 PE=2 SV=2//0
Gb_16721	72.578	164.808	-1.1475	Down	5.2839e-06	0.00038786	sp|Q8GY55|TIF4B_ARATH Protein TIFY 4B OS=Arabidopsis thaliana GN=TIFY4B PE=1 SV=1//1.21727e-30
Novel01856	504.381	1155.14	-1.1469	Down	8.9006e-05	0.0036618	unknown [Picea sitchensis]
Gb_14870	46.8875	107.456	-1.1469	Down	0.00016115	0.0057462	-//-
Gb_01164	133.644	306.744	-1.1462	Down	7.0435e-05	0.0030267	sp|Q3E875|RGAPX_ARATH Uncharacterized Rho GTPase-activating protein At5g61530 OS=Arabidopsis thaliana GN=At5g61530 PE=1 SV=2//1.43562e-52
Gb_40553	732.371	1653.7	-1.1393	Down	4.8555e-06	0.0003668	sp|Q9SCV4|BGAL8_ARATH Beta-galactosidase 8 OS=Arabidopsis thaliana GN=BGAL8 PE=2 SV=2//0
Gb_02578	27.277	63.7683	-1.1361	Down	0.002509	0.041932	sp|Q03194|PMA4_NICPL Plasma membrane ATPase 4 OS=Nicotiana plumbaginifolia GN=PMA4 PE=2 SV=1//2.11229e-168
Gb_07232	96.8221	220.483	-1.1331	Down	0.00015465	0.0055413	sp|O49290|CPPM_ARATH Carboxyvinyl-carboxyphosphonate phosphorylmutase, chloroplastic OS=Arabidopsis thaliana GN=At1g77060 PE=2 SV=2//4.92544e-65
Gb_19089	27.2771	64.1605	-1.1307	Down	0.0029756	0.047402	sp|Q8VWJ1|HPT1_ARATH Homogentisate phytyltransferase 1, chloroplastic OS=Arabidopsis thaliana GN=HPT1 PE=1 SV=1//4.15009e-13
Gb_35809	341.631	777.946	-1.1237	Down	0.00069264	0.016816	sp|Q8H3P9|HAK7_ORYSJ Potassium transporter 7 OS=Oryza sativa subsp. japonica GN=HAK7 PE=2 SV=3//0
Gb_03643	125.332	288.686	-1.1235	Down	0.0018421	0.033423	sp|Q75QN6|DPHS1_ARATH Dual specificity protein phosphatase PHS1 OS=Arabidopsis thaliana GN=PHS1 PE=1 SV=1//0
Gb_08296	44.7476	101.19	-1.1187	Down	0.00024581	0.0078415	sp|Q8GXS8|PKS3_ARATH Protein PHYTOCHROME KINASE SUBSTRATE 3 OS=Arabidopsis thaliana GN=PKS3 PE=2 SV=2//1.20812e-06
Gb_15309	1010.93	2281.78	-1.1179	Down	0.00037368	0.010731	sp|O80731|PAE3_ARATH Pectin acetylesterase 3 OS=Arabidopsis thaliana GN=PAE3 PE=2 SV=1//0
Gb_14313	190.93	431.319	-1.1164	Down	0.0003477	0.010117	sp|Q12626|EXG_PICAN Glucan 1,3-beta-glucosidase OS=Pichia angusta PE=3 SV=1//4.67814e-13
Gb_13505	932.977	2059.83	-1.1143	Down	7.2999e-07	7.4073e-05	sp|Q9M2Y6|Y3972_ARATH Uncharacterized protein At3g49720 OS=Arabidopsis thaliana GN=At3g49720 PE=2 SV=1//1.04934e-80
Gb_01204	49.0108	111.116	-1.1135	Down	0.00069446	0.016839	sp|Q1PF35|RIC6_ARATH CRIB domain-containing protein RIC6 OS=Arabidopsis thaliana GN=RIC6 PE=1 SV=1//1.12808e-15
Novel00192	41.2421	92.6645	-1.1068	Down	0.00033132	0.0097339	--
Gb_01128	357.116	779.454	-1.1056	Down	7.2355e-09	1.3868e-06	sp|P80022|RNLE_SOLLC Extracellular ribonuclease LE OS=Solanum lycopersicum PE=1 SV=2//3.04888e-74
Gb_35251	61.907	138.824	-1.1049	Down	0.0010304	0.022541	sp|Q9M812|CUT1C_ARATH Protein CURVATURE THYLAKOID 1C, chloroplastic OS=Arabidopsis thaliana GN=CURT1C PE=1 SV=1//1.33176e-29
Gb_35525	65.6144	143.766	-1.1027	Down	1.5479e-05	0.00092072	-//-
Gb_28228	1079.27	2374.39	-1.0992	Down	4.1135e-05	0.001971	sp|Q6DBP4|PAE8_ARATH Pectin acetylesterase 8 OS=Arabidopsis thaliana GN=PAE8 PE=2 SV=1//6.67353e-179
Gb_04832	54.851	124.225	-1.0977	Down	0.0020475	0.036041	sp|P0C7R1|PPR74_ARATH Pentatricopeptide repeat-containing protein DWY1, chloroplastic OS=Arabidopsis thaliana GN=DYW1 PE=1 SV=1//3.91146e-08
Gb_11073	1782.88	4010.49	-1.0976	Down	0.001907	0.03419	sp|C0LGP4|Y3475_ARATH Probable LRR receptor-like serine/threonine-protein kinase At3g47570 OS=Arabidopsis thaliana GN=At3g47570 PE=2 SV=1//0
Gb_40643	744.207	1629.77	-1.0964	Down	1.844e-05	0.0010528	sp|Q94C70|NAT2_ARATH Nucleobase-ascorbate transporter 2 OS=Arabidopsis thaliana GN=NAT2 PE=2 SV=2//0
Gb_38512	2934.86	6565.52	-1.0936	Down	0.0015508	0.029747	-//-
Gb_07308	82.945	184.02	-1.0933	Down	0.00027861	0.0085712	-//-
Gb_38629	189.125	425.007	-1.0926	Down	0.0021768	0.037684	sp|Q8L4P8|CKB11_ORYSJ Cyclin-dependent kinase B1-1 OS=Oryza sativa subsp. japonica GN=CDKB1-1 PE=2 SV=1//0
Gb_35369	673.415	1479.29	-1.0898	Down	0.00019343	0.0065516	sp|Q9C757|INT2_ARATH Probable inositol transporter 2 OS=Arabidopsis thaliana GN=INT2 PE=1 SV=1//0
Gb_31945	128.379	284.379	-1.0888	Down	0.00091829	0.020726	sp|Q8L7S6|HEXO3_ARATH Beta-hexosaminidase 3 OS=Arabidopsis thaliana GN=HEXO3 PE=1 SV=1//6.81341e-51
Gb_24033	119.254	264.789	-1.0886	Down	0.00086762	0.019917	-//-
Gb_29824	331.922	713.544	-1.0885	Down	1.471e-09	3.2295e-07	-//-
Gb_12257	39.0642	86.496	-1.0878	Down	0.00065458	0.016147	sp|Q8GS71|FRA1_ARATH Kinesin-like protein FRA1 OS=Arabidopsis thaliana GN=FRA1 PE=1 SV=1//4.24437e-63
Gb_25960	34.9506	77.6253	-1.0878	Down	0.0025053	0.041899	-//-
Gb_18017	133.11	294.961	-1.086	Down	0.0010331	0.022578	-//-
Gb_01004	44.5743	99.9875	-1.0857	Down	0.0025585	0.042583	-//-
Gb_15086	34.7892	76.5738	-1.0831	Down	0.0003805	0.010862	-//-
Gb_17661	214.373	465.133	-1.083	Down	6.9106e-06	0.00048027	sp|Q9FZP1|HPSE3_ARATH Heparanase-like protein 3 OS=Arabidopsis thaliana GN=At5g34940 PE=2 SV=2//0
Gb_00323	1011.86	2181.71	-1.0815	Down	1.6308e-06	0.0001448	-//-
Gb_24506	192.742	426.165	-1.0796	Down	0.0011843	0.024892	sp|Q9FGQ6|EB1C_ARATH Microtubule-associated protein RP/EB family member 1C OS=Arabidopsis thaliana GN=EB1C PE=1 SV=1//2.20085e-116
Gb_20289	68.5572	151.549	-1.0787	Down	0.00095558	0.021368	sp|A1L4V7|DCYD2_ARATH D-cysteine desulfhydrase 2, mitochondrial OS=Arabidopsis thaliana GN=At3g26115 PE=2 SV=1//5.65859e-37
Gb_02426	442.394	981.733	-1.0746	Down	0.0030528	0.047945	sp|Q9LT96|Y5977_ARATH Probable leucine-rich repeat receptor-like protein kinase At5g49770 OS=Arabidopsis thaliana GN=At5g49770 PE=2 SV=1//0
Gb_00630	721.489	1583.07	-1.0733	Down	0.0010814	0.023279	sp|Q39083|DI191_ARATH Protein DEHYDRATION-INDUCED 19 OS=Arabidopsis thaliana GN=DI19-1 PE=1 SV=2//7.4151e-43
Gb_28355	106.177	233.632	-1.0671	Down	0.001752	0.032249	-//-
Gb_01261	248.158	535.066	-1.0662	Down	0.00026349	0.0082106	sp|Q6Z9C3|6PGL3_ORYSJ Probable 6-phosphogluconolactonase 3, chloroplastic OS=Oryza sativa subsp. japonica GN=Os08g0547100 PE=2 SV=1//1.34416e-17
Gb_05179	1727.72	3743.9	-1.0658	Down	0.00044622	0.012232	sp|A7LXU3|BGH3B_BACO1 Beta-glucosidase BoGH3B OS=Bacteroides ovatus (strain ATCC 8483 / DSM 1896 / JCM 5824 / NCTC 11153) GN=BACOVA_02659 PE=1 SV=1//1.21043e-56
Gb_01695	697.542	1513.35	-1.0641	Down	0.00063339	0.015724	sp|Q9SIW1|BLH7_ARATH BEL1-like homeodomain protein 7 OS=Arabidopsis thaliana GN=BLH7 PE=2 SV=1//4.54345e-73
Gb_25826	62.7858	134.663	-1.0608	Down	0.00027999	0.0085979	sp|Q9C857|GDL16_ARATH GDSL esterase/lipase At1g31550 OS=Arabidopsis thaliana GN=At1g31550 PE=2 SV=1//1.23355e-46
Gb_28784	97.8221	211.679	-1.0593	Down	0.00053568	0.014031	-//-
Gb_26318	313.577	662.818	-1.0584	Down	4.9681e-07	5.3088e-05	sp|Q9LHF1|LRX4_ARATH Leucine-rich repeat extensin-like protein 4 OS=Arabidopsis thaliana GN=LRX4 PE=2 SV=1//4.63036e-180
Gb_16266	267.709	574.018	-1.0579	Down	0.00019122	0.0065064	sp|Q9LIG0|Y3136_ARATH Clavaminate synthase-like protein At3g21360 OS=Arabidopsis thaliana GN=At3g21360 PE=1 SV=1//1.66118e-18
Gb_33027	165.693	356.625	-1.0543	Down	0.00089561	0.020405	sp|Q9M1S8|GCP2_ARATH Probable glutamate carboxypeptidase 2 OS=Arabidopsis thaliana GN=AMP1 PE=1 SV=3//2.31708e-163
Novel02049	92.5069	201.991	-1.0536	Down	0.0024138	0.040651	hypothetical protein SORBIDRAFT_06g033940 [Sorghum bicolor]>gi|241938557|gb|EES11702.1| hypothetical protein SORBIDRAFT_06g033940 [Sorghum bicolor]
Gb_08242	54.6396	116.84	-1.0473	Down	0.00019516	0.0065824	sp|Q9LK31|Y3272_ARATH Kelch repeat-containing protein At3g27220 OS=Arabidopsis thaliana GN=At3g27220 PE=2 SV=1//8.59028e-155
Gb_29561	324.154	693.823	-1.0471	Down	0.00054154	0.014147	sp|Q8GWK2|AP2L4_ARATH AP2-like ethylene-responsive transcription factor At2g41710 OS=Arabidopsis thaliana GN=At2g41710 PE=2 SV=2//1.37485e-33
Gb_34878	540.146	1151.24	-1.0433	Down	0.00058984	0.015042	-//-
Gb_40624	62.3631	134.808	-1.0433	Down	0.0027699	0.045107	sp|Q93ZH0|LYM1_ARATH LysM domain-containing GPI-anchored protein 1 OS=Arabidopsis thaliana GN=LYM1 PE=1 SV=1//8.8934e-114
Gb_17031	14768.3	31146.1	-1.0429	Down	4.7404e-05	0.0022186	sp|Q9ZU91|E133_ARATH Glucan endo-1,3-beta-glucosidase 3 OS=Arabidopsis thaliana GN=At2g01630 PE=1 SV=2//2.70541e-122
Gb_37825	111.656	238.221	-1.0421	Down	0.00090746	0.020597	sp|Q9LP24|Y1571_ARATH Probable leucine-rich repeat receptor-like protein kinase At1g35710 OS=Arabidopsis thaliana GN=At1g35710 PE=2 SV=1//1.1103e-67
Gb_20671	137.11	288.933	-1.041	Down	2.3042e-05	0.0012284	-//-
Gb_29565	126.424	268.709	-1.0334	Down	0.00078078	0.018363	-//-
Gb_10694	2070.22	4305.05	-1.0299	Down	6.681e-06	0.00046767	-//-
Gb_14144	82.0639	172.94	-1.0295	Down	0.00020987	0.0069423	sp|Q9FZ45|Y1686_ARATH Uncharacterized membrane protein At1g16860 OS=Arabidopsis thaliana GN=At1g16860 PE=1 SV=1//2.56187e-50
Gb_01127	100.551	208.956	-1.0292	Down	5.0214e-06	0.00037313	sp|O49459|NAC73_ARATH NAC domain-containing protein 73 OS=Arabidopsis thaliana GN=NAC073 PE=2 SV=1//1.75642e-97
Gb_03779	73.2407	155.912	-1.028	Down	0.0017831	0.032629	sp|Q9C6Y3|CCA11_ARATH Cyclin-A1-1 OS=Arabidopsis thaliana GN=CYCA1-1 PE=1 SV=1//9.1455e-124
Gb_14317	390.483	812.986	-1.0224	Down	7.0017e-05	0.0030141	sp|Q5B5X8|EXGA_EMENI Probable glucan 1,3-beta-glucosidase A OS=Emericella nidulans (strain FGSC A4 / ATCC 38163 / CBS 112.46 / NRRL 194 / M139) GN=exgA PE=3 SV=2//3.07494e-34
Gb_04448	109.386	226.947	-1.0209	Down	7.3304e-06	0.00050098	sp|Q6DBP4|PAE8_ARATH Pectin acetylesterase 8 OS=Arabidopsis thaliana GN=PAE8 PE=2 SV=1//2.75243e-157
Gb_12374	77.5252	161.037	-1.0177	Down	5.8415e-05	0.0026271	sp|Q9SX65|DNAT1_ARATH 1,4-dihydroxy-2-naphthoyl-CoA thioesterase 1 OS=Arabidopsis thaliana GN=DHNAT1 PE=1 SV=1//3.68031e-24
Gb_34968	167.951	346.467	-1.016	Down	1.3827e-05	0.00083183	sp|Q8W3M7|Y4598_ARATH Uncharacterized protein At4g06598 OS=Arabidopsis thaliana GN=At4g06598 PE=2 SV=2//1.61169e-42
Gb_09542	50.412	105.424	-1.0106	Down	0.0020114	0.035612	sp|Q9QUR6|PPCE_MOUSE Prolyl endopeptidase OS=Mus musculus GN=Prep PE=2 SV=1//1.76967e-16
Gb_02054	80.9118	167.914	-1.01	Down	0.0012153	0.025344	sp|P92964|SRS31_ARATH Serine/arginine-rich splicing factor RS31 OS=Arabidopsis thaliana GN=RS31 PE=1 SV=2//7.14226e-10
Gb_12119	2126.21	4433.98	-1.0084	Down	0.0014998	0.02928	sp|Q9ZVX8|PIP28_ARATH Probable aquaporin PIP2-8 OS=Arabidopsis thaliana GN=PIP2-8 PE=1 SV=1//4.83067e-151
Gb_37042	40.2256	84.1344	-1.0079	Down	0.0010435	0.022725	sp|Q8LCA1|CUT1B_ARATH Protein CURVATURE THYLAKOID 1B, chloroplastic OS=Arabidopsis thaliana GN=CURT1B PE=1 SV=2//8.86762e-33
Gb_06857	49.6758	104.004	-1.0074	Down	0.0015643	0.029935	-//-
Gb_07995	134.314	274.642	-1.0058	Down	5.2759e-05	0.0024169	sp|Q66IL0|CHID1_XENTR Chitinase domain-containing protein 1 OS=Xenopus tropicalis GN=chid1 PE=2 SV=1//1.48654e-68
Novel01841	59.2232	121.45	-1.0014	Down	0.00063559	0.015759	unknown [Picea sitchensis]
Gb_27792	538.159	1102.15	-1.0009	Down	8.9677e-05	0.0036831	-//-
Gb_34101	10.2127	876.643	-4.9718	Down	1.3989e-71	3.2959e-67	sp|Q9XJ66|MAD22_ORYSJ MADS-box transcription factor 22 OS=Oryza sativa subsp. japonica GN=MADS22 PE=2 SV=1//5.94735e-10
Gb_18221	9.30753	159.284	-2.0491	Down	4.8272e-09	3.7911e-06	sp|Q8LPR5|TCP4_ARATH Transcription factor TCP4 OS=Arabidopsis thaliana GN=TCP4 PE=1 SV=1//1.65333e-39
Novel00593	3.28568	74.2288	-1.9499	Down	2.9195e-08	1.5286e-05	PREDICTED: uncharacterized protein LOC104879838 [Vitis vinifera]
Gb_04706	0.984847	42.4208	-1.8389	Down	1.501e-07	5.7039e-05	sp|Q84P21|4CLL5_ARATH 4-coumarate--CoA ligase-like 5 OS=Arabidopsis thaliana GN=4CLL5 PE=1 SV=2//4.72332e-75
Gb_35001	144.644	920.422	-1.8137	Down	2.7199e-08	1.4984e-05	sp|Q40392|TMVRN_NICGU TMV resistance protein N OS=Nicotiana glutinosa GN=N PE=1 SV=1//2.58952e-32
Gb_31566	41.4856	294.216	-1.8109	Down	6.4484e-08	2.8377e-05	sp|Q3ZBL1|MTND_BOVIN 1,2-dihydroxy-3-keto-5-methylthiopentene dioxygenase OS=Bos taurus GN=ADI1 PE=2 SV=2//7.76468e-70
Gb_23683	1.66167	71.4292	-1.6862	Down	1.1459e-06	0.00031033	sp|O80822|PER25_ARATH Peroxidase 25 OS=Arabidopsis thaliana GN=PER25 PE=2 SV=2//3.63045e-158
Novel01692	0	21.4863	-1.6706	Down	1.2895e-06	0.00034524	unknown [Picea sitchensis]
Gb_06451	136.701	925.484	-1.6399	Down	1.8065e-06	0.0004594	sp|O80931|AS1_ARATH Transcription factor AS1 OS=Arabidopsis thaliana GN=AS1 PE=1 SV=1//1.27399e-77
Gb_29828	20.897	268.678	-1.6109	Down	4.5154e-06	0.00097604	sp|P19036|HSP17_ARATH 17.4 kDa class I heat shock protein OS=Arabidopsis thaliana GN=HSP17.4A PE=2 SV=2//1.17457e-46
Gb_38118	301.99	1322.05	-1.6049	Down	1.0734e-07	4.1461e-05	sp|Q940H3|TBL36_ARATH Protein trichome birefringence-like 36 OS=Arabidopsis thaliana GN=TBL36 PE=2 SV=1//7.71364e-103
Gb_40272	21.2196	86.5994	-1.5453	Down	1.8858e-07	6.9422e-05	sp|Q8S9J1|PPOCM_ARATH Protoporphyrinogen oxidase 2, chloroplastic/mitochondrial OS=Arabidopsis thaliana GN=PPOX2 PE=1 SV=1//1.0307e-93
Gb_17001	37.3504	2669.17	-1.501	Down	8.7582e-06	0.0016248	sp|F4HQX1|JAL3_ARATH Jacalin-related lectin 3 OS=Arabidopsis thaliana GN=JAL3 PE=2 SV=1//2.20711e-32
Gb_05039	938.86	4497.64	-1.498	Down	6.0773e-06	0.0012557	sp|Q94KL7|SILD_FORIN Secoisolariciresinol dehydrogenase (Fragment) OS=Forsythia intermedia PE=1 SV=1//1.28037e-79
Gb_00332	174.057	626.421	-1.4905	Down	7.2851e-08	3.1135e-05	-//-
Gb_39348	18.0465	76.0186	-1.4828	Down	2.6607e-06	0.00063969	-//-
Gb_38402	267.165	970.566	-1.4742	Down	2.2496e-07	8.1545e-05	sp|Q9C6W5|AB14G_ARATH ABC transporter G family member 14 OS=Arabidopsis thaliana GN=ABCG14 PE=2 SV=1//0
Gb_00020	2.50031	46.7879	-1.4308	Down	3.4875e-05	0.0046954	-//-
Gb_39854	10.4658	136.612	-1.4028	Down	5.5003e-05	0.0068933	sp|Q9FL41|WTR38_ARATH WAT1-related protein At5g07050 OS=Arabidopsis thaliana GN=At5g07050 PE=2 SV=1//5.70422e-78
Gb_36252	25.3655	101.037	-1.3844	Down	1.7753e-05	0.0027965	sp|Q40392|TMVRN_NICGU TMV resistance protein N OS=Nicotiana glutinosa GN=N PE=1 SV=1//1.07937e-75
Gb_04838	15.5839	72.7651	-1.3819	Down	4.5878e-05	0.0060051	-//-
Gb_35954	2.03329	19.2622	-1.3812	Down	8.4307e-05	0.0096896	sp|Q9LYR6|PTR49_ARATH Protein NRT1/ PTR FAMILY 6.1 OS=Arabidopsis thaliana GN=NPF6.1 PE=2 SV=1//0
Gb_16135	11.7831	80.8802	-1.3742	Down	9.1876e-05	0.010022	sp|Q9SZW4|HMA2_ARATH Cadmium/zinc-transporting ATPase HMA2 OS=Arabidopsis thaliana GN=HMA2 PE=2 SV=1//0
Gb_00220	38.0958	139.092	-1.3697	Down	9.9422e-06	0.0017738	-//-
Gb_28257	26.1422	89.9946	-1.3639	Down	4.1235e-06	0.00090798	sp|P22734|COMT_RAT Catechol O-methyltransferase OS=Rattus norvegicus GN=Comt PE=1 SV=2//5.71828e-47
Gb_32481	3.62843	56.9943	-1.3527	Down	8.7603e-05	0.0098286	sp|Q9LYR6|PTR49_ARATH Protein NRT1/ PTR FAMILY 6.1 OS=Arabidopsis thaliana GN=NPF6.1 PE=2 SV=1//5.42182e-180
Gb_26262	852.231	2960.58	-1.3248	Down	1.7804e-05	0.0027965	sp|Q9SSN3|TIR_ARATH Toll/interleukin-1 receptor-like protein OS=Arabidopsis thaliana GN=TIR PE=1 SV=1//8.01323e-23
Gb_36112	183.27	676.205	-1.3165	Down	4.2802e-05	0.0056339	sp|Q43814|OTC_PEA Ornithine carbamoyltransferase, chloroplastic OS=Pisum sativum GN=ARGF PE=2 SV=1//0
Gb_25109	78.922	353.923	-1.3158	Down	0.00011952	0.01246	-//-
Gb_40087	3.09042	125.966	-1.3102	Down	8.5983e-05	0.009693	-//-
Gb_04801	865.998	3306.29	-1.3067	Down	6.8413e-05	0.0083087	sp|Q8LFG1|AMY2_ARATH Probable alpha-amylase 2 OS=Arabidopsis thaliana GN=AMY2 PE=2 SV=1//0
Gb_02458	119.814	411.023	-1.2949	Down	3.2759e-05	0.0044874	sp|Q8VYI9|NLTL5_ARATH Non-specific lipid-transfer protein-like protein At5g64080 OS=Arabidopsis thaliana GN=At5g64080 PE=1 SV=1//6.20252e-12
Gb_05751	66.9528	258.231	-1.285	Down	0.00010885	0.011399	sp|Q40588|ASO_TOBAC L-ascorbate oxidase OS=Nicotiana tabacum GN=AAO PE=2 SV=1//1.6745e-145
Gb_29373	12.862	53.6277	-1.2847	Down	0.00014708	0.014509	-//-
Gb_41484	0.650776	17.7252	-1.2808	Down	0.00015989	0.015314	sp|Q93ZR6|WSD1_ARATH O-acyltransferase WSD1 OS=Arabidopsis thaliana GN=WSD1 PE=2 SV=1//1.40794e-28
Gb_05749	1412.05	4201.39	-1.2693	Down	4.6723e-06	0.0010008	sp|Q40588|ASO_TOBAC L-ascorbate oxidase OS=Nicotiana tabacum GN=AAO PE=2 SV=1//0
Novel00774	44.9226	247.722	-1.263	Down	0.00032106	0.02577	hypothetical protein SELMODRAFT_94292 [Selaginella moellendorffii]>gi|300161441|gb|EFJ28056.1| hypothetical protein SELMODRAFT_94292 [Selaginella moellendorffii]
Novel00460	666.606	2791	-1.2629	Down	0.00021963	0.019366	hypothetical protein SORBIDRAFT_09g027055 [Sorghum bicolor]>gi|241945448|gb|EES18593.1| hypothetical protein SORBIDRAFT_09g027055, partial [Sorghum bicolor]
Gb_20407	49.8867	154.128	-1.2624	Down	1.5056e-05	0.0024297	-//-
Novel01644	0.976163	18.5848	-1.2446	Down	0.00025737	0.021891	--
Gb_01616	3.35221	19.9051	-1.229	Down	0.00047144	0.033762	sp|Q5T0N1|CFA70_HUMAN Cilia- and flagella-associated protein 70 OS=Homo sapiens GN=CFAP70 PE=2 SV=3//1.76637e-13
Gb_27981	24.488	79.6245	-1.2224	Down	0.00010045	0.010806	sp|Q5JQD7|YSL12_ORYSJ Probable metal-nicotianamine transporter YSL12 OS=Oryza sativa subsp. japonica GN=YSL12 PE=2 SV=2//0
Gb_35504	299.981	911.203	-1.2146	Down	5.395e-05	0.0068583	-//-
Novel00039	1.33335	19.4141	-1.2141	Down	0.00038628	0.029453	properoxidase [Picea abies]
Gb_39716	30.9115	99.9554	-1.2076	Down	0.00013395	0.013604	sp|Q9LNW0|HS178_ARATH 17.8 kDa class I heat shock protein OS=Arabidopsis thaliana GN=HSP17.8 PE=2 SV=1//1.36591e-48
Gb_38079	109.198	541.76	-1.1999	Down	0.0006273	0.041284	-//-
Gb_29374	23.9758	73.5518	-1.1969	Down	9.1803e-05	0.010022	-//-
Novel02047	201.243	598.959	-1.1947	Down	6.8063e-05	0.0083087	hypothetical protein SELMODRAFT_412927 [Selaginella moellendorffii]>gi|300159772|gb|EFJ26391.1| hypothetical protein SELMODRAFT_412927 [Selaginella moellendorffii]
Novel00792	33.9088	132.72	-1.1818	Down	0.00057921	0.039102	--
Gb_00489	23.2945	76.2018	-1.1748	Down	0.00029945	0.024329	sp|Q9FE06|EXOL2_ARATH Protein EXORDIUM-like 2 OS=Arabidopsis thaliana GN=EXL2 PE=2 SV=1//1.20683e-109
Gb_05513	28.0209	86.069	-1.1746	Down	0.00016572	0.015808	-//-
Gb_06792	11.7732	44.0208	-1.1658	Down	0.00062991	0.04134	sp|Q38998|AKT1_ARATH Potassium channel AKT1 OS=Arabidopsis thaliana GN=AKT1 PE=1 SV=2//0
Gb_41352	23.0083	82.5213	-1.1591	Down	0.00061961	0.040892	sp|Q6R0H0|RVE3_ARATH Protein REVEILLE 3 OS=Arabidopsis thaliana GN=RVE3 PE=2 SV=1//3.05964e-77
Gb_36290	91.1526	224.244	-1.1585	Down	9.6796e-08	3.801e-05	-//-
Gb_29365	24.9838	88.6453	-1.1568	Down	0.00060328	0.040039	-//-
Gb_18285	825.563	1924.62	-1.153	Down	8.62e-13	1.4507e-09	sp|Q8S944|DRP3A_ARATH Dynamin-related protein 3A OS=Arabidopsis thaliana GN=DRP3A PE=1 SV=2//0
Novel00318	108.973	319.626	-1.1529	Down	0.00016845	0.016004	--
Gb_02704	642.588	1541.5	-1.146	Down	1.7006e-08	1.0404e-05	sp|Q54YK1|Y8631_DICDI Putative UDP-sugar transporter DDB_G0278631 OS=Dictyostelium discoideum GN=DDB_G0278631 PE=3 SV=2//2.64025e-36
Gb_28264	230.705	678.287	-1.1445	Down	0.00021677	0.019201	sp|P22734|COMT_RAT Catechol O-methyltransferase OS=Rattus norvegicus GN=Comt PE=1 SV=2//5.75957e-42
Gb_23451	104.567	323.448	-1.1251	Down	0.000521	0.03634	sp|P0C897|Y3264_ARATH Putative UPF0481 protein At3g02645 OS=Arabidopsis thaliana GN=At3g02645 PE=3 SV=1//6.41823e-17
Gb_35947	656.147	1503.5	-1.1155	Down	2.5452e-10	2.4987e-07	sp|P45434|SSRA_ARATH Translocon-associated protein subunit alpha OS=Arabidopsis thaliana GN=At2g21160 PE=2 SV=3//8.73576e-64
Gb_01254	304.227	853.725	-1.1101	Down	0.0002808	0.023257	sp|P53492|ACT7_ARATH Actin-7 OS=Arabidopsis thaliana GN=ACT7 PE=1 SV=1//0
Gb_19707	11.5172	36.2885	-1.1075	Down	0.00075527	0.047836	sp|C0LGH2|Y1561_ARATH Probable LRR receptor-like serine/threonine-protein kinase At1g56130 OS=Arabidopsis thaliana GN=At1g56130 PE=2 SV=2//7.16983e-36
Gb_15282	149.99	433.952	-1.0799	Down	0.00073877	0.047044	sp|F4HZB5|NET1D_ARATH Protein NETWORKED 1D OS=Arabidopsis thaliana GN=NET1D PE=3 SV=1//3.87388e-23
Gb_30717	2417.84	6244.07	-1.0734	Down	0.00020342	0.018434	sp|P93171|CALM_HELAN Calmodulin OS=Helianthus annuus GN=CAM PE=2 SV=3//1.22527e-100
Gb_21493	1572.27	4433.86	-1.0729	Down	0.00068962	0.044273	sp|Q40392|TMVRN_NICGU TMV resistance protein N OS=Nicotiana glutinosa GN=N PE=1 SV=1//1.10042e-73
Gb_23074	203.008	509.836	-1.0597	Down	0.00016963	0.016051	sp|Q9SW80|BLH2_ARATH BEL1-like homeodomain protein 2 OS=Arabidopsis thaliana GN=BLH2 PE=1 SV=3//3.87161e-06
Gb_01086	511.567	1194.09	-1.0548	Down	1.3039e-05	0.0021849	sp|P07463|CALM_PARTE Calmodulin OS=Paramecium tetraurelia GN=CAM PE=1 SV=3//3.67895e-41
Gb_31395	36.268	90.6194	-1.0499	Down	0.00021392	0.019164	sp|O74507|YJD4_SCHPO Uncharacterized protein C594.04c OS=Schizosaccharomyces pombe (strain 972 / ATCC 24843) GN=SPCC594.04c PE=3 SV=2//7.4489e-06
Gb_07774	768.112	1713.25	-1.0489	Down	3.0903e-07	0.00010867	sp|Q949Z1|PGLR4_ARATH Polygalacturonase At1g48100 OS=Arabidopsis thaliana GN=At1g48100 PE=2 SV=1//0
Gb_28400	73.1917	183.448	-1.0316	Down	0.00039714	0.030184	-//-
Gb_17086	271.581	638.041	-1.0189	Down	0.00012713	0.01308	sp|Q9USI5|STI1_SCHPO Heat shock protein sti1 homolog OS=Schizosaccharomyces pombe (strain 972 / ATCC 24843) GN=sti1 PE=3 SV=1//1.99888e-16
Novel01732	424.385	947.578	-1.0138	Down	1.3023e-05	0.0021849	PREDICTED: MLO-like protein 1 isoform X3 [Phoenix dactylifera]
Gb_20553	2251.49	4794.19	-1.0067	Down	7.4002e-08	3.1135e-05	sp|P27164|CALM3_PETHY Calmodulin-related protein OS=Petunia hybrida GN=CAM53 PE=2 SV=2//4.2063e-11

## Sheet: VC20-VS-VC200
Table S6 DEGs between VC20 and VC200 in G.biloba cambium
Gene_id	VC200_readcount	VC20_readcount	log2FoldChange	up-down-regulation (VC200/vc20)	pval	padj	Blast swiss prot
Gb_20591	0.311129	235.237	-6.3799	Down	1.08e-27	6.0199e-24	-//-
Novel00066	1.05213	284.449	-6.0873	Down	1.5098e-26	3.6462e-23	laccase [Pinus taeda]
Gb_00462	0	213.727	-5.7928	Down	8.9912e-19	1.2063e-15	sp|Q9FJD5|LAC17_ARATH Laccase-17 OS=Arabidopsis thaliana GN=LAC17 PE=2 SV=1//0
Novel01534	0.748125	170.353	-5.2551	Down	1.0153e-16	1.0217e-13	laccase [Pinus taeda]
Gb_08425	0	78.2615	-5.1727	Down	2.0047e-15	1.6381e-12	sp|C0LGG8|Y5343_ARATH Probable LRR receptor-like serine/threonine-protein kinase At1g53430 OS=Arabidopsis thaliana GN=At1g53430 PE=1 SV=1//0
Gb_10699	1.88814	160.727	-5.1649	Down	1.7686e-22	3.2855e-19	sp|P23546|E13E_TOBAC Glucan endo-1,3-beta-glucosidase, basic vacuolar isoform GGIB50 OS=Nicotiana tabacum PE=1 SV=1//3.12722e-102
Gb_34157	2.19927	181.493	-4.8862	Down	3.6913e-17	3.8758e-14	sp|Q9LHL6|TBL1_ARATH Protein trichome birefringence-like 1 OS=Arabidopsis thaliana GN=TBL1 PE=2 SV=1//2.7601e-121
Gb_11296	0	68.6631	-4.8848	Down	2.3097e-13	1.2126e-10	sp|Q9M153|GDL61_ARATH GDSL esterase/lipase At4g01130 OS=Arabidopsis thaliana GN=At4g01130 PE=2 SV=1//5.63468e-83
Novel01670	0	73.0509	-4.796	Down	1.1995e-12	5.3645e-10	PREDICTED: thaumatin-like protein [Tarenaya hassleriana]
Gb_41169	0.311129	69.9617	-4.7761	Down	9.131e-14	5.1282e-11	sp|Q9LSF1|OXI1_ARATH Serine/threonine-protein kinase OXI1 OS=Arabidopsis thaliana GN=OXI1 PE=1 SV=1//1.05106e-107
Gb_24406	5.96131	405.406	-4.7153	Down	1.5609e-15	1.3463e-12	sp|Q9FGR9|CEP1_ARATH KDEL-tailed cysteine endopeptidase CEP1 OS=Arabidopsis thaliana GN=CEP1 PE=2 SV=1//2.22109e-151
Gb_36279	1.38463	79.1728	-4.5149	Down	3.0797e-15	2.3242e-12	sp|P0C5C9|REHYA_ORYSJ 1-Cys peroxiredoxin A OS=Oryza sativa subsp. japonica GN=Os07g0638300 PE=2 SV=1//9.57693e-111
Gb_16430	1.178	75.9156	-4.4148	Down	6.0238e-13	2.9095e-10	-//-
Novel00021	1.06638	75.9446	-4.249	Down	2.8452e-11	1.0255e-08	hypothetical protein CICLE_v10013132mg [Citrus clementina]>gi|568854599|ref|XP_006480909.1| PREDICTED: non-specific lipid-transfer protein Cw18-like [Citrus sinensis]>gi|557531287|gb|ESR42470.1| hypothetical protein CICLE_v10013132mg [Citrus clementina]
Gb_33675	0.318252	53.082	-4.2332	Down	2.8042e-10	7.4419e-08	sp|C0LGW6|ERL1_ARATH LRR receptor-like serine/threonine-protein kinase ERL1 OS=Arabidopsis thaliana GN=ERL1 PE=1 SV=1//0
Gb_24679	0.311129	77.1621	-4.1738	Down	1.7492e-09	3.7717e-07	sp|Q40392|TMVRN_NICGU TMV resistance protein N OS=Nicotiana glutinosa GN=N PE=1 SV=1//1.6482e-10
Gb_40083	18.278	522.052	-4.1219	Down	2.2673e-15	1.7663e-12	sp|Q852F6|ZIP2_ORYSJ Zinc transporter 2 OS=Oryza sativa subsp. japonica GN=ZIP2 PE=2 SV=1//2.13608e-117
Gb_11201	11.9344	274.343	-4.0893	Down	2.3356e-20	3.7604e-17	sp|Q9M205|CCU22_ARATH Cyclin-U2-2 OS=Arabidopsis thaliana GN=CYCU2-2 PE=1 SV=1//8.20495e-40
Gb_16226	0.748125	57.3796	-4.0529	Down	8.4917e-10	1.9719e-07	sp|Q9C757|INT2_ARATH Probable inositol transporter 2 OS=Arabidopsis thaliana GN=INT2 PE=1 SV=1//0
Gb_11921	1.38463	73.2536	-4.048	Down	1.6878e-10	4.7396e-08	sp|Q9FGQ6|EB1C_ARATH Microtubule-associated protein RP/EB family member 1C OS=Arabidopsis thaliana GN=EB1C PE=1 SV=1//8.36791e-94
Gb_07742	0	136.483	-4.0256	Down	2.2451e-08	3.7393e-06	sp|Q8NFD2|ANKK1_HUMAN Ankyrin repeat and protein kinase domain-containing protein 1 OS=Homo sapiens GN=ANKK1 PE=2 SV=1//4.07527e-12
Gb_13586	0	118.199	-4.0043	Down	2.5973e-08	4.1673e-06	sp|A2Z3E5|SGR_ORYSI Protein STAY-GREEN, chloroplastic OS=Oryza sativa subsp. indica GN=SGR PE=3 SV=1//4.89698e-101
Gb_29218	2.9189	144.77	-3.9911	Down	5.2135e-10	1.2847e-07	sp|Q6J163|5NG4_PINTA Auxin-induced protein 5NG4 OS=Pinus taeda PE=2 SV=1//2.8535e-36
Novel00665	13.2265	345.955	-3.9664	Down	3.6164e-14	2.2394e-11	Copper transport protein family [Theobroma cacao]>gi|508773750|gb|EOY21006.1| Copper transport protein family [Theobroma cacao]
Novel01705	4.69542	181.625	-3.9632	Down	1.0284e-10	3.0288e-08	laccase [Picea abies]
Novel00753	9.26257	247.07	-3.9286	Down	2.5986e-13	1.3352e-10	--
Novel01669	0.741002	41.8015	-3.9266	Down	1.1546e-09	2.5819e-07	PREDICTED: thaumatin-like protein [Tarenaya hassleriana]
Gb_01664	25.1229	426.026	-3.921	Down	2.891e-41	3.4909e-37	sp|Q40082|XYLA_HORVU Xylose isomerase OS=Hordeum vulgare GN=XYLA PE=1 SV=1//0
Novel01548	0.311129	37.9336	-3.9064	Down	8.4285e-09	1.6027e-06	unknown [Picea sitchensis]
Novel00227	0.622257	43.7616	-3.8989	Down	3.0298e-09	6.2008e-07	unknown [Picea sitchensis]
Gb_16796	2.14937	101.269	-3.8001	Down	1.036e-08	1.9395e-06	-//-
Novel01267	0	40.0303	-3.7899	Down	1.0408e-07	1.4121e-05	PREDICTED: peroxidase 64 [Prunus mume]
Novel00642	2.62914	92.1379	-3.764	Down	1.6004e-09	3.482e-07	unknown [Zea mays]>gi|414884644|tpg|DAA60658.1| TPA: hypothetical protein ZEAMMB73_467600 [Zea mays]
Novel01324	0.311129	29.8805	-3.7622	Down	2.5231e-08	4.145e-06	PREDICTED: zinc finger CCCH domain-containing protein 14 [Solanum lycopersicum]
Gb_20590	9.21271	236.47	-3.7519	Down	5.3534e-11	1.771e-08	sp|Q9SJ74|B561G_ARATH Cytochrome b561 and DOMON domain-containing protein At2g04850 OS=Arabidopsis thaliana GN=At2g04850 PE=2 SV=2//7.95347e-115
Gb_19630	1.56277	66.5386	-3.7389	Down	6.7274e-09	1.2997e-06	sp|Q9XF38|PROF_PYRCO Profilin OS=Pyrus communis PE=1 SV=1//2.11879e-44
Gb_30579	12.7183	392.581	-3.7254	Down	2.0533e-09	4.3497e-07	sp|Q9LZV3|MAN6_ARATH Mannan endo-1,4-beta-mannosidase 6 OS=Arabidopsis thaliana GN=MAN6 PE=2 SV=1//0
Gb_17288	4.35576	87.4336	-3.7095	Down	4.0122e-13	1.9858e-10	sp|Q8L7S4|MP702_ARATH Microtubule-associated protein 70-2 OS=Arabidopsis thaliana GN=MAP70.2 PE=1 SV=1//0
Novel00070	4.07317	89.9024	-3.5395	Down	5.1268e-10	1.2764e-07	hypothetical protein [Cryptomeria japonica]
Novel01247	1.05213	38.7871	-3.5224	Down	7.3364e-08	1.0484e-05	R2R3-MYB transcription factor MYB4 [Picea glauca]
Gb_01816	5.27254	101.152	-3.5107	Down	9.0905e-11	2.7789e-08	sp|Q9LX14|UFC_ARATH Protein UPSTREAM OF FLC OS=Arabidopsis thaliana GN=UFC PE=2 SV=1//2.87727e-25
Novel00152	195.806	4847.33	-3.4921	Down	2.4301e-08	4.0196e-06	PREDICTED: probable aldo-keto reductase 1 [Nelumbo nucifera]
Gb_15128	0.636504	36.4414	-3.475	Down	3.9684e-07	4.3531e-05	-//-
Novel00071	11.1721	215.485	-3.4713	Down	5.8612e-10	1.4155e-07	--
Novel00336	0.311129	22.945	-3.4698	Down	4.0213e-07	4.3745e-05	unknown [Picea sitchensis]
Novel00417	3.61239	123.51	-3.436	Down	2.927e-07	3.3342e-05	PREDICTED: arabinogalactan peptide 22-like [Nicotiana tomentosiformis]
Gb_00850	0	22.8333	-3.4108	Down	2.0294e-06	0.00017693	-//-
Novel01072	0.947633	46.6176	-3.379	Down	1.0031e-06	9.6132e-05	unknown [Picea sitchensis]>gi|224284204|gb|ACN39838.1| unknown [Picea sitchensis]
Novel01091	19.1926	616.485	-3.3724	Down	6.263e-07	6.4915e-05	laccase [Pinus taeda]
Gb_18804	13.4306	191.223	-3.3206	Down	4.7261e-11	1.5852e-08	-//-
Gb_08416	0	22.0458	-3.3197	Down	4.1821e-06	0.0003258	-//-
Gb_28650	0.629381	23.2997	-3.3141	Down	5.8534e-07	6.1195e-05	sp|Q9FNE1|CRK42_ARATH Cysteine-rich receptor-like protein kinase 42 OS=Arabidopsis thaliana GN=CRK42 PE=2 SV=1//7.65607e-06
Novel00962	2.87376	57.5713	-3.2976	Down	6.8215e-08	9.8647e-06	polyprotein [Gossypium barbadense]
Gb_22345	5.84252	156.347	-3.2971	Down	6.521e-07	6.7013e-05	sp|Q8LDW9|XTH9_ARATH Xyloglucan endotransglucosylase/hydrolase protein 9 OS=Arabidopsis thaliana GN=XTH9 PE=2 SV=2//1.4959e-111
Gb_21788	0	20.1999	-3.2874	Down	5.1461e-06	0.00038005	sp|Q7XZY1|GL32_ORYSJ Putative germin-like protein 3-2 OS=Oryza sativa subsp. japonica GN=Os03g0651800 PE=3 SV=1//8.61798e-64
Gb_25018	0	18.0799	-3.2854	Down	4.8891e-06	0.00036767	sp|Q8L817|ATCA7_ARATH Alpha carbonic anhydrase 7 OS=Arabidopsis thaliana GN=ACA7 PE=2 SV=1//5.10061e-69
Gb_05793	20.9857	351.06	-3.2746	Down	1.1454e-08	2.1115e-06	sp|P43390|MT2_ACTDE Metallothionein-like protein type 2 OS=Actinidia deliciosa GN=pKIWI504 PE=2 SV=1//4.16832e-06
Gb_33161	1.98552	49.4075	-3.2744	Down	3.8591e-07	4.2555e-05	-//-
Gb_32463	23.5838	330.692	-3.2496	Down	4.9295e-10	1.2401e-07	sp|A5JTQ2|XYL1_MEDSV Beta-xylosidase/alpha-L-arabinofuranosidase 1 (Fragment) OS=Medicago sativa subsp. varia GN=Xyl1 PE=1 SV=1//0
Novel00755	1.56277	40.7055	-3.2274	Down	7.4024e-07	7.4486e-05	R2R3-MYB transcription factor MYB3 [Pinus taeda]
Gb_33524	0.622257	25.8337	-3.2248	Down	2.4721e-06	0.00021096	sp|Q9S746|HTH_ARATH Protein HOTHEAD OS=Arabidopsis thaliana GN=HTH PE=1 SV=1//0
Novel01787	27.7759	609.615	-3.2138	Down	7.7225e-07	7.6867e-05	laccase [Pinus taeda]
Novel00069	0	16.4092	-3.2036	Down	8.7872e-06	0.0005846	--
Novel01287	1.36326	29.7559	-3.2024	Down	3.7181e-07	4.157e-05	--
Novel00154	3.48177	78.138	-3.1994	Down	8.534e-07	8.344e-05	RecName: Full=Retrovirus-related Pol polyprotein from transposon TNT 1-94; Includes: RecName: Full=Protease; Includes: RecName: Full=Reverse transcriptase; Includes: RecName: Full=Endonuclease [Nicotiana tabacum]>gi|20045|emb|CAA32025.1| unnamed protein product [Nicotiana tabacum]
Gb_25334	31.1768	321.206	-3.1712	Down	3.0455e-21	5.2534e-18	sp|O64747|WRK35_ARATH Probable WRKY transcription factor 35 OS=Arabidopsis thaliana GN=WRKY35 PE=2 SV=1//7.35106e-39
Gb_18800	6.52417	82.5806	-3.1676	Down	3.8191e-11	1.3367e-08	sp|G5E8K5|ANK3_MOUSE Ankyrin-3 OS=Mus musculus GN=Ank3 PE=1 SV=1//3.57925e-09
Gb_36796	11.4595	144.324	-3.1455	Down	3.4388e-10	8.8347e-08	sp|Q9FS10|PSK_ASPOF Phytosulfokines OS=Asparagus officinalis GN=PSK PE=1 SV=1//9.12734e-08
Novel00583	1.90951	55.9827	-3.1242	Down	4.8603e-06	0.0003668	PREDICTED: peroxidase 72-like [Musa acuminata subsp. malaccensis]
Novel01686	4.37005	88.8779	-3.1223	Down	1.2253e-06	0.00011316	PREDICTED: putative methylesterase 11, chloroplastic [Cucumis sativus]>gi|700198638|gb|KGN53796.1| hypothetical protein Csa_4G129620 [Cucumis sativus]
Gb_16246	12.7039	130.858	-3.1014	Down	9.0739e-15	6.0871e-12	sp|Q02921|NO93_SOYBN Early nodulin-93 OS=Glycine max PE=2 SV=1//4.92062e-23
Gb_36903	0	20.5722	-3.0946	Down	2.1495e-05	0.0011639	sp|O48538|RBOHF_ARATH Respiratory burst oxidase homolog protein F OS=Arabidopsis thaliana GN=RBOHF PE=1 SV=1//0
Gb_31940	0.311129	16.7552	-3.0879	Down	1.0042e-05	0.00065017	sp|Q3E954|BOR6_ARATH Probable boron transporter 6 OS=Arabidopsis thaliana GN=BOR6 PE=2 SV=2//1.09629e-16
Gb_31216	0	19.4676	-3.0868	Down	2.2313e-05	0.0012001	-//-
Gb_13364	7.23432	113.091	-3.0852	Down	2.2627e-07	2.7186e-05	sp|Q2JH49|DNAJ_SYNJB Chaperone protein DnaJ OS=Synechococcus sp. (strain JA-2-3B&apos;a(2-13)) GN=dnaJ PE=3 SV=1//3.38006e-15
Gb_09807	5.33905	88.7195	-3.0692	Down	5.6469e-07	5.9292e-05	sp|Q9C7A2|Y3236_ARATH Ankyrin repeat-containing protein At3g12360 OS=Arabidopsis thaliana GN=At3g12360 PE=2 SV=1//3.90525e-24
Gb_37958	0.318252	23.0069	-3.0666	Down	1.8079e-05	0.0010346	-//-
Gb_28210	17.6962	211.601	-3.0665	Down	1.9471e-09	4.1613e-07	-//-
Gb_39767	22.2183	246.663	-3.0663	Down	4.3591e-11	1.4827e-08	sp|Q9LFB8|PTR5_ARATH Protein NRT1/ PTR FAMILY 8.2 OS=Arabidopsis thaliana GN=NPF8.2 PE=2 SV=1//6.05222e-148
Novel01676	0	14.4012	-3.0662	Down	2.2985e-05	0.0012281	unknown [Picea sitchensis]
Gb_27818	0	15.3309	-3.0533	Down	2.5891e-05	0.0013505	sp|Q9Y365|PCTL_HUMAN PCTP-like protein OS=Homo sapiens GN=STARD10 PE=1 SV=2//6.46188e-09
Gb_39268	8.82558	149.748	-3.0468	Down	1.2276e-06	0.00011316	-//-
Novel00229	0	14.3338	-3.0381	Down	2.8041e-05	0.0014287	laccase [Pinus taeda]
Gb_12018	4.70967	107.002	-3.0377	Down	6.5837e-06	0.00046352	sp|Q94AJ5|PGLR5_ARATH Probable polygalacturonase At1g80170 OS=Arabidopsis thaliana GN=At1g80170 PE=1 SV=1//1.6765e-144
Gb_26735	1.05925	22.0886	-3.0214	Down	3.5788e-06	0.0002862	sp|Q9STJ7|BH118_ARATH Transcription factor bHLH118 OS=Arabidopsis thaliana GN=BHLH118 PE=2 SV=1//1.78939e-12
Novel01517	1.25876	24.9261	-3.0133	Down	2.3272e-06	0.00020001	--
Novel00020	0.933386	32.5394	-3.0067	Down	1.734e-05	0.0010066	unknown [Picea sitchensis]
Novel00943	7.35306	96.8136	-2.9981	Down	1.1469e-07	1.5219e-05	unknown [Picea sitchensis]
Gb_18054	1.06638	21.3426	-2.9825	Down	4.9175e-06	0.00036767	sp|Q9SAK2|KSB_ARATH Ent-kaur-16-ene synthase, chloroplastic OS=Arabidopsis thaliana GN=GA2 PE=1 SV=1//1.3862e-13
Gb_28920	0	14.5852	-2.9809	Down	4.1959e-05	0.0020026	sp|Q93VM8|COPT5_ARATH Copper transporter 5 OS=Arabidopsis thaliana GN=COPT5 PE=1 SV=1//3.79732e-29
Gb_14375	0.629381	17.901	-2.9764	Down	1.1378e-05	0.00071745	sp|P91924|ARF_DUGJA ADP-ribosylation factor OS=Dugesia japonica PE=2 SV=3//4.1579e-72
Gb_30482	2.1779	50.2072	-2.9539	Down	1.3847e-05	0.00083183	sp|Q0WV13|GAUTD_ARATH Probable galacturonosyltransferase 13 OS=Arabidopsis thaliana GN=GAUT13 PE=2 SV=1//0
Novel01905	15.0125	273.102	-2.9298	Down	1.0301e-05	0.00066518	--
Gb_26860	0.940509	20.273	-2.9071	Down	1.192e-05	0.00074382	sp|P93751|ZFP8_ARATH Zinc finger protein 8 OS=Arabidopsis thaliana GN=ZFP8 PE=2 SV=1//7.59114e-16
Gb_04839	6.79016	89.2739	-2.9066	Down	1.1259e-06	0.00010621	-//-
Gb_32048	20.3872	389.267	-2.9001	Down	1.7801e-05	0.0010235	sp|P0A573|Y2734_MYCBO Uncharacterized protein Mb2734 OS=Mycobacterium bovis (strain ATCC BAA-935 / AF2122/97) GN=Mb2734 PE=3 SV=1//6.23459e-19
Novel01413	3.48889	50.2237	-2.8834	Down	3.9017e-06	0.00030894	unknown [Picea sitchensis]
Novel00128	3.401	37.2625	-2.868	Down	2.838e-07	3.2637e-05	--
Novel00346	15.402	262.719	-2.8635	Down	1.6583e-05	0.00097203	unknown [Picea sitchensis]
Gb_14305	1.71949	79.0101	-2.8607	Down	8.1322e-05	0.0034215	sp|O59952|LIP_THELA Lipase OS=Thermomyces lanuginosus GN=LIP PE=1 SV=1//4.33808e-08
Gb_07444	42.4132	782.416	-2.8535	Down	2.6152e-05	0.001354	sp|A2WV32|CESA4_ORYSI Cellulose synthase A catalytic subunit 4 [UDP-forming] OS=Oryza sativa subsp. indica GN=CESA4 PE=2 SV=2//0
Gb_17655	9.95371	112.445	-2.8511	Down	3.2646e-07	3.7014e-05	sp|Q8H021|GL31_ORYSJ Germin-like protein 3-1 OS=Oryza sativa subsp. japonica GN=Os03g0179000 PE=3 SV=1//1.41663e-67
Gb_07428	50.3386	833.734	-2.8422	Down	1.9525e-05	0.0010966	sp|A2WV32|CESA4_ORYSI Cellulose synthase A catalytic subunit 4 [UDP-forming] OS=Oryza sativa subsp. indica GN=CESA4 PE=2 SV=2//0
Novel00311	2.13276	27.9677	-2.8216	Down	4.2267e-06	0.00032698	--
Gb_18307	42.4725	426.739	-2.7721	Down	3.554e-07	4.0098e-05	sp|A0JND3|EOGT_BOVIN EGF domain-specific O-linked N-acetylglucosamine transferase OS=Bos taurus GN=EOGT PE=2 SV=1//1.50091e-10
Novel02071	5.63593	75.2591	-2.7682	Down	1.1081e-05	0.00070607	--
Novel00641	0	12.4931	-2.7663	Down	0.00015855	0.0056726	PREDICTED: ABC transporter B family member 11 [Vitis vinifera]>gi|731395943|ref|XP_010652340.1| PREDICTED: ABC transporter B family member 11 [Vitis vinifera]
Novel01169	1.90239	43.6121	-2.7545	Down	8.4442e-05	0.0035039	hypothetical protein AMTR_s00056p00191650 [Amborella trichopoda]
Gb_33001	0.954756	50.9041	-2.7539	Down	0.00016156	0.0057462	sp|B9S2H4|Y232_RICCO UPF0392 protein RCOM_0530710 OS=Ricinus communis GN=RCOM_0699480 PE=3 SV=1//1.39179e-92
Gb_31100	1.80738	22.2583	-2.7477	Down	8.046e-06	0.00054429	-//-
Gb_14334	7.03481	72.1273	-2.7442	Down	6.1074e-07	6.3574e-05	sp|Q9ZWC5|SCL18_ARATH Scarecrow-like protein 18 OS=Arabidopsis thaliana GN=SCL18 PE=2 SV=1//1.16368e-103
Gb_25333	15.5991	126.072	-2.7331	Down	6.4668e-11	2.0282e-08	-//-
Gb_34646	2.62202	45.7204	-2.7236	Down	6.3094e-05	0.0027704	sp|Q8GU88|AB39G_ORYSJ ABC transporter G family member 39 OS=Oryza sativa subsp. japonica GN=ABCG39 PE=3 SV=1//0
Gb_09765	30.0463	240.831	-2.7195	Down	1.3179e-10	3.8347e-08	sp|Q9M8J2|GATL4_ARATH Probable galacturonosyltransferase-like 4 OS=Arabidopsis thaliana GN=GATL4 PE=2 SV=1//1.06826e-154
Novel00486	61.2352	791.661	-2.7193	Down	2.3191e-05	0.0012336	class III secretory peroxidase [Ginkgo biloba]>gi|507945337|gb|AGN03453.1| class III peroxidase [Ginkgo biloba]
Novel00577	0.622257	16.4591	-2.718	Down	0.00010558	0.004187	--
Gb_14614	0	11.7284	-2.7162	Down	0.00021112	0.0069652	sp|Q5N9X2|LAC4_ORYSJ Laccase-4 OS=Oryza sativa subsp. japonica GN=LAC4 PE=2 SV=1//0
Gb_24680	1.59126	32.0772	-2.7137	Down	8.8154e-05	0.003633	sp|Q40392|TMVRN_NICGU TMV resistance protein N OS=Nicotiana glutinosa GN=N PE=1 SV=1//6.13057e-96
Gb_24770	0.622257	22.7249	-2.7051	Down	0.00017086	0.0059936	-//-
Gb_02822	73.73	587.895	-2.7043	Down	4.0832e-10	1.038e-07	sp|Q8H157|PTR19_ARATH Protein NRT1/ PTR FAMILY 4.6 OS=Arabidopsis thaliana GN=NPF4.6 PE=1 SV=1//5.90965e-163
Gb_02277	4.6883	80.4822	-2.7014	Down	7.9359e-05	0.0033666	sp|Q9M0X5|CRK25_ARATH Cysteine-rich receptor-like protein kinase 25 OS=Arabidopsis thaliana GN=CRK25 PE=3 SV=1//4.26009e-129
Gb_31087	7.70693	85.9217	-2.6926	Down	7.9729e-06	0.00054086	-//-
Gb_24343	0	15.416	-2.6912	Down	0.00025198	0.0079861	sp|Q94A18|AB29G_ARATH ABC transporter G family member 29 OS=Arabidopsis thaliana GN=ABCG29 PE=2 SV=2//3.373e-10
Gb_11065	20.1331	310.069	-2.6911	Down	6.9999e-05	0.0030141	sp|Q8VZA1|LAC11_ARATH Laccase-11 OS=Arabidopsis thaliana GN=LAC11 PE=2 SV=1//7.47348e-26
Novel01788	29.8065	541.872	-2.6781	Down	0.00012365	0.0047026	unknown [Picea sitchensis]
Novel00535	121.943	1904.96	-2.6689	Down	9.3532e-05	0.0038285	--
Gb_24776	0.629381	14.2663	-2.6658	Down	0.00012346	0.0047026	sp|Q9MAT6|HMG15_ARATH High mobility group B protein 15 OS=Arabidopsis thaliana GN=HMGB15 PE=2 SV=1//1.83699e-46
Novel00654	16.4588	133.504	-2.6644	Down	2.6056e-08	4.1673e-06	unknown [Picea sitchensis]
Novel01406	2.18502	32.926	-2.6628	Down	6.1817e-05	0.0027292	hypothetical protein CISIN_1g025193mg [Citrus sinensis]
Gb_07004	17.8792	193.627	-2.6585	Down	1.2523e-05	0.0007717	-//-
Gb_28211	10.4287	85.6068	-2.6568	Down	2.5875e-08	4.1673e-06	-//-
Gb_20980	72.7017	929.085	-2.6481	Down	5.2351e-05	0.0024036	sp|Q8L817|ATCA7_ARATH Alpha carbonic anhydrase 7 OS=Arabidopsis thaliana GN=ACA7 PE=2 SV=1//1.30484e-97
Gb_40628	0	10.2553	-2.638	Down	0.00032402	0.0095646	sp|Q9SZP1|MYB4_ARATH Transcription repressor MYB4 OS=Arabidopsis thaliana GN=MYB4 PE=1 SV=1//3.85483e-84
Gb_17419	77.0814	1088.62	-2.6312	Down	9.6169e-05	0.0039033	sp|Q69P51|CESA9_ORYSJ Cellulose synthase A catalytic subunit 9 [UDP-forming] OS=Oryza sativa subsp. japonica GN=CESA9 PE=2 SV=1//0
Gb_29411	72.4311	685.187	-2.6264	Down	4.6857e-06	0.00035697	sp|A9NYY0|METK2_PICSI S-adenosylmethionine synthase 2 OS=Picea sitchensis GN=METK2 PE=2 SV=1//0
Gb_31853	97.851	1421.51	-2.6076	Down	0.00013215	0.0049327	sp|Q69P51|CESA9_ORYSJ Cellulose synthase A catalytic subunit 9 [UDP-forming] OS=Oryza sativa subsp. japonica GN=CESA9 PE=2 SV=1//0
Gb_23925	1471.2	15852.3	-2.6049	Down	3.1175e-05	0.0015555	-//-
Gb_36753	0.311129	11.5898	-2.5871	Down	0.00032181	0.0095358	sp|Q6Z2T3|NIP21_ORYSJ Aquaporin NIP2-1 OS=Oryza sativa subsp. japonica GN=NIP2-1 PE=1 SV=1//6.32495e-31
Novel00759	0.311129	17.5537	-2.5794	Down	0.00041773	0.011663	laccase [Pinus taeda]
Gb_03093	11.4855	106.588	-2.5456	Down	2.088e-05	0.0011435	sp|Q766C2|NEP2_NEPGR Aspartic proteinase nepenthesin-2 OS=Nepenthes gracilis GN=nep2 PE=1 SV=1//6.96376e-69
Gb_35427	3.16827	35.2136	-2.5432	Down	5.5497e-05	0.0025146	-//-
Gb_02732	577.621	5389.99	-2.5395	Down	2.2257e-05	0.0011998	sp|Q9FZ86|PDCB3_ARATH PLASMODESMATA CALLOSE-BINDING PROTEIN 3 OS=Arabidopsis thaliana GN=PDCB3 PE=1 SV=1//8.5089e-22
Novel00244	4.99231	65.8878	-2.5305	Down	0.00017317	0.0060347	RecName: Full=Bifunctional pinoresinol-lariciresinol reductase 2; Short=PLR-Tp2; AltName: Full=(+)-lariciresinol reductase; AltName: Full=(+)-pinoresinol reductase; AltName: Full=(-)-pinoresinol reductase [Thuja plicata]>gi|7542583|gb|AAF63508.1|AF242504_1 pinoresinol-lariciresinol reductase [Thuja plicata]
Gb_04335	9.03457	70.979	-2.5294	Down	5.5549e-07	5.8581e-05	-//-
Gb_13977	87.5976	549.658	-2.5233	Down	1.1126e-15	1.0001e-12	sp|Q9SJ52|YLS9_ARATH Protein YLS9 OS=Arabidopsis thaliana GN=YLS9 PE=2 SV=1//7.92905e-26
Gb_33817	6.80681	54.6106	-2.5193	Down	1.2865e-06	0.00011813	-//-
Gb_15054	0.947633	14.8777	-2.5174	Down	0.00022202	0.007226	sp|Q93VR4|ML423_ARATH MLP-like protein 423 OS=Arabidopsis thaliana GN=MLP423 PE=2 SV=1//1.70805e-06
Novel00924	4.08741	75.3644	-2.5142	Down	0.00040466	0.011403	PREDICTED: peroxidase 72-like [Nelumbo nucifera]
Gb_15881	10.3099	71.1114	-2.5073	Down	2.1648e-09	4.5461e-07	-//-
Novel00892	13.3571	117.91	-2.4951	Down	2.014e-05	0.0011207	secretory phospholipase A2 alpha precursor [Citrus sinensis]>gi|567898728|ref|XP_006441852.1| hypothetical protein CICLE_v10022647mg [Citrus clementina]>gi|295646606|gb|ADF55749.1| secretory phospholipase A2 alpha [Citrus sinensis]>gi|557544114|gb|ESR55092.1| hypothetical protein CICLE_v10022647mg [Citrus clementina]
Gb_28909	24.5529	202.081	-2.4931	Down	8.486e-06	0.00056769	sp|Q9LZV3|MAN6_ARATH Mannan endo-1,4-beta-mannosidase 6 OS=Arabidopsis thaliana GN=MAN6 PE=2 SV=1//0
Gb_24080	3.7335	48.7242	-2.4863	Down	0.00027007	0.008351	sp|Q8VYU3|GCH1_SOLLC GTP cyclohydrolase 1 OS=Solanum lycopersicum GN=GCH1 PE=1 SV=1//1.55625e-94
Gb_16114	0.622257	14.5177	-2.4848	Down	0.00050188	0.013398	-//-
Novel01204	0.933386	19.8004	-2.484	Down	0.00049549	0.013281	PREDICTED: germin-like protein 5-1 [Nelumbo nucifera]
Gb_25896	277.062	3035.25	-2.4804	Down	0.00016143	0.0057462	sp|Q9XGW0|COMT1_OCIBA Caffeic acid 3-O-methyltransferase 1 OS=Ocimum basilicum GN=COMT1 PE=2 SV=1//1.22488e-98
Gb_06462	1.178	21.1789	-2.4791	Down	0.00048026	0.012944	-//-
Gb_30161	1.68863	26.3764	-2.4742	Down	0.00038554	0.010993	sp|Q8LF99|XTH6_ARATH Probable xyloglucan endotransglucosylase/hydrolase protein 6 OS=Arabidopsis thaliana GN=XTH6 PE=2 SV=2//2.4057e-162
Novel00245	0	32.9249	-2.4735	Down	0.00078168	0.018363	unknown [Picea sitchensis]
Gb_23317	68.0083	423.368	-2.4678	Down	1.7761e-11	6.4988e-09	-//-
Gb_22327	108.512	667.202	-2.462	Down	1.0234e-12	4.663e-10	sp|P35694|XTH2_SOYBN Xyloglucan endotransglucosylase/hydrolase 2 OS=Glycine max PE=2 SV=1//1.15835e-112
Gb_41030	108.657	893.645	-2.4615	Down	1.8638e-05	0.0010616	sp|Q9SJ52|YLS9_ARATH Protein YLS9 OS=Arabidopsis thaliana GN=YLS9 PE=2 SV=1//9.63352e-06
Gb_14583	1.178	19.9981	-2.4579	Down	0.00051528	0.0136	-//-
Gb_22518	0	17.4324	-2.4429	Down	0.0009144	0.020677	sp|Q43872|PER64_ARATH Peroxidase 64 OS=Arabidopsis thaliana GN=PER64 PE=1 SV=1//1.29809e-74
Gb_14274	32.1885	200.959	-2.4403	Down	1.4504e-09	3.2135e-07	sp|Q9FI14|TAO1_ARATH Disease resistance protein TAO1 OS=Arabidopsis thaliana GN=TAO1 PE=3 SV=1//4.25369e-12
Gb_25119	8.06557	61.1501	-2.4395	Down	3.885e-06	0.00030862	-//-
Gb_23562	9.0132	82.02	-2.4385	Down	7.0683e-05	0.0030319	sp|O80928|DOF24_ARATH Dof zinc finger protein DOF2.4 OS=Arabidopsis thaliana GN=DOF2.4 PE=2 SV=1//5.33364e-31
Gb_33214	10.7137	164.593	-2.4345	Down	0.00057187	0.014677	sp|Q93X17|SNAK2_SOLTU Snakin-2 OS=Solanum tuberosum GN=SN2 PE=1 SV=1//1.60301e-17
Novel01394	3.42954	41.6606	-2.4335	Down	0.00030446	0.0092111	PREDICTED: MYB-like transcription factor ETC1 [Vitis vinifera]>gi|302144068|emb|CBI23173.3| unnamed protein product [Vitis vinifera]
Novel00787	66.4888	685.884	-2.415	Down	0.00024099	0.0077364	class III secretory peroxidase [Ginkgo biloba]>gi|507945337|gb|AGN03453.1| class III peroxidase [Ginkgo biloba]
Gb_40151	2.54126	27.2611	-2.414	Down	0.00026698	0.0082766	sp|Q681X4|ZAT5_ARATH Zinc finger protein ZAT5 OS=Arabidopsis thaliana GN=ZAT5 PE=2 SV=1//2.09746e-14
Gb_12261	6.68806	65.375	-2.4048	Down	0.00017694	0.0061394	sp|F4INP9|QWRF4_ARATH QWRF motif-containing protein 4 OS=Arabidopsis thaliana GN=QWRF4 PE=2 SV=1//1.07127e-32
Gb_33476	15.5065	141.432	-2.3993	Down	0.00013152	0.0049169	sp|P37890|CBP1_ORYSJ Serine carboxypeptidase 1 OS=Oryza sativa subsp. japonica GN=CBP1 PE=2 SV=1//0
Gb_38438	61.4109	409.36	-2.3917	Down	7.7344e-07	7.6867e-05	-//-
Gb_04486	18.8932	187.052	-2.3886	Down	0.00025835	0.0081132	sp|Q9LZI9|GSTFD_ARATH Glutathione S-transferase F13 OS=Arabidopsis thaliana GN=GSTF13 PE=3 SV=1//1.04442e-71
Gb_28113	3.08988	24.9535	-2.3881	Down	7.946e-05	0.0033666	sp|Q8L838|COG4_ARATH Conserved oligomeric Golgi complex subunit 4 OS=Arabidopsis thaliana GN=COG4 PE=2 SV=1//1.88255e-32
Novel00534	193.959	1980.98	-2.3858	Down	0.00031416	0.0094206	--
Gb_07056	10.5237	79.3517	-2.3822	Down	1.9654e-05	0.0011013	-//-
Gb_32382	73.9132	900.148	-2.372	Down	0.0006106	0.01536	sp|Q8RWC5|FLA16_ARATH Fasciclin-like arabinogalactan protein 16 OS=Arabidopsis thaliana GN=FLA16 PE=2 SV=1//5.73779e-102
Gb_03448	7.56206	52.3096	-2.3574	Down	5.047e-06	0.00037388	sp|Q9LS40|ASPG1_ARATH Protein ASPARTIC PROTEASE IN GUARD CELL 1 OS=Arabidopsis thaliana GN=ASPG1 PE=1 SV=1//1.39639e-69
Gb_34965	0	8.11713	-2.3508	Down	0.0014182	0.028188	-//-
Gb_33404	0	14.7778	-2.3486	Down	0.0014286	0.028303	-//-
Gb_04634	0.311129	10.5571	-2.3472	Down	0.0012904	0.026422	sp|Q27876|H2B4_CAEEL Probable histone H2B 4 OS=Caenorhabditis elegans GN=his-48 PE=3 SV=3//1.30245e-21
Novel01487	1.25876	26.6988	-2.3448	Down	0.0012227	0.025434	hypothetical protein MTR_1g116660 [Medicago truncatula]>gi|355481891|gb|AES63094.1| sugar porter (SP) family MFS transporter [Medicago truncatula]
Gb_31675	1.88102	19.694	-2.3395	Down	0.00036253	0.010478	sp|Q9SWW6|CESA7_ARATH Cellulose synthase A catalytic subunit 7 [UDP-forming] OS=Arabidopsis thaliana GN=CESA7 PE=1 SV=1//6.13299e-149
Gb_09897	133.253	853.866	-2.332	Down	2.1772e-06	0.00018913	sp|Q9SG92|MES17_ARATH Methylesterase 17 OS=Arabidopsis thaliana GN=MES17 PE=1 SV=1//2.54247e-68
Gb_28315	20.3445	228.256	-2.3319	Down	0.00067585	0.01652	sp|Q9FMY1|C86B1_ARATH Cytochrome P450 86B1 OS=Arabidopsis thaliana GN=CYP86B1 PE=2 SV=1//0
Novel00424	65.9804	452.878	-2.329	Down	1.5373e-05	0.00091669	--
Gb_19288	3.24428	31.7362	-2.3086	Down	0.00045401	0.012403	sp|Q6AWY6|GRF3_ORYSJ Growth-regulating factor 3 OS=Oryza sativa subsp. japonica GN=GRF3 PE=3 SV=2//1.40473e-06
Gb_11016	0.311129	10.6369	-2.3085	Down	0.0015975	0.03038	sp|Q9FUY6|JOIN_SOLLC MADS-box protein JOINTLESS OS=Solanum lycopersicum GN=J PE=1 SV=1//1.92186e-10
Gb_12180	24.3224	161.332	-2.3082	Down	1.7426e-05	0.0010092	sp|Q41001|BCP_PEA Blue copper protein OS=Pisum sativum PE=2 SV=1//4.314e-28
Gb_18084	9.22692	59.3477	-2.2939	Down	7.2119e-06	0.0004962	sp|F4HXP9|MYO9_ARATH Myosin-9 OS=Arabidopsis thaliana GN=XI-C PE=2 SV=1//4.74542e-92
Gb_10203	109.135	1141.66	-2.2901	Down	0.00080666	0.018696	sp|Q9MA41|CTL1_ARATH Chitinase-like protein 1 OS=Arabidopsis thaliana GN=CTL1 PE=1 SV=1//1.79941e-106
Gb_23192	54.3713	363.948	-2.2863	Down	2.6514e-05	0.0013682	-//-
Gb_12218	3.6884	38.3807	-2.2711	Down	0.00083228	0.019234	sp|Q9SGU2|SAU71_ARATH Auxin-responsive protein SAUR71 OS=Arabidopsis thaliana GN=SAUR71 PE=2 SV=1//2.74768e-14
Gb_23993	6.01354	41.6673	-2.2622	Down	5.8361e-05	0.0026271	sp|B1XKV1|EFP_SYNP2 Elongation factor P OS=Synechococcus sp. (strain ATCC 27264 / PCC 7002 / PR-6) GN=efp PE=3 SV=1//1.35957e-78
Gb_19617	33.0531	181.676	-2.2601	Down	1.168e-08	2.1369e-06	sp|Q8L799|MIOX1_ARATH Inositol oxygenase 1 OS=Arabidopsis thaliana GN=MIOX1 PE=2 SV=1//1.24945e-136
Gb_12367	5.36991	43.3557	-2.2571	Down	0.00032713	0.0096343	sp|O65012|C78A4_PINRA Cytochrome P450 78A4 OS=Pinus radiata GN=CYP78A4 PE=2 SV=1//0
Gb_33045	0.636504	10.9067	-2.256	Down	0.001616	0.030562	sp|O80437|GPAT6_ARATH Glycerol-3-phosphate 2-O-acyltransferase 6 OS=Arabidopsis thaliana GN=GPAT6 PE=1 SV=1//0
Novel01227	61.7434	510.846	-2.254	Down	0.00044715	0.012243	hypothetical protein SELMODRAFT_410199 [Selaginella moellendorffii]>gi|300162729|gb|EFJ29341.1| hypothetical protein SELMODRAFT_410199 [Selaginella moellendorffii]
Novel00476	0.311129	13.7543	-2.2507	Down	0.0022272	0.038392	PREDICTED: polygalacturonase At1g48100-like [Elaeis guineensis]
Gb_20922	55.9839	297.658	-2.2471	Down	5.2667e-10	1.2847e-07	sp|Q9SZN7|HIP26_ARATH Heavy metal-associated isoprenylated plant protein 26 OS=Arabidopsis thaliana GN=HIPP26 PE=1 SV=1//9.72903e-47
Gb_03984	3.75012	45.5266	-2.2425	Down	0.0015255	0.029521	sp|Q9LJR3|SPA3_ARATH Protein SPA1-RELATED 3 OS=Arabidopsis thaliana GN=SPA3 PE=1 SV=1//7.81747e-16
Novel01884	53.3762	399.976	-2.2422	Down	0.00026041	0.0081463	putative oxidoreductase [Taxus baccata]
Novel01219	1.79313	22.6396	-2.2411	Down	0.0015171	0.029499	hypothetical protein CICLE_v10001551mg [Citrus clementina]>gi|557535083|gb|ESR46201.1| hypothetical protein CICLE_v10001551mg [Citrus clementina]
Gb_23194	99.5941	683.611	-2.2398	Down	0.00011092	0.0043604	-//-
Novel01894	71.2269	518.245	-2.2397	Down	0.00021014	0.0069423	unknown [Picea sitchensis]
Gb_34782	17.207	105.749	-2.2337	Down	1.3676e-05	0.00082982	sp|Q8VZG8|Y4885_ARATH Probable LRR receptor-like serine/threonine-protein kinase At4g08850 OS=Arabidopsis thaliana GN=At4g08850 PE=2 SV=3//3.99997e-57
Gb_29211	163.817	825.153	-2.2311	Down	5.7544e-14	3.3088e-11	sp|Q9CAG8|FBK28_ARATH F-box/kelch-repeat protein At1g67480 OS=Arabidopsis thaliana GN=At1g67480 PE=2 SV=1//4.2544e-137
Gb_00127	2.80728	36.2903	-2.2263	Down	0.0016999	0.031604	-//-
Gb_21565	63.1209	401.447	-2.2214	Down	4.7822e-05	0.0022339	sp|Q67Y83|SCP51_ARATH Serine carboxypeptidase-like 51 OS=Arabidopsis thaliana GN=SCPL51 PE=2 SV=2//3.67292e-162
Novel01372	0.311129	8.46286	-2.2195	Down	0.0023529	0.039988	--
Gb_26642	6.95405	40.9148	-2.216	Down	3.4024e-06	0.00027666	sp|Q8LDW9|XTH9_ARATH Xyloglucan endotransglucosylase/hydrolase protein 9 OS=Arabidopsis thaliana GN=XTH9 PE=2 SV=2//4.58256e-74
Novel01743	9.02033	60.7257	-2.2088	Down	0.00011581	0.0045182	--
Novel01030	9.45496	80.3923	-2.2088	Down	0.00075386	0.017919	unnamed protein product [Coffea canephora]
Gb_03904	6.0943	45.1527	-2.2057	Down	0.00031626	0.0094206	sp|Q9FFW5|PERK8_ARATH Proline-rich receptor-like protein kinase PERK8 OS=Arabidopsis thaliana GN=PERK8 PE=1 SV=1//1.03808e-63
Gb_02287	14.7132	97.9465	-2.2041	Down	0.00011903	0.0045701	sp|Q0WT19|IP5P8_ARATH Type I inositol polyphosphate 5-phosphatase 8 OS=Arabidopsis thaliana GN=IP5P8 PE=2 SV=1//6.90401e-131
Gb_24722	4.82129	37.536	-2.1951	Down	0.00050209	0.013398	sp|Q9ZUI0|Y2241_ARATH Putative leucine-rich repeat receptor-like serine/threonine-protein kinase At2g24130 OS=Arabidopsis thaliana GN=At2g24130 PE=3 SV=1//5.45691e-11
Gb_35539	3.43666	30.7254	-2.1924	Down	0.00094311	0.021148	sp|Q8LPH6|MYB86_ARATH Transcription factor MYB86 OS=Arabidopsis thaliana GN=MYB86 PE=2 SV=1//4.37084e-55
Novel01953	0	10.292	-2.1808	Down	0.0030325	0.047799	--
Gb_36451	0.748125	10.9736	-2.1721	Down	0.0025218	0.042089	sp|F4I4K5|LPR1_ARATH Multicopper oxidase LPR1 OS=Arabidopsis thaliana GN=LPR1 PE=2 SV=1//0
Gb_05122	0.947633	13.2439	-2.167	Down	0.0023806	0.040253	sp|Q652P9|GL93_ORYSJ Germin-like protein 9-3 OS=Oryza sativa subsp. japonica GN=Os09g0568700 PE=2 SV=1//7.72581e-50
Gb_06413	21.2327	151.249	-2.1453	Down	0.00059834	0.015178	-//-
Gb_07797	1.58414	15.026	-2.1427	Down	0.0015394	0.02967	sp|Q9LT10|CXE18_ARATH Probable carboxylesterase 18 OS=Arabidopsis thaliana GN=CXE18 PE=1 SV=1//1.37889e-88
Novel00355	1.37038	12.3395	-2.1409	Down	0.0014753	0.028943	unknown [Picea sitchensis]
Gb_10455	2.30377	17.6043	-2.138	Down	0.00076766	0.018175	sp|Q7XJJ7|FAAH_ARATH Fatty acid amide hydrolase OS=Arabidopsis thaliana GN=FAAH PE=1 SV=1//4.56444e-162
Gb_34677	33.642	155.37	-2.1339	Down	1.1181e-15	1.0001e-12	sp|P0C897|Y3264_ARATH Putative UPF0481 protein At3g02645 OS=Arabidopsis thaliana GN=At3g02645 PE=3 SV=1//1.0189e-13
Gb_18532	6.63343	51.2718	-2.1333	Down	0.00098914	0.021875	sp|O23044|PER3_ARATH Peroxidase 3 OS=Arabidopsis thaliana GN=PER3 PE=2 SV=1//9.48833e-130
Gb_21614	249.676	1246.12	-2.1331	Down	8.3923e-08	1.1715e-05	sp|Q9SW07|GDU2_ARATH Protein GLUTAMINE DUMPER 2 OS=Arabidopsis thaliana GN=GDU2 PE=2 SV=1//2.74157e-11
Gb_19428	22.1351	132.262	-2.133	Down	0.00011036	0.004348	sp|P68428|H32_WHEAT Histone H3.2 OS=Triticum aestivum PE=1 SV=2//7.76516e-93
Novel01572	1.24451	18.3806	-2.1303	Down	0.0031952	0.049624	unknown [Picea sitchensis]
Gb_37580	39.7435	198.012	-2.1262	Down	1.3499e-07	1.7717e-05	sp|O65351|SBT17_ARATH Subtilisin-like protease SBT1.7 OS=Arabidopsis thaliana GN=SBT1.7 PE=1 SV=1//0
Gb_05781	2.75501	20.7576	-2.1262	Down	0.00095701	0.02138	sp|F4IE65|MES13_ARATH Putative methylesterase 13, chloroplastic OS=Arabidopsis thaliana GN=MES13 PE=2 SV=1//5.30655e-47
Gb_01499	23.8262	150.497	-2.1246	Down	0.00027383	0.0084458	sp|Q9C554|EXPA1_ARATH Expansin-A1 OS=Arabidopsis thaliana GN=EXPA1 PE=2 SV=1//2.64887e-117
Novel00810	1.06638	12.6628	-2.1222	Down	0.0028123	0.045433	hypothetical protein CICLE_v10013132mg [Citrus clementina]>gi|568854599|ref|XP_006480909.1| PREDICTED: non-specific lipid-transfer protein Cw18-like [Citrus sinensis]>gi|557531287|gb|ESR42470.1| hypothetical protein CICLE_v10013132mg [Citrus clementina]
Gb_13965	17.2544	106.478	-2.1154	Down	0.00030032	0.0091114	sp|Q6WUC2|7OMT_PAPSO (R,S)-reticuline 7-O-methyltransferase OS=Papaver somniferum GN=PSOMT1 PE=1 SV=1//1.22994e-70
Gb_37570	4.88777	30.1881	-2.1127	Down	0.00025352	0.0080138	sp|Q9LLL8|SBT4E_ARATH Subtilisin-like protease SBT4.14 OS=Arabidopsis thaliana GN=SBT4.14 PE=2 SV=1//0
Gb_09173	114.806	826.714	-2.1109	Down	0.0010015	0.022068	-//-
Gb_33836	9.5499	63.4176	-2.1061	Down	0.00066569	0.016354	sp|Q50EK5|C72B2_PINTA Cytochrome P450 720B2 OS=Pinus taeda GN=CYP720B2 PE=2 SV=1//0
Gb_07704	42.185	214.125	-2.1017	Down	1.9392e-06	0.0001703	sp|Q500U8|TKPR1_ARATH Tetraketide alpha-pyrone reductase 1 OS=Arabidopsis thaliana GN=TKPR1 PE=1 SV=1//3.52631e-29
Gb_14415	1.70288	18.8304	-2.1005	Down	0.0030136	0.047568	-//-
Gb_07568	7.29607	53.6798	-2.0989	Down	0.0011144	0.023774	sp|Q9ZWJ9|ARR2_ARATH Two-component response regulator ARR2 OS=Arabidopsis thaliana GN=ARR2 PE=1 SV=1//1.63354e-06
Novel00837	224.437	1218.3	-2.0971	Down	4.0423e-05	0.0019429	--
Gb_26148	28.5357	156.541	-2.0961	Down	6.1592e-05	0.0027243	sp|Q9SJL0|U86A1_ARATH UDP-glycosyltransferase 86A1 OS=Arabidopsis thaliana GN=UGT86A1 PE=2 SV=1//3.05919e-113
Gb_22213	2.85239	22.6931	-2.0894	Down	0.0017902	0.032728	sp|Q6XAT2|ERL2_ARATH LRR receptor-like serine/threonine-protein kinase ERL2 OS=Arabidopsis thaliana GN=ERL2 PE=2 SV=1//3.88005e-24
Gb_12924	24.4056	112.558	-2.0864	Down	2.0472e-10	5.6182e-08	sp|Q9LYS2|AB10C_ARATH ABC transporter C family member 10 OS=Arabidopsis thaliana GN=ABCC10 PE=2 SV=2//2.11885e-10
Novel01628	33.1932	161.262	-2.0838	Down	2.2903e-07	2.7382e-05	PREDICTED: uncharacterized protein LOC103449768 [Malus domestica]
Gb_24696	10.8015	55.5126	-2.0819	Down	1.9771e-05	0.0011027	-//-
Gb_02942	5.52664	38.7888	-2.0766	Down	0.0012959	0.026478	sp|P32295|ARG7_VIGRR Indole-3-acetic acid-induced protein ARG7 OS=Vigna radiata var. radiata GN=ARG7 PE=2 SV=1//1.20532e-15
Gb_15335	204.124	1343.67	-2.0611	Down	0.0010286	0.022541	-//-
Gb_09320	201.962	946.194	-2.0609	Down	8.6344e-08	1.1984e-05	-//-
Gb_07424	12.3169	83.0153	-2.0578	Down	0.0011158	0.023783	sp|Q9C554|EXPA1_ARATH Expansin-A1 OS=Arabidopsis thaliana GN=EXPA1 PE=2 SV=1//2.20049e-137
Gb_21649	204.475	1025.13	-2.0564	Down	1.1812e-05	0.00074092	sp|Q9ZVK1|XTH10_ARATH Probable xyloglucan endotransglucosylase/hydrolase protein 10 OS=Arabidopsis thaliana GN=XTH10 PE=2 SV=1//3.69182e-131
Gb_32942	629.581	2959.08	-2.0553	Down	2.3212e-07	2.7615e-05	sp|P93217|GP2_SOLLC Polygalacturonase non-catalytic subunit AroGP2 OS=Solanum lycopersicum GN=GP2 PE=3 SV=1//0
Gb_11502	35.832	249.442	-2.0498	Down	0.0015507	0.029747	sp|Q9ULJ7|ANR50_HUMAN Ankyrin repeat domain-containing protein 50 OS=Homo sapiens GN=ANKRD50 PE=1 SV=4//1.24741e-14
Gb_28107	11.9772	60.1311	-2.0488	Down	9.7724e-06	0.00063785	sp|Q9M2K4|BZP61_ARATH Basic leucine zipper 61 OS=Arabidopsis thaliana GN=BZIP61 PE=1 SV=1//1.05461e-20
Gb_37886	35.2784	159.764	-2.0444	Down	6.5446e-09	1.2746e-06	-//-
Gb_33659	117.093	545.234	-2.041	Down	2.3787e-07	2.816e-05	sp|I1S2N3|GAOA_GIBZE Galactose oxidase OS=Gibberella zeae (strain PH-1 / ATCC MYA-4620 / FGSC 9075 / NRRL 31084) GN=GAOA PE=3 SV=1//1.6784e-12
Gb_13189	192.338	863.265	-2.0239	Down	2.0217e-08	3.4627e-06	sp|Q9ZQG9|E1314_ARATH Glucan endo-1,3-beta-glucosidase 14 OS=Arabidopsis thaliana GN=At2g27500 PE=1 SV=2//1.46285e-127
Gb_05861	3.91164	25.5765	-2.0211	Down	0.0015228	0.029501	sp|Q9LUW0|LOX5_ARATH Linoleate 9S-lipoxygenase 5, chloroplastic OS=Arabidopsis thaliana GN=LOX5 PE=2 SV=2//4.59544e-20
Novel01782	15.9815	85.8643	-2.021	Down	0.00019685	0.0066212	unknown [Picea sitchensis]>gi|116790796|gb|ABK25743.1| unknown [Picea sitchensis]>gi|306015593|gb|ADM76850.1| low temprature induced-like protein [Picea sitchensis]>gi|306015595|gb|ADM76851.1| low temprature induced-like protein [Picea sitchensis]>gi|306015597|gb|ADM76852.1| low temprature induced-like protein [Picea sitchensis]>gi|306015599|gb|ADM76853.1| low temprature induced-like protein [Pic…
Gb_41613	99.7855	643.636	-2.0169	Down	0.0015137	0.029457	sp|O65924|Y2921_ARATH Putative leucine-rich repeat receptor-like protein kinase At2g19210 OS=Arabidopsis thaliana GN=At2g19210 PE=3 SV=1//2.79098e-74
Gb_04549	20.5035	98.3163	-2.0141	Down	8.1706e-06	0.00054964	sp|Q42578|PER53_ARATH Peroxidase 53 OS=Arabidopsis thaliana GN=PER53 PE=1 SV=1//3.93013e-120
Gb_34558	125.782	888.086	-2.0027	Down	0.0025937	0.043051	sp|Q6K8R2|CHI6_ORYSJ Chitinase 6 OS=Oryza sativa subsp. japonica GN=Cht6 PE=2 SV=1//9.47097e-74
Gb_20186	38.1452	229.018	-1.9969	Down	0.0011355	0.023972	-//-
Gb_32366	7.58343	39.6445	-1.9907	Down	0.00017154	0.0059954	sp|Q5KTS5|GRDH_DAUCA Glucose and ribitol dehydrogenase OS=Daucus carota GN=CAISE5 PE=2 SV=1//3.84912e-116
Gb_06593	21.9974	114.672	-1.9851	Down	0.00024324	0.0077701	sp|Q55CU8|RSC5_DICDI Random slug protein 5 OS=Dictyostelium discoideum GN=rsc5 PE=2 SV=1//3.56357e-30
Gb_41796	72.191	360.505	-1.9844	Down	0.00011781	0.0045683	sp|P52777|PALY_PINTA Phenylalanine ammonia-lyase OS=Pinus taeda GN=PAL PE=3 SV=1//0
Gb_20840	42.2207	190.137	-1.9833	Down	8.6915e-07	8.4637e-05	sp|O80915|PR1B4_ARATH PRA1 family protein B4 OS=Arabidopsis thaliana GN=PRA1B4 PE=1 SV=1//3.17559e-68
Gb_14222	306.997	1592.88	-1.9794	Down	0.00029989	0.0091099	sp|Q9SJ52|YLS9_ARATH Protein YLS9 OS=Arabidopsis thaliana GN=YLS9 PE=2 SV=1//5.34356e-28
Gb_09983	82.7932	416.755	-1.9746	Down	0.00017996	0.0062085	sp|O82337|AGP16_ARATH Arabinogalactan peptide 16 OS=Arabidopsis thaliana GN=AGP16 PE=1 SV=1//7.48155e-15
Novel01751	8.84931	44.3134	-1.9709	Down	0.00011626	0.0045287	PREDICTED: arabinogalactan peptide 20-like [Musa acuminata subsp. malaccensis]
Gb_38985	2.31089	16.2606	-1.9699	Down	0.0028302	0.045657	sp|H2DH18|C7A12_PANGI Cytochrome P450 CYP736A12 OS=Panax ginseng PE=2 SV=1//9.8614e-135
Gb_22329	54.6872	280.293	-1.9637	Down	0.0003162	0.0094206	sp|Q8LDW9|XTH9_ARATH Xyloglucan endotransglucosylase/hydrolase protein 9 OS=Arabidopsis thaliana GN=XTH9 PE=2 SV=2//1.61762e-110
Gb_24464	33.49	142.701	-1.9582	Down	8.1891e-08	1.1498e-05	sp|Q8W4K5|VAB_ARATH VAN3-binding protein OS=Arabidopsis thaliana GN=VAB PE=1 SV=1//3.53501e-67
Gb_18841	1451.77	5965.11	-1.9572	Down	1.0842e-11	4.1412e-09	sp|P22302|SODF_NICPL Superoxide dismutase [Fe], chloroplastic (Fragment) OS=Nicotiana plumbaginifolia GN=SODB PE=2 SV=1//8.15294e-105
Gb_10705	45.4485	290.03	-1.9543	Down	0.0026074	0.043189	sp|Q10S70|EXLA1_ORYSJ Expansin-like A1 OS=Oryza sativa subsp. japonica GN=EXLA1 PE=2 SV=1//5.02743e-56
Gb_17657	85.7333	391.286	-1.9497	Down	2.0319e-05	0.0011241	sp|P92998|GL11_ARATH Germin-like protein subfamily 1 member 1 OS=Arabidopsis thaliana GN=GLP7 PE=2 SV=2//7.44855e-54
Novel00380	739.554	3143.13	-1.9397	Down	2.7726e-07	3.2037e-05	--
Gb_35428	7.22007	44.2646	-1.9308	Down	0.0023829	0.040253	-//-
Gb_23943	50.4286	217.342	-1.9297	Down	3.2121e-06	0.00026296	sp|B0X1Q4|RUMI_CULQU O-glucosyltransferase rumi homolog OS=Culex quinquefasciatus GN=CPIJ013394 PE=3 SV=1//8.76323e-17
Gb_00733	56.1785	248.287	-1.9269	Down	1.2991e-05	0.0007983	sp|Q5QQ56|XYLT1_CANFA Xylosyltransferase 1 OS=Canis familiaris GN=XYLT1 PE=2 SV=1//6.57217e-19
Gb_37149	111.051	552.915	-1.9268	Down	0.00044065	0.012164	sp|Q66GR0|FLA17_ARATH Fasciclin-like arabinogalactan protein 17 OS=Arabidopsis thaliana GN=FLA17 PE=2 SV=1//8.62208e-149
Gb_33333	65.7947	307.201	-1.9264	Down	0.00013503	0.0050215	sp|Q6ZLP5|CIPKN_ORYSJ CBL-interacting protein kinase 23 OS=Oryza sativa subsp. japonica GN=CIPK23 PE=2 SV=1//0
Novel01817	10.1983	51.1319	-1.9253	Down	0.00041452	0.011606	unknown [Picea sitchensis]
Gb_20861	32.3453	130.067	-1.9234	Down	5.9798e-11	1.9255e-08	sp|Q9M1T1|SETH3_ARATH Probable arabinose 5-phosphate isomerase OS=Arabidopsis thaliana GN=SETH3 PE=2 SV=1//8.39168e-164
Gb_08579	5.76892	31.0445	-1.9232	Down	0.00088777	0.020284	sp|Q9ZQI8|NLTL2_ARATH Non-specific lipid-transfer protein-like protein At2g13820 OS=Arabidopsis thaliana GN=At2g13820 PE=1 SV=1//2.14591e-10
Gb_11719	10.8182	64.2513	-1.9205	Down	0.0024625	0.041355	sp|P23176|AMYG_ASPKA Glucoamylase I OS=Aspergillus kawachii GN=gaI PE=1 SV=1//4.69326e-07
Gb_05407	15.2215	90.5238	-1.9098	Down	0.0027253	0.044622	-//-
Novel01166	18.8576	107.225	-1.9029	Down	0.0024306	0.040876	--
Gb_15494	159.128	625.462	-1.9	Down	3.5179e-12	1.3928e-09	sp|Q9M153|GDL61_ARATH GDSL esterase/lipase At4g01130 OS=Arabidopsis thaliana GN=At4g01130 PE=2 SV=1//7.88733e-81
Gb_35254	15.3925	67.4328	-1.8873	Down	4.9854e-05	0.0023153	sp|O59952|LIP_THELA Lipase OS=Thermomyces lanuginosus GN=LIP PE=1 SV=1//6.28054e-12
Gb_06864	9.61405	43.1479	-1.8829	Down	0.00011406	0.0044572	sp|O82632|GATA9_ARATH GATA transcription factor 9 OS=Arabidopsis thaliana GN=GATA9 PE=2 SV=1//2.00507e-38
Gb_34098	13.6468	65.924	-1.8785	Down	0.00060722	0.015331	sp|O23024|YUC3_ARATH Probable indole-3-pyruvate monooxygenase YUCCA3 OS=Arabidopsis thaliana GN=YUC3 PE=2 SV=1//0
Gb_02216	7.79006	36.9921	-1.8763	Down	0.00034898	0.010142	sp|Q9LS09|ASF1B_ARATH Histone chaperone ASF1B OS=Arabidopsis thaliana GN=ASF1B PE=1 SV=1//8.46554e-67
Gb_30539	21.8999	94.867	-1.866	Down	0.00012805	0.0048265	sp|Q9ZT64|CBG_PINCO Coniferin beta-glucosidase OS=Pinus contorta PE=1 SV=1//1.00215e-171
Gb_25814	9.9133	50.4409	-1.8623	Down	0.001759	0.03228	sp|Q8LPH6|MYB86_ARATH Transcription factor MYB86 OS=Arabidopsis thaliana GN=MYB86 PE=2 SV=1//3.97247e-79
Novel00379	128.004	507.05	-1.8619	Down	1.0869e-07	1.4583e-05	hypothetical protein AMTR_s00013p00199600 [Amborella trichopoda]
Novel00172	42.147	168.685	-1.8617	Down	1.8395e-07	2.2665e-05	--
Gb_00766	294	1147.27	-1.8574	Down	2.5578e-08	4.1673e-06	sp|P47927|AP2_ARATH Floral homeotic protein APETALA 2 OS=Arabidopsis thaliana GN=AP2 PE=1 SV=1//1.27212e-83
Gb_15018	44.5649	204.975	-1.8563	Down	0.00046561	0.012649	sp|Q43191|LOX15_SOLTU Probable linoleate 9S-lipoxygenase 5 OS=Solanum tuberosum GN=LOX1.5 PE=2 SV=1//0
Gb_26176	12.4498	51.362	-1.8545	Down	6.4202e-06	0.00045468	sp|Q96E29|MTEF3_HUMAN Transcription termination factor 3, mitochondrial OS=Homo sapiens GN=MTERF3 PE=1 SV=2//7.03017e-07
Gb_08753	45.422	184.876	-1.854	Down	1.0916e-05	0.00069743	-//-
Gb_23193	84.8001	407.806	-1.8414	Down	0.0012765	0.026237	-//-
Gb_17006	265.037	982.33	-1.8396	Down	2.6534e-14	1.6863e-11	sp|Q9CAL2|CRK3_ARATH Cysteine-rich receptor-like protein kinase 3 OS=Arabidopsis thaliana GN=CRK3 PE=2 SV=1//2.53868e-16
Gb_24048	32.6089	153.587	-1.8371	Down	0.0010305	0.022541	sp|O22259|ERF71_ARATH Ethylene-responsive transcription factor ERF071 OS=Arabidopsis thaliana GN=ERF071 PE=2 SV=1//8.48083e-33
Gb_28311	10.6733	43.0883	-1.8367	Down	8.9008e-06	0.00059054	sp|P93755|C3H30_ARATH Zinc finger CCCH domain-containing protein 30 OS=Arabidopsis thaliana GN=At2g41900 PE=1 SV=2//1.04925e-28
Gb_23961	5.87342	28.3221	-1.8367	Down	0.0010533	0.022855	sp|Q9LZV3|MAN6_ARATH Mannan endo-1,4-beta-mannosidase 6 OS=Arabidopsis thaliana GN=MAN6 PE=2 SV=1//3.61366e-160
Gb_19645	86.6717	429.444	-1.8322	Down	0.0020212	0.035733	-//-
Gb_24465	17.7247	74.6843	-1.8321	Down	9.9082e-05	0.003991	sp|P0A573|Y2734_MYCBO Uncharacterized protein Mb2734 OS=Mycobacterium bovis (strain ATCC BAA-935 / AF2122/97) GN=Mb2734 PE=3 SV=1//1.86832e-09
Gb_37794	5.29627	23.7131	-1.8321	Down	0.00062317	0.015595	-//-
Gb_35090	13.9841	56.1791	-1.8303	Down	1.2292e-05	0.00076311	-//-
Gb_22603	16.6702	70.6453	-1.8299	Down	9.6923e-05	0.0039273	-//-
Gb_41519	10.4881	47.054	-1.8274	Down	0.000436	0.012075	sp|O23038|PME8_ARATH Probable pectinesterase 8 OS=Arabidopsis thaliana GN=PME8 PE=2 SV=2//9.29703e-70
Gb_22954	980.978	4492.75	-1.8249	Down	0.00092141	0.020757	sp|A3C053|BGL29_ORYSJ Beta-glucosidase 29 OS=Oryza sativa subsp. japonica GN=BGLU29 PE=2 SV=2//5.57913e-54
Gb_30712	60.3611	247.146	-1.8177	Down	5.1042e-05	0.0023614	-//-
Novel00663	571.663	2721.96	-1.8162	Down	0.0017575	0.03228	--
Gb_29410	232.543	918.381	-1.8104	Down	1.0889e-05	0.00069743	sp|A9NYY0|METK2_PICSI S-adenosylmethionine synthase 2 OS=Picea sitchensis GN=METK2 PE=2 SV=1//0
Gb_29922	8.07502	37.3579	-1.8085	Down	0.0016037	0.030411	-//-
Gb_29155	4.74053	21.4185	-1.8066	Down	0.00081991	0.018966	sp|Q42529|TRPA2_ARATH Tryptophan synthase alpha chain, chloroplastic OS=Arabidopsis thaliana GN=TSA1 PE=1 SV=1//8.107e-14
Gb_06880	20.3301	84.2544	-1.8003	Down	0.00012811	0.0048265	sp|Q9STF9|PP266_ARATH Pentatricopeptide repeat-containing protein At3g46870 OS=Arabidopsis thaliana GN=At3g46870 PE=1 SV=1//5.22164e-28
Gb_10965	93.6921	375.243	-1.7801	Down	9.9723e-05	0.0040072	sp|Q94CD8|E134_ARATH Glucan endo-1,3-beta-glucosidase 4 OS=Arabidopsis thaliana GN=At3g13560 PE=1 SV=1//3.62801e-24
Gb_30410	58.6605	220.853	-1.7796	Down	1.2226e-06	0.00011316	sp|Q8RWE8|GGAP1_ARATH GDP-L-galactose phosphorylase 1 OS=Arabidopsis thaliana GN=VTC2 PE=1 SV=1//2.80702e-124
Gb_09327	118.307	421.803	-1.779	Down	1.144e-13	6.2791e-11	-//-
Gb_10573	17.7912	69.0275	-1.7781	Down	1.1337e-05	0.00071745	sp|P30309|MPI1B_XENLA M-phase inducer phosphatase 1-B OS=Xenopus laevis GN=cdc25-1-b PE=2 SV=1//2.09303e-33
Gb_15265	42.5389	166.816	-1.778	Down	3.4344e-05	0.0016824	sp|O82632|GATA9_ARATH GATA transcription factor 9 OS=Arabidopsis thaliana GN=GATA9 PE=2 SV=1//3.65793e-50
Novel01222	8.92532	38.3352	-1.7771	Down	0.00057126	0.014677	--
Gb_03862	48.3718	187.151	-1.7747	Down	2.8117e-05	0.0014295	sp|Q9FZ62|PPSP2_ARATH Inorganic pyrophosphatase 2 OS=Arabidopsis thaliana GN=At1g17710 PE=2 SV=1//1.53501e-47
Gb_38003	119.91	531.93	-1.7683	Down	0.0016019	0.030411	sp|Q8GSM7|HST_TOBAC Shikimate O-hydroxycinnamoyltransferase OS=Nicotiana tabacum GN=HST PE=1 SV=1//0
Gb_10059	39.0904	153.775	-1.7682	Down	6.4587e-05	0.0028155	sp|Q86HG0|GMPPA_DICDI Mannose-1-phosphate guanyltransferase alpha OS=Dictyostelium discoideum GN=gmppA PE=2 SV=1//2.60908e-69
Gb_39601	6.6073	30.7177	-1.7655	Down	0.0022782	0.039076	sp|O49686|PYR1_ARATH Abscisic acid receptor PYR1 OS=Arabidopsis thaliana GN=PYR1 PE=1 SV=1//4.44569e-56
Gb_18336	76.2663	277.074	-1.7641	Down	1.8149e-07	2.2593e-05	sp|C7J3A2|C7017_ORYSJ Ent-kaurene oxidase-like protein 1 OS=Oryza sativa subsp. japonica GN=CYP701A7 PE=5 SV=1//2.11325e-07
Gb_41518	10.0202	40.4566	-1.7632	Down	0.00014685	0.005325	sp|O23038|PME8_ARATH Probable pectinesterase 8 OS=Arabidopsis thaliana GN=PME8 PE=2 SV=2//2.14324e-54
Gb_11710	4363.81	18187	-1.7612	Down	0.00067224	0.016482	sp|P36914|AMYG_ASPOR Glucoamylase OS=Aspergillus oryzae (strain ATCC 42149 / RIB 40) GN=glaA PE=2 SV=2//1.69486e-09
Gb_18430	129.785	596.801	-1.7555	Down	0.0029146	0.046645	-//-
Gb_27442	25.8259	94.8763	-1.748	Down	7.953e-07	7.8716e-05	-//-
Gb_39347	22.0758	83.9404	-1.7439	Down	2.6876e-05	0.0013797	-//-
Novel01611	24.1064	91.105	-1.7366	Down	2.6179e-05	0.001354	hypothetical protein CISIN_1g0213621mg, partial [Citrus sinensis]
Gb_19989	194.164	814.072	-1.7333	Down	0.0014022	0.027941	sp|C0HJB3|MANA_CANEN Alpha-mannosidase OS=Canavalia ensiformis PE=1 SV=1//0
Gb_16265	132.421	505.544	-1.7197	Down	0.00017406	0.0060483	sp|Q9LIG0|Y3136_ARATH Clavaminate synthase-like protein At3g21360 OS=Arabidopsis thaliana GN=At3g21360 PE=1 SV=1//8.84746e-82
Novel00288	69.2839	250.923	-1.7193	Down	6.3266e-06	0.00044938	PREDICTED: RING-H2 finger protein ATL7-like [Nelumbo nucifera]
Gb_10632	36.9291	133.234	-1.7191	Down	4.0523e-06	0.00031981	sp|F4JGP4|ATK5_ARATH Kinesin-5 OS=Arabidopsis thaliana GN=ATK5 PE=2 SV=1//4.66569e-23
Gb_20984	38.2283	141.373	-1.7168	Down	2.5823e-05	0.0013499	sp|Q9VAN6|SLBP_DROME Histone RNA hairpin-binding protein OS=Drosophila melanogaster GN=Slbp PE=1 SV=1//9.99415e-16
Gb_11822	54.6939	223.443	-1.7167	Down	0.0013481	0.027266	sp|Q94CK9|LRP1_ARATH Protein LATERAL ROOT PRIMORDIUM 1 OS=Arabidopsis thaliana GN=LRP1 PE=1 SV=1//6.81571e-40
Gb_11748	849.415	3046.85	-1.7162	Down	3.8537e-06	0.00030715	-//-
Gb_00823	531.117	1780.67	-1.714	Down	1.8919e-18	2.3968e-15	sp|Q7XZQ8|FNSI_PETCR Flavone synthase OS=Petroselinum crispum GN=FNSI PE=1 SV=1//5.72895e-44
Gb_40727	110.491	447.425	-1.7137	Down	0.0010807	0.023279	sp|Q04468|TCMO_HELTU Trans-cinnamate 4-monooxygenase OS=Helianthus tuberosus GN=CYP73A1 PE=1 SV=1//0
Gb_20921	23.2133	94.1972	-1.7134	Down	0.0013771	0.027668	sp|Q9SZN7|HIP26_ARATH Heavy metal-associated isoprenylated plant protein 26 OS=Arabidopsis thaliana GN=HIPP26 PE=1 SV=1//7.11159e-47
Gb_08946	52.464	182.41	-1.709	Down	2.9866e-08	4.6236e-06	sp|O65468|CRK8_ARATH Cysteine-rich receptor-like protein kinase 8 OS=Arabidopsis thaliana GN=CRK8 PE=3 SV=2//9.40858e-118
Novel01469	8.79941	37.7369	-1.7055	Down	0.0029074	0.046581	--
Gb_19979	12.4165	46.8353	-1.7026	Down	0.0003982	0.011287	-//-
Gb_33132	169.978	602.31	-1.7014	Down	3.2582e-06	0.00026583	sp|Q19KC1|NIP21_MAIZE Aquaporin NIP2-1 OS=Zea mays GN=NIP2-1 PE=2 SV=2//1.01512e-29
Gb_15579	9.71142	39.8159	-1.7003	Down	0.0018827	0.033905	sp|Q9LPW3|SCRM2_ARATH Transcription factor SCREAM2 OS=Arabidopsis thaliana GN=SCRM2 PE=1 SV=1//5.75407e-23
Gb_00166	67.6617	236.708	-1.6994	Down	9.3135e-07	8.9968e-05	sp|C0LGD7|Y1684_ARATH Probable LRR receptor-like serine/threonine-protein kinase At1g06840 OS=Arabidopsis thaliana GN=At1g06840 PE=2 SV=2//0
Gb_00075	62.299	219.266	-1.6974	Down	1.4478e-06	0.00013095	sp|Q5SPB1|S38A2_DANRE Sodium-coupled neutral amino acid transporter 2 OS=Danio rerio GN=slc38a2 PE=3 SV=1//1.36836e-17
Gb_12096	52.2765	187.014	-1.6961	Down	8.6941e-06	0.00058001	sp|Q9SI96|H2B3_ARATH Histone H2B.3 OS=Arabidopsis thaliana GN=At2g28720 PE=1 SV=3//3.92742e-56
Gb_09360	74.129	256.979	-1.695	Down	2.0036e-07	2.4438e-05	sp|Q0WUQ1|BAG1_ARATH BAG family molecular chaperone regulator 1 OS=Arabidopsis thaliana GN=BAG1 PE=1 SV=1//2.37068e-72
Gb_10760	2412.84	8686.77	-1.6906	Down	4.001e-05	0.0019364	sp|Q9SQG2|APY1_ARATH Apyrase 1 OS=Arabidopsis thaliana GN=APY1 PE=1 SV=1//2.91032e-158
Gb_11717	442.391	1712.86	-1.6891	Down	0.00078499	0.018405	sp|P69328|AMYG_ASPNG Glucoamylase OS=Aspergillus niger GN=GLAA PE=1 SV=1//7.63567e-09
Gb_00667	478.364	1788.53	-1.6792	Down	0.00038709	0.011024	sp|Q9SJ52|YLS9_ARATH Protein YLS9 OS=Arabidopsis thaliana GN=YLS9 PE=2 SV=1//1.62489e-21
Gb_03998	80.6484	289.114	-1.679	Down	5.7318e-05	0.0025873	sp|Q84MA9|Y1063_ARATH Inactive leucine-rich repeat receptor-like serine/threonine-protein kinase At1g60630 OS=Arabidopsis thaliana GN=At1g60630 PE=2 SV=1//0
Gb_11514	17.6701	69.688	-1.6761	Down	0.001291	0.026422	-//-
Gb_23211	17.8411	71.5202	-1.6718	Down	0.0018469	0.033436	-//-
Novel00567	14.3902	52.5707	-1.6669	Down	0.00021919	0.0071625	--
Novel00131	24.2845	95.654	-1.6567	Down	0.0021718	0.037652	PREDICTED: probable rhamnogalacturonate lyase B isoform X1 [Phoenix dactylifera]
Novel02039	22.6458	81.8465	-1.6554	Down	0.00014364	0.005248	PREDICTED: uncharacterized protein LOC103441795 isoform X2 [Malus domestica]
Gb_14554	66.968	250.316	-1.6535	Down	0.00096557	0.021496	-//-
Gb_39720	20.4512	69.5295	-1.6521	Down	1.1509e-05	0.00072379	sp|Q9SB61|ZHD2_ARATH Zinc-finger homeodomain protein 2 OS=Arabidopsis thaliana GN=ZHD1 PE=1 SV=1//2.78735e-55
Gb_29027	86.9422	293.07	-1.6249	Down	1.3774e-05	0.00083163	sp|P68428|H32_WHEAT Histone H3.2 OS=Triticum aestivum PE=1 SV=2//1.69676e-91
Gb_08721	13.2953	48.5421	-1.623	Down	0.00099858	0.022044	sp|Q94A08|RFS2_ARATH Probable galactinol--sucrose galactosyltransferase 2 OS=Arabidopsis thaliana GN=RFS2 PE=2 SV=2//0
Gb_04842	45.2962	152.87	-1.6184	Down	4.3848e-05	0.0020845	sp|Q9T072|BH025_ARATH Transcription factor bHLH25 OS=Arabidopsis thaliana GN=BHLH25 PE=2 SV=2//1.83676e-45
Gb_36621	153.497	535.196	-1.6095	Down	0.00037449	0.010741	-//-
Gb_34008	15.82	54.163	-1.6016	Down	0.00012253	0.0046749	-//-
Novel00692	12.1553	46.0582	-1.6012	Down	0.0027966	0.045388	Gag-Pol polyprotein [Lotus japonicus]
Gb_08831	230.891	722.74	-1.6	Down	1.0024e-10	3.026e-08	sp|Q9SW07|GDU2_ARATH Protein GLUTAMINE DUMPER 2 OS=Arabidopsis thaliana GN=GDU2 PE=2 SV=1//3.54293e-12
Gb_16636	21.6886	81.3813	-1.5972	Down	0.0029834	0.047422	sp|P17067|CAHC_PEA Carbonic anhydrase, chloroplastic OS=Pisum sativum PE=1 SV=1//6.06049e-57
Gb_30101	20.1829	69.0068	-1.5919	Down	0.00020154	0.006732	sp|Q9SHD3|CCU21_ARATH Cyclin-U2-1 OS=Arabidopsis thaliana GN=CYCU2-1 PE=1 SV=1//6.60172e-10
Gb_03965	10.4738	36.2572	-1.5903	Down	0.00063351	0.015724	-//-
Novel01501	22.6148	80.0276	-1.5876	Down	0.0014567	0.028732	hypothetical protein AMTR_s00078p00155240 [Amborella trichopoda]
Gb_14926	41.0403	142.169	-1.5868	Down	0.00054384	0.014147	-//-
Gb_37283	17.3899	61.7725	-1.5794	Down	0.0013616	0.027429	sp|Q9SD53|Y3720_ARATH UPF0481 protein At3g47200 OS=Arabidopsis thaliana GN=At3g47200 PE=2 SV=1//2.68929e-21
Gb_06772	143.335	478.116	-1.5762	Down	0.00020701	0.0068767	sp|Q9ZPH4|DES1L_ARATH Sphingolipid delta(4)-desaturase DES1-like OS=Arabidopsis thaliana GN=At4g04930 PE=2 SV=1//8.75525e-179
Gb_08399	21.045	76.2911	-1.5751	Down	0.0022466	0.038643	sp|Q9M462|GLGS_BRANA Glucose-1-phosphate adenylyltransferase small subunit, chloroplastic OS=Brassica napus GN=AGPS1 PE=2 SV=1//4.05786e-100
Gb_14195	74.787	250.504	-1.5724	Down	0.00026265	0.008195	-//-
Gb_41590	11.2742	38.8064	-1.5707	Down	0.0015865	0.03024	-//-
Gb_38832	19.658	62.6522	-1.5705	Down	6.9207e-06	0.00048027	sp|Q07760|RL23_TOBAC 60S ribosomal protein L23 OS=Nicotiana tabacum GN=RPL23 PE=2 SV=1//9.07355e-23
Gb_18785	22.4011	77.7243	-1.5665	Down	0.0016283	0.03069	sp|Q9CAG8|FBK28_ARATH F-box/kelch-repeat protein At1g67480 OS=Arabidopsis thaliana GN=At1g67480 PE=2 SV=1//3.94358e-132
Novel00048	105.691	340.635	-1.5655	Down	3.0922e-05	0.0015461	PREDICTED: beta-fructofuranosidase, soluble isoenzyme I [Amborella trichopoda]
Gb_12265	94.2502	326.201	-1.5582	Down	0.001529	0.029526	sp|Q6NMK1|GXM1_ARATH Glucuronoxylan 4-O-methyltransferase 1 OS=Arabidopsis thaliana GN=GXM1 PE=1 SV=1//6.56078e-75
Gb_39187	9.22216	31.4235	-1.5494	Down	0.0016028	0.030411	sp|Q9SD39|PMTR_ARATH Probable methyltransferase PMT27 OS=Arabidopsis thaliana GN=At3g51070 PE=3 SV=1//7.54337e-71
Gb_15602	18.9811	64.0625	-1.5488	Down	0.00079561	0.018526	sp|Q9SUC9|UGPI7_ARATH Uncharacterized GPI-anchored protein At4g28100 OS=Arabidopsis thaliana GN=At4g28100 PE=1 SV=1//4.49075e-93
Novel01302	15.0505	50.0255	-1.5477	Down	0.00035386	0.01025	--
Gb_06329	47.448	148.627	-1.5425	Down	1.6054e-05	0.00094562	sp|Q9SW97|GLR35_ARATH Glutamate receptor 3.5 OS=Arabidopsis thaliana GN=GLR3.5 PE=2 SV=2//1.74088e-103
Gb_03946	51.7278	159.735	-1.5411	Down	7.2043e-07	7.3411e-05	sp|Q9SN28|ATL7_ARATH RING-H2 finger protein ATL7 OS=Arabidopsis thaliana GN=ATL7 PE=2 SV=1//4.92278e-13
Gb_00452	270.775	846.541	-1.5406	Down	1.579e-05	0.0009369	sp|P80065|INVB_DAUCA Beta-fructofuranosidase, soluble isoenzyme I OS=Daucus carota GN=INV*DC4 PE=1 SV=2//0
Gb_08864	2495.94	7885.27	-1.5346	Down	7.8071e-05	0.0033194	sp|O70511|ANK3_RAT Ankyrin-3 OS=Rattus norvegicus GN=Ank3 PE=1 SV=3//1.12832e-08
Gb_21989	32.6684	107.603	-1.5309	Down	0.00060968	0.015353	sp|Q42656|AGAL_COFAR Alpha-galactosidase OS=Coffea arabica PE=1 SV=1//0
Novel00727	21.7195	71.9702	-1.5294	Down	0.00068691	0.016706	PREDICTED: nuclear export mediator factor NEMF homolog [Nicotiana sylvestris]
Gb_31101	208.325	660.244	-1.5231	Down	0.00018081	0.0062291	-//-
Gb_27752	10.0273	33.2871	-1.5161	Down	0.0010857	0.023326	-//-
Gb_00006	677.471	2051.99	-1.5137	Down	4.2378e-06	0.00032698	sp|Q8H965|NPC6_ARATH Non-specific phospholipase C6 OS=Arabidopsis thaliana GN=NPC6 PE=2 SV=1//0
Gb_07077	7.41478	24.9407	-1.5132	Down	0.0031238	0.048797	sp|Q9LHE9|MYO1_ARATH Myosin-1 OS=Arabidopsis thaliana GN=VIII-1 PE=1 SV=1//8.47203e-95
Novel00444	23.0614	78.692	-1.513	Down	0.0028633	0.045977	--
Gb_28051	16.922	56.2239	-1.5091	Down	0.0013476	0.027266	sp|O81020|NPC2_ARATH Non-specific phospholipase C2 OS=Arabidopsis thaliana GN=NPC2 PE=2 SV=1//0
Gb_09859	383.784	1241.13	-1.5058	Down	0.0010904	0.023387	-//-
Gb_14564	236.678	746.095	-1.5046	Down	0.00037291	0.010721	sp|Q9SF32|IQD1_ARATH Protein IQ-DOMAIN 1 OS=Arabidopsis thaliana GN=IQD1 PE=1 SV=1//4.86064e-13
Gb_10634	114.839	375.281	-1.5035	Down	0.0016474	0.030817	sp|P46875|ATK3_ARATH Kinesin-3 OS=Arabidopsis thaliana GN=ATK3 PE=2 SV=1//3.82248e-26
Gb_01260	518.241	1568.82	-1.5034	Down	1.7318e-05	0.0010066	sp|A2Z3C4|6PGL4_ORYSI Probable 6-phosphogluconolactonase 4, chloroplastic OS=Oryza sativa subsp. indica GN=OsI_031067 PE=3 SV=2//6.2523e-57
Gb_03309	458.63	1506.92	-1.4988	Down	0.0021751	0.037682	-//-
Novel00870	53.6919	168.527	-1.4965	Down	0.0004001	0.011301	PREDICTED: EG45-like domain containing protein [Nelumbo nucifera]
Gb_30904	772.194	2313.16	-1.4944	Down	9.0346e-06	0.00059777	sp|Q9ZPN9|TBB2_ELEIN Tubulin beta-2 chain OS=Eleusine indica GN=TUBB2 PE=2 SV=1//0
Gb_10280	1037.94	3255.55	-1.4904	Down	0.0005967	0.015153	sp|Q7Y1L9|SP1L1_ORYSJ Protein SPIRAL1-like 1 OS=Oryza sativa subsp. japonica GN=Os03g0417800 PE=3 SV=1//3.62502e-08
Novel01710	8.89678	29.0157	-1.4878	Down	0.0029086	0.046581	--
Gb_17158	37.4635	113.291	-1.4845	Down	3.3516e-05	0.0016519	sp|Q945B7|CRD1_EUPES Magnesium-protoporphyrin IX monomethyl ester [oxidative] cyclase, chloroplastic OS=Euphorbia esula GN=CRD1 PE=3 SV=1//0
Gb_11830	54.1454	160.011	-1.4818	Down	1.8772e-05	0.0010642	sp|Q2QLY4|METE2_ORYSJ 5-methyltetrahydropteroyltriglutamate--homocysteine methyltransferase 2 OS=Oryza sativa subsp. japonica GN=Os12g0624000 PE=2 SV=1//0
Gb_24505	129.673	371.834	-1.4816	Down	3.1799e-10	8.3473e-08	sp|Q40579|STIG1_TOBAC Protein STIG1 OS=Nicotiana tabacum GN=STIG1 PE=1 SV=1//4.81473e-13
Gb_19227	17.2354	54.8402	-1.4755	Down	0.0022719	0.038995	sp|Q39110|GAOX1_ARATH Gibberellin 20 oxidase 1 OS=Arabidopsis thaliana GN=GA20OX1 PE=2 SV=2//7.91847e-147
Gb_29026	138.718	444.311	-1.4749	Down	0.002069	0.036334	sp|P68428|H32_WHEAT Histone H3.2 OS=Triticum aestivum PE=1 SV=2//1.76228e-91
Gb_04757	103.508	312.215	-1.4737	Down	0.0001187	0.0045701	sp|A1L1P9|S47A1_DANRE Multidrug and toxin extrusion protein 1 OS=Danio rerio GN=slc47a1 PE=2 SV=1//3.20099e-50
Gb_39881	394.379	1274.2	-1.4695	Down	0.0030899	0.048455	sp|Q9ZTT5|CAMT_PINTA Caffeoyl-CoA O-methyltransferase OS=Pinus taeda GN=CCOAOMT PE=2 SV=1//1.4256e-145
Gb_37885	89.6877	281.384	-1.4674	Down	0.0014439	0.028581	sp|Q9SJG2|Y2296_ARATH Probable receptor-like protein kinase At2g42960 OS=Arabidopsis thaliana GN=At2g42960 PE=3 SV=1//0
Gb_18093	25.7428	79.2083	-1.4631	Down	0.00048166	0.012968	-//-
Gb_01351	96.2354	272.375	-1.4627	Down	9.2197e-10	2.1205e-07	sp|P45969|SDS22_CAEEL Protein phosphatase 1 regulatory subunit SDS22 homolog OS=Caenorhabditis elegans GN=sds-22 PE=3 SV=1//9.42313e-12
Gb_30641	45.3319	135.205	-1.4617	Down	7.3457e-05	0.0031287	sp|Q8GTS0|IP5P4_ARATH Type I inositol polyphosphate 5-phosphatase 4 OS=Arabidopsis thaliana GN=IP5P4 PE=2 SV=1//0
Gb_41637	129.402	375.3	-1.4595	Down	9.4346e-06	0.00061915	sp|Q8L817|ATCA7_ARATH Alpha carbonic anhydrase 7 OS=Arabidopsis thaliana GN=ACA7 PE=2 SV=1//2.50525e-97
Gb_01367	32.3453	93.6614	-1.4587	Down	3.579e-06	0.0002862	-//-
Gb_24333	19.5155	61.1432	-1.4568	Down	0.0014451	0.028582	sp|Q8W245|ZIP10_ARATH Probable zinc transporter 10 OS=Arabidopsis thaliana GN=ZIP10 PE=1 SV=2//1.93476e-94
Gb_06664	28.5547	87.0535	-1.4536	Down	0.0011346	0.023972	sp|O81117|C94A1_VICSA Cytochrome P450 94A1 OS=Vicia sativa GN=CYP94A1 PE=2 SV=2//1.40406e-170
Gb_00990	13.2502	41.6066	-1.4534	Down	0.0013521	0.027292	-//-
Gb_29121	19.4015	58.6672	-1.4511	Down	0.00062477	0.015619	sp|Q9LQQ2|RA51D_ARATH DNA repair protein RAD51 homolog 4 OS=Arabidopsis thaliana GN=RAD51D PE=2 SV=2//4.73258e-34
Gb_17061	566.355	1621.28	-1.4502	Down	1.8613e-06	0.00016406	sp|P29162|ASOL_TOBAC L-ascorbate oxidase homolog OS=Nicotiana tabacum PE=2 SV=1//0
Gb_27128	186.702	527.491	-1.4451	Down	6.7331e-08	9.7954e-06	-//-
Gb_29818	467.237	1389.19	-1.4426	Down	0.00035001	0.010159	sp|Q8W486|Y1491_ARATH Uncharacterized protein At1g04910 OS=Arabidopsis thaliana GN=At1g04910 PE=2 SV=1//2.30579e-23
Novel00464	11.1839	34.9725	-1.4388	Down	0.0022184	0.038267	--
Gb_12622	207.139	611.956	-1.4387	Down	0.00028388	0.0086892	-//-
Gb_11295	294.153	844.417	-1.4333	Down	2.6184e-05	0.001354	sp|Q84RF2|OPF17_ARATH Transcription repressor OFP17 OS=Arabidopsis thaliana GN=OFP17 PE=2 SV=1//5.24875e-06
Gb_20048	243.418	717.908	-1.4329	Down	0.00034467	0.010053	sp|Q7Y1L9|SP1L1_ORYSJ Protein SPIRAL1-like 1 OS=Oryza sativa subsp. japonica GN=Os03g0417800 PE=3 SV=1//4.33097e-11
Gb_24938	117.198	348.441	-1.4323	Down	0.00052194	0.013746	sp|P35007|SAHH_CATRO Adenosylhomocysteinase OS=Catharanthus roseus GN=SAHH PE=2 SV=1//0
Gb_05936	22.907	70.495	-1.4283	Down	0.0031048	0.048563	sp|Q9LT96|Y5977_ARATH Probable leucine-rich repeat receptor-like protein kinase At5g49770 OS=Arabidopsis thaliana GN=At5g49770 PE=2 SV=1//0
Gb_25749	240.684	671.932	-1.4265	Down	1.8829e-07	2.3083e-05	sp|O64885|BCCIP_ARATH Protein BCCIP homolog OS=Arabidopsis thaliana GN=At2g44510 PE=1 SV=2//8.61727e-64
Gb_17782	16.2071	49.0625	-1.4239	Down	0.0015233	0.029501	-//-
Gb_07789	94.1265	285.626	-1.4233	Down	0.0021883	0.037857	sp|Q6NMM8|F8H_ARATH Probable glucuronoxylan glucuronosyltransferase F8H OS=Arabidopsis thaliana GN=F8H PE=2 SV=1//5.3421e-171
Gb_29485	53.6967	155.362	-1.4228	Down	9.397e-05	0.0038399	sp|Q6NLW5|XRI1_ARATH Protein XRI1 OS=Arabidopsis thaliana GN=XRI1 PE=1 SV=2//3.73915e-35
Novel01915	2252.83	6244.24	-1.4206	Down	1.0166e-07	1.3871e-05	--
Novel00108	21.7076	63.3742	-1.42	Down	0.00018148	0.0062431	PREDICTED: putative lipoyltransferase-like protein, chloroplastic-like [Oryza brachyantha]
Gb_13585	19.4585	56.159	-1.4197	Down	0.00024122	0.0077364	sp|A2Z3E5|SGR_ORYSI Protein STAY-GREEN, chloroplastic OS=Oryza sativa subsp. indica GN=SGR PE=3 SV=1//9.05548e-105
Novel00732	399.941	1180.11	-1.4196	Down	0.00076275	0.018095	PREDICTED: 26S proteasome non-ATPase regulatory subunit 10 [Amborella trichopoda]>gi|548852125|gb|ERN10295.1| hypothetical protein AMTR_s00177p00038700 [Amborella trichopoda]
Gb_19679	42.7764	130.56	-1.4179	Down	0.0030074	0.047532	sp|Q94AS9|CNGC4_ARATH Cyclic nucleotide-gated ion channel 4 OS=Arabidopsis thaliana GN=CNGC4 PE=2 SV=2//0
Gb_00237	76.4776	218.295	-1.4155	Down	0.00013083	0.0049062	sp|Q94G86|ALL9_OLEEU Glucan endo-1,3-beta-D-glucosidase OS=Olea europaea GN=OLE9 PE=1 SV=1//5.08832e-25
Gb_15174	104.197	316.595	-1.4141	Down	0.0026688	0.043815	sp|Q9FK05|PME61_ARATH Probable pectinesterase/pectinesterase inhibitor 61 OS=Arabidopsis thaliana GN=PME61 PE=2 SV=1//4.25549e-166
Gb_12266	303.8	848.681	-1.4113	Down	5.8674e-06	0.00042172	sp|Q9T0F7|GXM2_ARATH Glucuronoxylan 4-O-methyltransferase 2 OS=Arabidopsis thaliana GN=GXM2 PE=1 SV=1//1.13984e-82
Gb_37462	17.0383	49.4639	-1.4102	Down	0.00080423	0.018658	sp|Q9LK64|AB3C_ARATH ABC transporter C family member 3 OS=Arabidopsis thaliana GN=ABCC3 PE=1 SV=1//2.66181e-163
Gb_04621	738.51	2015.63	-1.409	Down	4.1346e-09	8.3209e-07	sp|Q00624|ASOL_BRANA L-ascorbate oxidase homolog OS=Brassica napus GN=Bp10 PE=2 SV=1//0
Gb_01481	42.2943	125.113	-1.4079	Down	0.0011942	0.025057	sp|Q08655|ASR1_SOLLC Abscisic stress-ripening protein 1 OS=Solanum lycopersicum GN=ASR1 PE=2 SV=1//1.78383e-09
Gb_21605	131.345	357.343	-1.4054	Down	7.252e-10	1.7004e-07	sp|P93771|GAOX1_ORYSJ Gibberellin 20 oxidase 1 OS=Oryza sativa subsp. japonica GN=20ox1 PE=2 SV=2//6.23019e-23
Gb_23545	33.3926	93.2496	-1.4042	Down	6.6201e-05	0.0028703	sp|Q40392|TMVRN_NICGU TMV resistance protein N OS=Nicotiana glutinosa GN=N PE=1 SV=1//2.9632e-82
Gb_10373	116.76	331.788	-1.4042	Down	0.00012419	0.0047156	sp|P0CG89|H4_SOYBN Histone H4 OS=Glycine max PE=3 SV=1//3.58019e-51
Gb_35208	99.8193	271.476	-1.4036	Down	5.8049e-09	1.1397e-06	sp|Q9S7E9|GGT2_ARATH Glutamate--glyoxylate aminotransferase 2 OS=Arabidopsis thaliana GN=GGAT2 PE=1 SV=1//7.33481e-52
Gb_21415	59.3611	163.794	-1.4014	Down	8.4421e-07	8.2876e-05	sp|E3SXU5|BHLHM_PEA Truncated basic helix-loop-helix protein A OS=Pisum sativum GN=BHLH PE=4 SV=1//8.58121e-84
Gb_35413	107.46	304.497	-1.4004	Down	0.00022678	0.0073404	sp|Q9FH92|IX15L_ARATH Protein IRX15-LIKE OS=Arabidopsis thaliana GN=IRX15-L PE=2 SV=1//1.08519e-87
Gb_19726	18.3279	52.4635	-1.399	Down	0.00083586	0.019298	sp|Q84P21|4CLL5_ARATH 4-coumarate--CoA ligase-like 5 OS=Arabidopsis thaliana GN=4CLL5 PE=1 SV=2//0
Gb_38482	36.8887	105.102	-1.3963	Down	0.00013909	0.0051203	sp|F1LMN3|E2F8_RAT Transcription factor E2F8 OS=Rattus norvegicus GN=E2f8 PE=2 SV=2//1.0182e-42
Gb_21966	693.663	1887.46	-1.3952	Down	1.3188e-07	1.7404e-05	sp|Q9LZR3|CSLA9_ARATH Glucomannan 4-beta-mannosyltransferase 9 OS=Arabidopsis thaliana GN=CSLA9 PE=2 SV=1//0
Gb_19191	86.7522	238.276	-1.393	Down	1.0764e-06	0.00010194	sp|Q9C9M6|ASF1A_ARATH Probable histone chaperone ASF1A OS=Arabidopsis thaliana GN=ASF1A PE=2 SV=1//1.27071e-91
Novel01496	378.427	1029.6	-1.392	Down	5.4621e-07	5.7855e-05	RNA helicase [Physcomitrella patens]>gi|162681549|gb|EDQ67975.1| RNA helicase [Physcomitrella patens]
Novel01223	248.581	679.542	-1.391	Down	1.9665e-06	0.00017207	Blue copper [Gossypium arboreum]
Novel01929	14.9032	42.3832	-1.3874	Down	0.00059934	0.015188	--
Gb_13301	52.951	155.027	-1.3861	Down	0.0018754	0.03385	-//-
Gb_18969	87.5311	237.173	-1.3811	Down	1.3257e-06	0.00012082	sp|Q9SN35|RAA1D_ARATH Ras-related protein RABA1d OS=Arabidopsis thaliana GN=RABA1D PE=2 SV=1//2.05479e-91
Gb_39132	56.2759	156.015	-1.3785	Down	0.00010502	0.0041716	sp|Q9STX2|VEP1_ARATH 3-oxo-Delta(4,5)-steroid 5-beta-reductase OS=Arabidopsis thaliana GN=VEP1 PE=1 SV=1//1.39684e-64
Gb_00035	114.694	314.587	-1.3743	Down	2.5519e-05	0.0013398	sp|C3MBY8|GPMA_RHISN 2,3-bisphosphoglycerate-dependent phosphoglycerate mutase OS=Rhizobium sp. (strain NGR234) GN=gpmA PE=3 SV=1//4.22947e-16
Gb_13795	75.5396	202.708	-1.3672	Down	1.3622e-06	0.00012367	sp|Q9SVQ6|PLY14_ARATH Putative pectate lyase 14 OS=Arabidopsis thaliana GN=At4g13210 PE=2 SV=2//6.24314e-11
Gb_21295	144.757	396.684	-1.3645	Down	7.9789e-05	0.0033687	sp|Q9SZN7|HIP26_ARATH Heavy metal-associated isoprenylated plant protein 26 OS=Arabidopsis thaliana GN=HIPP26 PE=1 SV=1//3.0292e-16
Novel02033	266.151	717.278	-1.3585	Down	1.9438e-05	0.0010942	PREDICTED: uncharacterized protein LOC105349489 [Fragaria vesca subsp. vesca]
Gb_25106	15.4115	43.5961	-1.3568	Down	0.00089099	0.020338	sp|Q8RX87|RFS6_ARATH Probable galactinol--sucrose galactosyltransferase 6 OS=Arabidopsis thaliana GN=RFS6 PE=2 SV=2//0
Gb_00249	11271.3	29973.5	-1.3548	Down	2.6046e-06	0.00021841	sp|Q8W453|DIRL1_ARATH Putative lipid-transfer protein DIR1 OS=Arabidopsis thaliana GN=DIR1 PE=1 SV=1//3.20262e-14
Gb_13279	77.5299	219.938	-1.3497	Down	0.0025504	0.042478	sp|F4I2H7|TPX2_ARATH Protein TPX2 OS=Arabidopsis thaliana GN=TPX2 PE=1 SV=1//8.25779e-13
Gb_33818	38.8457	102.689	-1.3453	Down	1.7797e-05	0.0010235	sp|Q8L765|BPM1_ARATH BTB/POZ and MATH domain-containing protein 1 OS=Arabidopsis thaliana GN=BPM1 PE=1 SV=1//1.12987e-14
Gb_12364	45.9446	121.638	-1.3446	Down	8.1161e-06	0.0005475	sp|Q9SDZ9|PPAF2_IPOBA Purple acid phosphatase 2 OS=Ipomoea batatas GN=PAP2 PE=1 SV=1//0
Gb_17913	161.625	440.921	-1.3445	Down	0.00034534	0.01006	-//-
Gb_37034	103.942	279.023	-1.3426	Down	0.00012938	0.004867	sp|P49359|GCSH_FLAPR Glycine cleavage system H protein, mitochondrial OS=Flaveria pringlei GN=GDCSH PE=2 SV=1//1.78404e-79
Gb_28041	694.193	1877.45	-1.3396	Down	0.00025527	0.0080585	sp|Q9LZR3|CSLA9_ARATH Glucomannan 4-beta-mannosyltransferase 9 OS=Arabidopsis thaliana GN=CSLA9 PE=2 SV=1//2.6549e-177
Gb_07269	40.8645	114.16	-1.3376	Down	0.0015299	0.029526	-//-
Gb_34665	55.1905	144.712	-1.3357	Down	4.1565e-06	0.0003258	sp|Q71H73|H33_VITVI Histone H3.3 OS=Vitis vinifera PE=2 SV=3//5.072e-93
Gb_03286	13.1243	36.2379	-1.3328	Down	0.0014598	0.028732	sp|Q93W28|Y4554_ARATH Uncharacterized protein At4g15545 OS=Arabidopsis thaliana GN=At4g15545 PE=1 SV=1//8.7558e-52
Gb_14686	35.5849	99.6523	-1.3293	Down	0.0023387	0.03983	sp|Q60GC1|EXO1_ORYSJ Exonuclease 1 OS=Oryza sativa subsp. japonica GN=EXO1 PE=2 SV=1//6.69216e-84
Gb_32754	74.1005	207.791	-1.3292	Down	0.0029848	0.047422	sp|Q9LQQ4|H2B1_ARATH Histone H2B.1 OS=Arabidopsis thaliana GN=At1g07790 PE=1 SV=3//1.11514e-54
Gb_17137	1023.04	2689.78	-1.3283	Down	2.1046e-05	0.0011493	sp|Q7XTY9|CCS_ORYSJ Copper chaperone for superoxide dismutase, chloroplastic OS=Oryza sativa subsp. japonica GN=CCS PE=2 SV=1//2.83129e-62
Gb_13660	45.0968	119.173	-1.3263	Down	2.1081e-05	0.0011493	sp|O49139|CMT1_ARATH Putative DNA (cytosine-5)-methyltransferase CMT1 OS=Arabidopsis thaliana GN=CMT1 PE=5 SV=2//5.39012e-16
Gb_26350	36.6369	98.1809	-1.3247	Down	0.0004687	0.012704	sp|Q39962|CBPR_HEVBR Citrate-binding protein OS=Hevea brasiliensis GN=CBP PE=1 SV=1//1.54099e-69
Gb_28729	23.0923	63.3694	-1.3217	Down	0.0011722	0.02466	sp|Q9SGS2|HMGB9_ARATH High mobility group B protein 9 OS=Arabidopsis thaliana GN=HMGB9 PE=2 SV=1//4.54115e-91
Gb_41532	421.936	1156.22	-1.3193	Down	0.0019515	0.034807	sp|Q5N8X6|BGAL3_ORYSJ Beta-galactosidase 3 OS=Oryza sativa subsp. japonica GN=Os01g0875500 PE=3 SV=1//0
Novel02058	68.9634	186.418	-1.3185	Down	0.00068666	0.016706	Putative LRR receptor-like serine/threonine-protein kinase [Glycine soja]
Novel01588	96.4517	249.754	-1.3162	Down	1.5802e-06	0.00014082	hypothetical protein PRUPE_ppa018408mg, partial [Prunus persica]>gi|462421192|gb|EMJ25455.1| hypothetical protein PRUPE_ppa018408mg, partial [Prunus persica]
Gb_23543	443.675	1206.2	-1.3124	Down	0.0019705	0.035042	sp|Q9M153|GDL61_ARATH GDSL esterase/lipase At4g01130 OS=Arabidopsis thaliana GN=At4g01130 PE=2 SV=1//1.15751e-85
Gb_01817	115.001	314.274	-1.3102	Down	0.0022875	0.039179	sp|Q9SF32|IQD1_ARATH Protein IQ-DOMAIN 1 OS=Arabidopsis thaliana GN=IQD1 PE=1 SV=1//3.78103e-20
Gb_36242	659.506	1727.51	-1.3082	Down	0.00013959	0.0051232	sp|Q8H100|AGD8_ARATH Probable ADP-ribosylation factor GTPase-activating protein AGD8 OS=Arabidopsis thaliana GN=AGD8 PE=1 SV=1//6.48225e-150
Gb_17190	90.407	237.181	-1.3021	Down	0.00041243	0.011568	sp|F4I9E1|NFD4_ARATH Protein NUCLEAR FUSION DEFECTIVE 4 OS=Arabidopsis thaliana GN=NFD4 PE=3 SV=1//2.29877e-17
Gb_20583	104.923	273.912	-1.2996	Down	0.00013931	0.0051209	-//-
Gb_26585	55.5395	146.919	-1.2974	Down	0.0012544	0.025982	sp|P25818|TIP11_ARATH Aquaporin TIP1-1 OS=Arabidopsis thaliana GN=TIP1-1 PE=1 SV=1//3.09885e-108
Gb_00480	86.7403	224.294	-1.2949	Down	5.9295e-05	0.0026501	sp|Q9FJU9|E1313_ARATH Glucan endo-1,3-beta-glucosidase 13 OS=Arabidopsis thaliana GN=At5g56590 PE=1 SV=1//1.32851e-30
Gb_15084	38.3637	103.485	-1.2895	Down	0.0023063	0.039445	sp|Q9SH30|HMA5_ARATH Probable copper-transporting ATPase HMA5 OS=Arabidopsis thaliana GN=HMA5 PE=1 SV=2//0
Gb_29583	48.1438	124.644	-1.2848	Down	0.00032345	0.0095609	sp|Q9FYF9|FB76_ARATH F-box protein At1g67340 OS=Arabidopsis thaliana GN=At1g67340 PE=1 SV=1//2.44746e-94
Gb_16755	163.047	419.587	-1.2827	Down	0.00017721	0.0061401	sp|Q08350|CADH7_PICAB Probable cinnamyl alcohol dehydrogenase 7/8 OS=Picea abies GN=CAD7 PE=2 SV=1//1.74007e-08
Novel00165	66.1037	168.455	-1.2822	Down	2.7978e-05	0.0014285	--
Gb_36663	40.4014	107.365	-1.2822	Down	0.0016292	0.03069	sp|Q3YK19|FANCJ_CHICK Fanconi anemia group J protein homolog OS=Gallus gallus GN=BRIP1 PE=2 SV=1//9.06406e-35
Gb_21759	34.5303	89.3376	-1.2803	Down	0.00030941	0.0093287	sp|Q97W51|IPYR_SULSO Inorganic pyrophosphatase OS=Sulfolobus solfataricus (strain ATCC 35092 / DSM 1617 / JCM 11322 / P2) GN=ppa PE=3 SV=1//2.19649e-08
Gb_38703	33.8463	87.8058	-1.2765	Down	0.00051081	0.013546	-//-
Gb_19582	23.5387	60.2654	-1.2748	Down	0.00054919	0.014231	sp|Q94KB1|MLO14_ARATH MLO-like protein 14 OS=Arabidopsis thaliana GN=MLO14 PE=2 SV=1//0
Gb_01519	500.396	1284.14	-1.2739	Down	0.00036851	0.01062	sp|O65872|CHSY_PINST Chalcone synthase OS=Pinus strobus GN=CHS PE=2 SV=1//0
Gb_11512	81.5746	205.424	-1.2703	Down	2.4912e-05	0.0013136	sp|Q9C757|INT2_ARATH Probable inositol transporter 2 OS=Arabidopsis thaliana GN=INT2 PE=1 SV=1//0
Gb_00864	122.52	305.11	-1.2685	Down	9.8062e-07	9.4351e-05	-//-
Gb_12665	114.777	294.955	-1.2661	Down	0.000986	0.021846	sp|Q9S823|LNG2_ARATH Protein LONGIFOLIA 2 OS=Arabidopsis thaliana GN=LNG2 PE=1 SV=1//2.1548e-16
Gb_33919	60.5105	151.103	-1.2644	Down	2.0579e-05	0.0011321	-//-
Gb_27472	19.8717	51.5319	-1.2606	Down	0.0018122	0.033005	-//-
Gb_04472	50.3265	126.473	-1.2596	Down	0.00015216	0.005477	sp|Q9LZZ7|SKA1_ARATH Spindle and kinetochore-associated protein 1 homolog OS=Arabidopsis thaliana GN=At3g60660 PE=2 SV=1//1.3407e-92
Gb_13016	39.1307	99.0788	-1.2593	Down	0.00022101	0.0072031	-//-
Gb_28962	402.517	982.699	-1.259	Down	1.0703e-08	1.9883e-06	sp|O64815|HLS1L_ARATH Probable N-acetyltransferase HLS1-like OS=Arabidopsis thaliana GN=At2g23060 PE=2 SV=1//2.07339e-165
Gb_08047	584.753	1516.53	-1.2583	Down	0.0022378	0.038547	sp|Q84V83|LAR_DESUN Leucoanthocyanidin reductase OS=Desmodium uncinatum GN=LAR PE=1 SV=1//1.02416e-117
Gb_05057	913.63	2256.06	-1.2559	Down	7.2439e-06	0.00049699	sp|Q9SZN7|HIP26_ARATH Heavy metal-associated isoprenylated plant protein 26 OS=Arabidopsis thaliana GN=HIPP26 PE=1 SV=1//2.30667e-18
Novel01209	23.401	58.5913	-1.2513	Down	0.00051063	0.013546	predicted protein [Physcomitrella patens]>gi|162689826|gb|EDQ76196.1| predicted protein [Physcomitrella patens]
Gb_29018	44.4674	112.773	-1.2448	Down	0.00060649	0.015331	sp|Q9FZ62|PPSP2_ARATH Inorganic pyrophosphatase 2 OS=Arabidopsis thaliana GN=At1g17710 PE=2 SV=1//3.1875e-88
Gb_32651	966.364	2485.44	-1.2447	Down	0.0026272	0.043427	sp|Q84ZN6|CESA8_ORYSJ Probable cellulose synthase A catalytic subunit 8 [UDP-forming] OS=Oryza sativa subsp. japonica GN=CESA8 PE=2 SV=1//6.70301e-49
Gb_05545	399.432	990.605	-1.2429	Down	0.00011107	0.0043604	-//-
Gb_39136	332.633	828.079	-1.2413	Down	0.00023582	0.0075833	sp|Q9SJ41|C3H18_ARATH Zinc finger CCCH domain-containing protein 18 OS=Arabidopsis thaliana GN=At2g05160 PE=2 SV=1//3.04555e-09
Gb_06657	102.52	255.035	-1.239	Down	0.00020077	0.0067156	sp|F4HWY6|MYO11_ARATH Myosin-11 OS=Arabidopsis thaliana GN=XI-E PE=3 SV=1//7.57899e-145
Gb_29906	56.8721	144.109	-1.239	Down	0.0010817	0.023279	sp|Q9STX3|GID2_ARATH F-box protein GID2 OS=Arabidopsis thaliana GN=GID2 PE=1 SV=1//1.21858e-18
Gb_17062	125.636	307.452	-1.2388	Down	2.5767e-05	0.0013498	sp|P29162|ASOL_TOBAC L-ascorbate oxidase homolog OS=Nicotiana tabacum PE=2 SV=1//0
Gb_22644	66.6452	165.423	-1.2363	Down	0.00019311	0.00655	sp|Q84RF2|OPF17_ARATH Transcription repressor OFP17 OS=Arabidopsis thaliana GN=OFP17 PE=2 SV=1//1.90475e-16
Gb_41563	72.3405	178.137	-1.2308	Down	0.00014871	0.0053842	sp|Q9FIZ3|GSO2_ARATH LRR receptor-like serine/threonine-protein kinase GSO2 OS=Arabidopsis thaliana GN=GSO2 PE=2 SV=2//1.89218e-07
Gb_01765	8689.09	21360.6	-1.2302	Down	0.00016969	0.0059649	-//-
Gb_32911	1576.46	3782.53	-1.2291	Down	1.729e-07	2.1635e-05	sp|Q9SU63|AL2B4_ARATH Aldehyde dehydrogenase family 2 member B4, mitochondrial OS=Arabidopsis thaliana GN=ALDH2B4 PE=2 SV=1//0
Gb_11941	149.685	363.968	-1.2258	Down	8.2507e-05	0.0034533	sp|P49087|VATA_MAIZE V-type proton ATPase catalytic subunit A (Fragment) OS=Zea mays PE=2 SV=1//3.6421e-86
Gb_13845	100.881	248.259	-1.2256	Down	0.00017267	0.006026	-//-
Gb_14213	2332.73	5596.42	-1.2253	Down	8.7868e-07	8.5221e-05	sp|Q9M015|Y5161_ARATH Uncharacterized protein At5g01610 OS=Arabidopsis thaliana GN=At5g01610 PE=1 SV=1//3.18164e-64
Gb_15651	95.4707	231.038	-1.2194	Down	3.1524e-05	0.0015665	-//-
Gb_05461	4251.93	10240.1	-1.2184	Down	1.9386e-05	0.0010939	sp|O22126|FLA8_ARATH Fasciclin-like arabinogalactan protein 8 OS=Arabidopsis thaliana GN=FLA8 PE=1 SV=1//8.18414e-110
Gb_02850	33.6397	83.6028	-1.2155	Down	0.00088505	0.020262	-//-
Gb_14314	39.6153	98.6312	-1.2143	Down	0.0012114	0.025294	sp|Q5B5X8|EXGA_EMENI Probable glucan 1,3-beta-glucosidase A OS=Emericella nidulans (strain FGSC A4 / ATCC 38163 / CBS 112.46 / NRRL 194 / M139) GN=exgA PE=3 SV=2//1.05115e-17
Gb_18278	55.7582	139.351	-1.2114	Down	0.0025113	0.041942	-//-
Gb_19986	98.6534	238.119	-1.2091	Down	7.233e-05	0.0030971	sp|F4I037|TBL7_ARATH Protein trichome berefringence-like 7 OS=Arabidopsis thaliana GN=TBL7 PE=3 SV=1//1.22885e-140
Gb_21606	300.605	706.937	-1.2044	Down	3.308e-08	5.0561e-06	-//-
Gb_27203	36.9718	91.2847	-1.2028	Down	0.00185	0.033465	sp|Q9SYD6|MATE1_ARATH MATE efflux family protein 1 OS=Arabidopsis thaliana GN=MATE PE=2 SV=2//1.21653e-156
Gb_19074	72.4355	176.623	-1.202	Down	0.00065973	0.016252	-//-
Gb_29604	224.045	550.943	-1.1999	Down	0.0019333	0.034558	-//-
Gb_07245	154.547	370.044	-1.199	Down	0.00014919	0.0053935	sp|Q9SRE4|UGAL2_ARATH UDP-galactose transporter 2 OS=Arabidopsis thaliana GN=UDP-GALT2 PE=2 SV=1//5.97491e-161
Novel00186	23.2229	56.8395	-1.198	Down	0.0016376	0.030752	--
Gb_27607	2967.3	6937.97	-1.1962	Down	1.0603e-07	1.4305e-05	sp|Q9C899|F6H2_ARATH Feruloyl CoA ortho-hydroxylase 2 OS=Arabidopsis thaliana GN=F6&apos;H2 PE=1 SV=1//9.03884e-70
Gb_01202	458.665	1100.94	-1.1957	Down	0.00028019	0.0085979	sp|Q8LE52|DHAR3_ARATH Glutathione S-transferase DHAR3, chloroplastic OS=Arabidopsis thaliana GN=DHAR3 PE=1 SV=1//4.06721e-105
Gb_22833	17.2734	41.9966	-1.1925	Down	0.0028022	0.045395	-//-
Gb_03230	44.0233	106.381	-1.1921	Down	0.00043696	0.012088	sp|Q9ZVN4|Y1500_ARATH Probable tyrosine-protein phosphatase At1g05000 OS=Arabidopsis thaliana GN=At1g05000 PE=1 SV=1//3.25636e-83
Novel01557	44.085	106.435	-1.1795	Down	0.0013727	0.027603	predicted protein [Physcomitrella patens]>gi|162686038|gb|EDQ72429.1| predicted protein [Physcomitrella patens]
Gb_40987	117.366	276.381	-1.1794	Down	0.00013026	0.0048923	sp|Q9SZA4|CDC21_ARATH Cell division cycle 20.1, cofactor of APC complex OS=Arabidopsis thaliana GN=CDC20-1 PE=1 SV=1//0
Novel00686	49.5357	120.871	-1.1776	Down	0.0031834	0.049502	PREDICTED: uncharacterized Rho GTPase-activating protein At5g61530 isoform X3 [Nelumbo nucifera]
Gb_41649	108.035	252.56	-1.1762	Down	1.2339e-05	0.00076405	-//-
Gb_12311	206.8	482.934	-1.175	Down	2.9895e-05	0.0015167	sp|Q9LFV5|FK111_ARATH F-box/kelch-repeat protein At5g15710 OS=Arabidopsis thaliana GN=At5g15710 PE=2 SV=1//1.15912e-15
Gb_27049	48.3813	114.404	-1.1704	Down	0.0014477	0.02861	sp|Q9SR72|GL32_ARATH Germin-like protein subfamily 3 member 2 OS=Arabidopsis thaliana GN=At3g10080 PE=2 SV=1//1.3261e-70
Gb_05185	552.687	1271.25	-1.17	Down	4.1637e-07	4.5091e-05	sp|P19892|RAA5E_ARATH Ras-related protein RABA5e OS=Arabidopsis thaliana GN=RABA5E PE=2 SV=1//5.80266e-105
Gb_23910	143.235	329.796	-1.1648	Down	2.5691e-06	0.00021681	sp|Q9SRX9|BAH1_ARATH E3 ubiquitin-protein ligase BAH1 OS=Arabidopsis thaliana GN=BAH1 PE=1 SV=1//6.28489e-116
Gb_12561	42.7692	98.6594	-1.1605	Down	0.00010889	0.0042969	sp|Q9S810|RAA1I_ARATH Ras-related protein RABA1i OS=Arabidopsis thaliana GN=RABA1I PE=2 SV=1//1.28061e-63
Gb_31145	570.139	1328.89	-1.1598	Down	0.00027839	0.0085712	sp|Q06915|EA6_ARATH Probable glucan endo-1,3-beta-glucosidase A6 OS=Arabidopsis thaliana GN=A6 PE=2 SV=1//4.5086e-154
Gb_29069	215.316	499.469	-1.1579	Down	0.00025254	0.0079933	sp|Q07469|BSPA_POPDE Bark storage protein A OS=Populus deltoides GN=BSPA PE=2 SV=1//3.25916e-44
Gb_23278	707.189	1618.67	-1.157	Down	5.8084e-06	0.00041872	sp|Q940Q8|IX10L_ARATH Probable beta-1,4-xylosyltransferase IRX10L OS=Arabidopsis thaliana GN=IRX10L PE=2 SV=1//0
Gb_19706	306.724	711.963	-1.1481	Down	0.00054479	0.014147	sp|C0LGH2|Y1561_ARATH Probable LRR receptor-like serine/threonine-protein kinase At1g56130 OS=Arabidopsis thaliana GN=At1g56130 PE=2 SV=2//0
Gb_16721	72.578	164.808	-1.1475	Down	5.2839e-06	0.00038786	sp|Q8GY55|TIF4B_ARATH Protein TIFY 4B OS=Arabidopsis thaliana GN=TIFY4B PE=1 SV=1//1.21727e-30
Novel01856	504.381	1155.14	-1.1469	Down	8.9006e-05	0.0036618	unknown [Picea sitchensis]
Gb_14870	46.8875	107.456	-1.1469	Down	0.00016115	0.0057462	-//-
Gb_01164	133.644	306.744	-1.1462	Down	7.0435e-05	0.0030267	sp|Q3E875|RGAPX_ARATH Uncharacterized Rho GTPase-activating protein At5g61530 OS=Arabidopsis thaliana GN=At5g61530 PE=1 SV=2//1.43562e-52
Gb_40553	732.371	1653.7	-1.1393	Down	4.8555e-06	0.0003668	sp|Q9SCV4|BGAL8_ARATH Beta-galactosidase 8 OS=Arabidopsis thaliana GN=BGAL8 PE=2 SV=2//0
Gb_02578	27.277	63.7683	-1.1361	Down	0.002509	0.041932	sp|Q03194|PMA4_NICPL Plasma membrane ATPase 4 OS=Nicotiana plumbaginifolia GN=PMA4 PE=2 SV=1//2.11229e-168
Gb_07232	96.8221	220.483	-1.1331	Down	0.00015465	0.0055413	sp|O49290|CPPM_ARATH Carboxyvinyl-carboxyphosphonate phosphorylmutase, chloroplastic OS=Arabidopsis thaliana GN=At1g77060 PE=2 SV=2//4.92544e-65
Gb_19089	27.2771	64.1605	-1.1307	Down	0.0029756	0.047402	sp|Q8VWJ1|HPT1_ARATH Homogentisate phytyltransferase 1, chloroplastic OS=Arabidopsis thaliana GN=HPT1 PE=1 SV=1//4.15009e-13
Gb_35809	341.631	777.946	-1.1237	Down	0.00069264	0.016816	sp|Q8H3P9|HAK7_ORYSJ Potassium transporter 7 OS=Oryza sativa subsp. japonica GN=HAK7 PE=2 SV=3//0
Gb_03643	125.332	288.686	-1.1235	Down	0.0018421	0.033423	sp|Q75QN6|DPHS1_ARATH Dual specificity protein phosphatase PHS1 OS=Arabidopsis thaliana GN=PHS1 PE=1 SV=1//0
Gb_08296	44.7476	101.19	-1.1187	Down	0.00024581	0.0078415	sp|Q8GXS8|PKS3_ARATH Protein PHYTOCHROME KINASE SUBSTRATE 3 OS=Arabidopsis thaliana GN=PKS3 PE=2 SV=2//1.20812e-06
Gb_15309	1010.93	2281.78	-1.1179	Down	0.00037368	0.010731	sp|O80731|PAE3_ARATH Pectin acetylesterase 3 OS=Arabidopsis thaliana GN=PAE3 PE=2 SV=1//0
Gb_14313	190.93	431.319	-1.1164	Down	0.0003477	0.010117	sp|Q12626|EXG_PICAN Glucan 1,3-beta-glucosidase OS=Pichia angusta PE=3 SV=1//4.67814e-13
Gb_13505	932.977	2059.83	-1.1143	Down	7.2999e-07	7.4073e-05	sp|Q9M2Y6|Y3972_ARATH Uncharacterized protein At3g49720 OS=Arabidopsis thaliana GN=At3g49720 PE=2 SV=1//1.04934e-80
Gb_01204	49.0108	111.116	-1.1135	Down	0.00069446	0.016839	sp|Q1PF35|RIC6_ARATH CRIB domain-containing protein RIC6 OS=Arabidopsis thaliana GN=RIC6 PE=1 SV=1//1.12808e-15
Novel00192	41.2421	92.6645	-1.1068	Down	0.00033132	0.0097339	--
Gb_01128	357.116	779.454	-1.1056	Down	7.2355e-09	1.3868e-06	sp|P80022|RNLE_SOLLC Extracellular ribonuclease LE OS=Solanum lycopersicum PE=1 SV=2//3.04888e-74
Gb_35251	61.907	138.824	-1.1049	Down	0.0010304	0.022541	sp|Q9M812|CUT1C_ARATH Protein CURVATURE THYLAKOID 1C, chloroplastic OS=Arabidopsis thaliana GN=CURT1C PE=1 SV=1//1.33176e-29
Gb_35525	65.6144	143.766	-1.1027	Down	1.5479e-05	0.00092072	-//-
Gb_28228	1079.27	2374.39	-1.0992	Down	4.1135e-05	0.001971	sp|Q6DBP4|PAE8_ARATH Pectin acetylesterase 8 OS=Arabidopsis thaliana GN=PAE8 PE=2 SV=1//6.67353e-179
Gb_04832	54.851	124.225	-1.0977	Down	0.0020475	0.036041	sp|P0C7R1|PPR74_ARATH Pentatricopeptide repeat-containing protein DWY1, chloroplastic OS=Arabidopsis thaliana GN=DYW1 PE=1 SV=1//3.91146e-08
Gb_11073	1782.88	4010.49	-1.0976	Down	0.001907	0.03419	sp|C0LGP4|Y3475_ARATH Probable LRR receptor-like serine/threonine-protein kinase At3g47570 OS=Arabidopsis thaliana GN=At3g47570 PE=2 SV=1//0
Gb_40643	744.207	1629.77	-1.0964	Down	1.844e-05	0.0010528	sp|Q94C70|NAT2_ARATH Nucleobase-ascorbate transporter 2 OS=Arabidopsis thaliana GN=NAT2 PE=2 SV=2//0
Gb_38512	2934.86	6565.52	-1.0936	Down	0.0015508	0.029747	-//-
Gb_07308	82.945	184.02	-1.0933	Down	0.00027861	0.0085712	-//-
Gb_38629	189.125	425.007	-1.0926	Down	0.0021768	0.037684	sp|Q8L4P8|CKB11_ORYSJ Cyclin-dependent kinase B1-1 OS=Oryza sativa subsp. japonica GN=CDKB1-1 PE=2 SV=1//0
Gb_35369	673.415	1479.29	-1.0898	Down	0.00019343	0.0065516	sp|Q9C757|INT2_ARATH Probable inositol transporter 2 OS=Arabidopsis thaliana GN=INT2 PE=1 SV=1//0
Gb_31945	128.379	284.379	-1.0888	Down	0.00091829	0.020726	sp|Q8L7S6|HEXO3_ARATH Beta-hexosaminidase 3 OS=Arabidopsis thaliana GN=HEXO3 PE=1 SV=1//6.81341e-51
Gb_24033	119.254	264.789	-1.0886	Down	0.00086762	0.019917	-//-
Gb_29824	331.922	713.544	-1.0885	Down	1.471e-09	3.2295e-07	-//-
Gb_12257	39.0642	86.496	-1.0878	Down	0.00065458	0.016147	sp|Q8GS71|FRA1_ARATH Kinesin-like protein FRA1 OS=Arabidopsis thaliana GN=FRA1 PE=1 SV=1//4.24437e-63
Gb_25960	34.9506	77.6253	-1.0878	Down	0.0025053	0.041899	-//-
Gb_18017	133.11	294.961	-1.086	Down	0.0010331	0.022578	-//-
Gb_01004	44.5743	99.9875	-1.0857	Down	0.0025585	0.042583	-//-
Gb_15086	34.7892	76.5738	-1.0831	Down	0.0003805	0.010862	-//-
Gb_17661	214.373	465.133	-1.083	Down	6.9106e-06	0.00048027	sp|Q9FZP1|HPSE3_ARATH Heparanase-like protein 3 OS=Arabidopsis thaliana GN=At5g34940 PE=2 SV=2//0
Gb_00323	1011.86	2181.71	-1.0815	Down	1.6308e-06	0.0001448	-//-
Gb_24506	192.742	426.165	-1.0796	Down	0.0011843	0.024892	sp|Q9FGQ6|EB1C_ARATH Microtubule-associated protein RP/EB family member 1C OS=Arabidopsis thaliana GN=EB1C PE=1 SV=1//2.20085e-116
Gb_20289	68.5572	151.549	-1.0787	Down	0.00095558	0.021368	sp|A1L4V7|DCYD2_ARATH D-cysteine desulfhydrase 2, mitochondrial OS=Arabidopsis thaliana GN=At3g26115 PE=2 SV=1//5.65859e-37
Gb_02426	442.394	981.733	-1.0746	Down	0.0030528	0.047945	sp|Q9LT96|Y5977_ARATH Probable leucine-rich repeat receptor-like protein kinase At5g49770 OS=Arabidopsis thaliana GN=At5g49770 PE=2 SV=1//0
Gb_00630	721.489	1583.07	-1.0733	Down	0.0010814	0.023279	sp|Q39083|DI191_ARATH Protein DEHYDRATION-INDUCED 19 OS=Arabidopsis thaliana GN=DI19-1 PE=1 SV=2//7.4151e-43
Gb_28355	106.177	233.632	-1.0671	Down	0.001752	0.032249	-//-
Gb_01261	248.158	535.066	-1.0662	Down	0.00026349	0.0082106	sp|Q6Z9C3|6PGL3_ORYSJ Probable 6-phosphogluconolactonase 3, chloroplastic OS=Oryza sativa subsp. japonica GN=Os08g0547100 PE=2 SV=1//1.34416e-17
Gb_05179	1727.72	3743.9	-1.0658	Down	0.00044622	0.012232	sp|A7LXU3|BGH3B_BACO1 Beta-glucosidase BoGH3B OS=Bacteroides ovatus (strain ATCC 8483 / DSM 1896 / JCM 5824 / NCTC 11153) GN=BACOVA_02659 PE=1 SV=1//1.21043e-56
Gb_01695	697.542	1513.35	-1.0641	Down	0.00063339	0.015724	sp|Q9SIW1|BLH7_ARATH BEL1-like homeodomain protein 7 OS=Arabidopsis thaliana GN=BLH7 PE=2 SV=1//4.54345e-73
Gb_25826	62.7858	134.663	-1.0608	Down	0.00027999	0.0085979	sp|Q9C857|GDL16_ARATH GDSL esterase/lipase At1g31550 OS=Arabidopsis thaliana GN=At1g31550 PE=2 SV=1//1.23355e-46
Gb_28784	97.8221	211.679	-1.0593	Down	0.00053568	0.014031	-//-
Gb_26318	313.577	662.818	-1.0584	Down	4.9681e-07	5.3088e-05	sp|Q9LHF1|LRX4_ARATH Leucine-rich repeat extensin-like protein 4 OS=Arabidopsis thaliana GN=LRX4 PE=2 SV=1//4.63036e-180
Gb_16266	267.709	574.018	-1.0579	Down	0.00019122	0.0065064	sp|Q9LIG0|Y3136_ARATH Clavaminate synthase-like protein At3g21360 OS=Arabidopsis thaliana GN=At3g21360 PE=1 SV=1//1.66118e-18
Gb_33027	165.693	356.625	-1.0543	Down	0.00089561	0.020405	sp|Q9M1S8|GCP2_ARATH Probable glutamate carboxypeptidase 2 OS=Arabidopsis thaliana GN=AMP1 PE=1 SV=3//2.31708e-163
Novel02049	92.5069	201.991	-1.0536	Down	0.0024138	0.040651	hypothetical protein SORBIDRAFT_06g033940 [Sorghum bicolor]>gi|241938557|gb|EES11702.1| hypothetical protein SORBIDRAFT_06g033940 [Sorghum bicolor]
Gb_08242	54.6396	116.84	-1.0473	Down	0.00019516	0.0065824	sp|Q9LK31|Y3272_ARATH Kelch repeat-containing protein At3g27220 OS=Arabidopsis thaliana GN=At3g27220 PE=2 SV=1//8.59028e-155
Gb_29561	324.154	693.823	-1.0471	Down	0.00054154	0.014147	sp|Q8GWK2|AP2L4_ARATH AP2-like ethylene-responsive transcription factor At2g41710 OS=Arabidopsis thaliana GN=At2g41710 PE=2 SV=2//1.37485e-33
Gb_34878	540.146	1151.24	-1.0433	Down	0.00058984	0.015042	-//-
Gb_40624	62.3631	134.808	-1.0433	Down	0.0027699	0.045107	sp|Q93ZH0|LYM1_ARATH LysM domain-containing GPI-anchored protein 1 OS=Arabidopsis thaliana GN=LYM1 PE=1 SV=1//8.8934e-114
Gb_17031	14768.3	31146.1	-1.0429	Down	4.7404e-05	0.0022186	sp|Q9ZU91|E133_ARATH Glucan endo-1,3-beta-glucosidase 3 OS=Arabidopsis thaliana GN=At2g01630 PE=1 SV=2//2.70541e-122
Gb_37825	111.656	238.221	-1.0421	Down	0.00090746	0.020597	sp|Q9LP24|Y1571_ARATH Probable leucine-rich repeat receptor-like protein kinase At1g35710 OS=Arabidopsis thaliana GN=At1g35710 PE=2 SV=1//1.1103e-67
Gb_20671	137.11	288.933	-1.041	Down	2.3042e-05	0.0012284	-//-
Gb_29565	126.424	268.709	-1.0334	Down	0.00078078	0.018363	-//-
Gb_10694	2070.22	4305.05	-1.0299	Down	6.681e-06	0.00046767	-//-
Gb_14144	82.0639	172.94	-1.0295	Down	0.00020987	0.0069423	sp|Q9FZ45|Y1686_ARATH Uncharacterized membrane protein At1g16860 OS=Arabidopsis thaliana GN=At1g16860 PE=1 SV=1//2.56187e-50
Gb_01127	100.551	208.956	-1.0292	Down	5.0214e-06	0.00037313	sp|O49459|NAC73_ARATH NAC domain-containing protein 73 OS=Arabidopsis thaliana GN=NAC073 PE=2 SV=1//1.75642e-97
Gb_03779	73.2407	155.912	-1.028	Down	0.0017831	0.032629	sp|Q9C6Y3|CCA11_ARATH Cyclin-A1-1 OS=Arabidopsis thaliana GN=CYCA1-1 PE=1 SV=1//9.1455e-124
Gb_14317	390.483	812.986	-1.0224	Down	7.0017e-05	0.0030141	sp|Q5B5X8|EXGA_EMENI Probable glucan 1,3-beta-glucosidase A OS=Emericella nidulans (strain FGSC A4 / ATCC 38163 / CBS 112.46 / NRRL 194 / M139) GN=exgA PE=3 SV=2//3.07494e-34
Gb_04448	109.386	226.947	-1.0209	Down	7.3304e-06	0.00050098	sp|Q6DBP4|PAE8_ARATH Pectin acetylesterase 8 OS=Arabidopsis thaliana GN=PAE8 PE=2 SV=1//2.75243e-157
Gb_12374	77.5252	161.037	-1.0177	Down	5.8415e-05	0.0026271	sp|Q9SX65|DNAT1_ARATH 1,4-dihydroxy-2-naphthoyl-CoA thioesterase 1 OS=Arabidopsis thaliana GN=DHNAT1 PE=1 SV=1//3.68031e-24
Gb_34968	167.951	346.467	-1.016	Down	1.3827e-05	0.00083183	sp|Q8W3M7|Y4598_ARATH Uncharacterized protein At4g06598 OS=Arabidopsis thaliana GN=At4g06598 PE=2 SV=2//1.61169e-42
Gb_09542	50.412	105.424	-1.0106	Down	0.0020114	0.035612	sp|Q9QUR6|PPCE_MOUSE Prolyl endopeptidase OS=Mus musculus GN=Prep PE=2 SV=1//1.76967e-16
Gb_02054	80.9118	167.914	-1.01	Down	0.0012153	0.025344	sp|P92964|SRS31_ARATH Serine/arginine-rich splicing factor RS31 OS=Arabidopsis thaliana GN=RS31 PE=1 SV=2//7.14226e-10
Gb_12119	2126.21	4433.98	-1.0084	Down	0.0014998	0.02928	sp|Q9ZVX8|PIP28_ARATH Probable aquaporin PIP2-8 OS=Arabidopsis thaliana GN=PIP2-8 PE=1 SV=1//4.83067e-151
Gb_37042	40.2256	84.1344	-1.0079	Down	0.0010435	0.022725	sp|Q8LCA1|CUT1B_ARATH Protein CURVATURE THYLAKOID 1B, chloroplastic OS=Arabidopsis thaliana GN=CURT1B PE=1 SV=2//8.86762e-33
Gb_06857	49.6758	104.004	-1.0074	Down	0.0015643	0.029935	-//-
Gb_07995	134.314	274.642	-1.0058	Down	5.2759e-05	0.0024169	sp|Q66IL0|CHID1_XENTR Chitinase domain-containing protein 1 OS=Xenopus tropicalis GN=chid1 PE=2 SV=1//1.48654e-68
Novel01841	59.2232	121.45	-1.0014	Down	0.00063559	0.015759	unknown [Picea sitchensis]
Gb_27792	538.159	1102.15	-1.0009	Down	8.9677e-05	0.0036831	-//-
Gb_23973	318.354	152.35	1.0006	up	0.0031997	0.049662	-//-
Gb_41073	947.416	460.018	1.0012	up	0.00047766	0.012889	sp|Q9T0G7|SUVH9_ARATH Histone-lysine N-methyltransferase family member SUVH9 OS=Arabidopsis thaliana GN=SUVH9 PE=1 SV=1//9.54703e-162
Gb_37230	180.073	87.6465	1.0043	up	0.00016965	0.0059649	sp|Q6P158|DHX57_HUMAN Putative ATP-dependent RNA helicase DHX57 OS=Homo sapiens GN=DHX57 PE=1 SV=2//2.33674e-102
Gb_24549	1782.95	858.619	1.0085	up	0.00078119	0.018363	sp|Q9SMZ3|FBX13_ARATH F-box only protein 13 OS=Arabidopsis thaliana GN=FBX13 PE=2 SV=2//3.57927e-93
Gb_23157	370.578	180.038	1.0088	up	3.7116e-05	0.0018035	sp|Q84JP1|NFYA7_ARATH Nuclear transcription factor Y subunit A-7 OS=Arabidopsis thaliana GN=NFYA7 PE=2 SV=1//9.55525e-13
Gb_23530	8535.42	4123.44	1.0126	up	0.00019415	0.0065584	sp|Q9LIC2|TMN7_ARATH Transmembrane 9 superfamily member 7 OS=Arabidopsis thaliana GN=TMN7 PE=2 SV=1//0
Gb_18064	2033	968.456	1.0135	up	0.0020889	0.036503	sp|Q9SV05|CCR35_ARATH Serine/threonine-protein kinase-like protein At3g51990 OS=Arabidopsis thaliana GN=At3g51990 PE=2 SV=1//1.64428e-107
Gb_34978	648.422	308.137	1.014	up	0.0024928	0.041777	-//-
Gb_18629	331.064	156.851	1.0186	up	0.002207	0.038126	-//-
Gb_26128	290.428	139.757	1.0188	up	9.1263e-05	0.0037419	sp|Q05046|CH62_CUCMA Chaperonin CPN60-2, mitochondrial OS=Cucurbita maxima GN=CPN60-2 PE=1 SV=1//0
Gb_02803	2965.49	1426.92	1.0198	up	0.00011935	0.0045751	sp|Q9SGP2|HSL1_ARATH Receptor-like protein kinase HSL1 OS=Arabidopsis thaliana GN=HSL1 PE=2 SV=1//0
Gb_40861	801.599	380.696	1.0223	up	0.0010594	0.022918	-//-
Gb_30753	126.629	59.5228	1.0253	up	0.0021074	0.036799	sp|F4JF21|PTA10_ARATH Protein PLASTID TRANSCRIPTIONALLY ACTIVE 10 OS=Arabidopsis thaliana GN=PTAC10 PE=1 SV=1//3.4279e-47
Gb_35359	1177.37	556.092	1.0257	up	0.0016259	0.03069	sp|Q9SGH2|MBD9_ARATH Methyl-CpG-binding domain-containing protein 9 OS=Arabidopsis thaliana GN=MBD9 PE=2 SV=1//8.87111e-12
Gb_33808	1349.71	634.758	1.0281	up	0.0021242	0.037066	sp|O74326|CID11_SCHPO Poly(A) RNA polymerase cid11 OS=Schizosaccharomyces pombe (strain 972 / ATCC 24843) GN=cid11 PE=3 SV=1//1.14414e-55
Gb_20771	972.009	454.341	1.0315	up	0.0029322	0.046896	sp|Q8LGG8|USPAL_ARATH Universal stress protein A-like protein OS=Arabidopsis thaliana GN=At3g01520 PE=1 SV=2//8.08752e-13
Gb_35855	5413.87	2540.03	1.0321	up	0.0020831	0.036497	sp|O04866|ARGD_ALNGL Acetylornithine aminotransferase, mitochondrial OS=Alnus glutinosa GN=AG118 PE=2 SV=1//0
Gb_28630	95.3756	44.841	1.033	up	0.0013849	0.027756	sp|Q9C5D2|FBL4_ARATH F-box/LRR-repeat protein 4 OS=Arabidopsis thaliana GN=FBL4 PE=2 SV=1//1.83345e-07
Gb_11473	969.937	458.972	1.035	up	0.00039662	0.011256	sp|O31673|CLPE_BACSU ATP-dependent Clp protease ATP-binding subunit ClpE OS=Bacillus subtilis (strain 168) GN=clpE PE=1 SV=1//2.51816e-16
Gb_21258	2223.97	1071.33	1.0355	up	4.3731e-08	6.5191e-06	sp|Q9LF37|CLPB3_ARATH Chaperone protein ClpB3, chloroplastic OS=Arabidopsis thaliana GN=CLPB3 PE=2 SV=1//0
Gb_10217	716.387	334.311	1.0374	up	0.0024366	0.040948	sp|O82266|SWA1_ARATH Protein SLOW WALKER 1 OS=Arabidopsis thaliana GN=SWA1 PE=2 SV=1//7.47881e-140
Gb_40839	457.061	213.963	1.0406	up	0.00088569	0.020262	sp|Q6AZB8|HARB1_DANRE Putative nuclease HARBI1 OS=Danio rerio GN=harbi1 PE=2 SV=1//4.43914e-25
Gb_08291	1213.11	568.839	1.0407	up	0.00097972	0.021747	sp|Q9SZ83|Y4967_ARATH Uncharacterized oxidoreductase At4g09670 OS=Arabidopsis thaliana GN=At4g09670 PE=1 SV=1//1.39144e-134
Gb_29463	182.681	85.352	1.0425	up	0.0011178	0.023795	-//-
Gb_20760	1270.02	600.958	1.0468	up	2.7124e-05	0.0013878	-//-
Gb_33618	3437.77	1599.18	1.0468	up	0.0013965	0.027889	sp|P29036|FRI1_MAIZE Ferritin-1, chloroplastic OS=Zea mays GN=FER1 PE=1 SV=2//1.3504e-89
Gb_12268	672.46	317.211	1.0471	up	6.3055e-05	0.0027704	sp|Q9FIG9|ARC6_ARATH Protein ACCUMULATION AND REPLICATION OF CHLOROPLASTS 6, chloroplastic OS=Arabidopsis thaliana GN=ARC6 PE=1 SV=1//1.67207e-39
Gb_32063	367.946	170.911	1.0486	up	0.0014123	0.028095	sp|Q8LGG8|USPAL_ARATH Universal stress protein A-like protein OS=Arabidopsis thaliana GN=At3g01520 PE=1 SV=2//2.11376e-12
Gb_15125	807.557	381.809	1.0492	up	2.6598e-05	0.0013696	sp|A5PK19|MET13_BOVIN Methyltransferase-like protein 13 OS=Bos taurus GN=METTL13 PE=2 SV=1//2.49916e-99
Gb_09782	1411.24	671.25	1.0506	up	3.8063e-07	4.2166e-05	sp|Q5IH14|SPP1_TOBAC Sucrose-phosphatase 1 OS=Nicotiana tabacum GN=SPP1 PE=2 SV=1//0
Gb_09120	277.523	129.031	1.051	up	0.0011865	0.024917	sp|Q14149|MORC3_HUMAN MORC family CW-type zinc finger protein 3 OS=Homo sapiens GN=MORC3 PE=1 SV=3//3.28215e-06
Gb_23481	12200.9	5655.17	1.0521	up	0.0012412	0.025752	sp|P28493|PR5_ARATH Pathogenesis-related protein 5 OS=Arabidopsis thaliana GN=At1g75040 PE=1 SV=1//6.83657e-78
Gb_37853	702.233	322.45	1.0545	up	0.002495	0.041786	-//-
Gb_08290	245.961	114.512	1.0598	up	8.7675e-05	0.0036256	sp|Q9SD33|U183_ARATH UPF0183 protein At3g51130 OS=Arabidopsis thaliana GN=At3g51130 PE=2 SV=2//0
Gb_28617	451.732	207.915	1.0642	up	0.00096089	0.021427	-//-
Gb_23379	236.917	108.814	1.0742	up	0.00026549	0.0082518	sp|Q9M345|LRK42_ARATH L-type lectin-domain containing receptor kinase IV.2 OS=Arabidopsis thaliana GN=LECRK42 PE=2 SV=1//0
Gb_37857	1771.96	811.122	1.0785	up	0.00029854	0.0090802	sp|Q9SU71|EDSBC_ARATH Protein EDS1B OS=Arabidopsis thaliana GN=EDS1B PE=1 SV=1//2.33642e-68
Gb_38910	3145.71	1418.99	1.0832	up	0.0014931	0.029197	sp|Q9SZN7|HIP26_ARATH Heavy metal-associated isoprenylated plant protein 26 OS=Arabidopsis thaliana GN=HIPP26 PE=1 SV=1//1.2001e-09
Gb_17198	185.165	82.6914	1.0928	up	0.0013805	0.027713	sp|Q5QMM3|WOX8_ORYSJ WUSCHEL-related homeobox 8 OS=Oryza sativa subsp. japonica GN=WOX8 PE=2 SV=1//1.86899e-42
Gb_27151	1103.91	504.587	1.0941	up	1.4946e-05	0.00089566	sp|Q9ZWJ9|ARR2_ARATH Two-component response regulator ARR2 OS=Arabidopsis thaliana GN=ARR2 PE=1 SV=1//4.11673e-109
Gb_40604	169.027	76.7867	1.0956	up	4.5511e-05	0.0021509	sp|F4HVG8|CSK_ARATH Chloroplast sensor kinase, chloroplastic OS=Arabidopsis thaliana GN=CSK PE=1 SV=1//5.89014e-22
Gb_05898	3374.31	1496.51	1.0992	up	0.0020855	0.036497	sp|Q9LMU1|EGY3_ARATH Probable zinc metallopeptidase EGY3, chloroplastic OS=Arabidopsis thaliana GN=EGY3 PE=2 SV=1//0
Gb_17618	4545.53	2051.64	1.1012	up	0.0001458	0.0053028	sp|Q9AWL7|GIGAN_ORYSJ Protein GIGANTEA OS=Oryza sativa subsp. japonica GN=GI PE=2 SV=2//0
Gb_10222	171.329	76.8722	1.1017	up	0.00066524	0.016354	sp|Q8GXF0|RA51C_ARATH DNA repair protein RAD51 homolog 3 OS=Arabidopsis thaliana GN=RAD51C PE=1 SV=2//3.48594e-129
Gb_33656	131.136	57.5923	1.1053	up	0.002287	0.039179	sp|O00370|LORF2_HUMAN LINE-1 retrotransposable element ORF2 protein OS=Homo sapiens PE=1 SV=1//2.70332e-26
Gb_04824	64.8545	28.6681	1.1064	up	0.0011203	0.023795	-//-
Gb_06798	783.164	350.915	1.1111	up	0.00015014	0.0054197	sp|O80477|MES3_ARATH Methylesterase 3 OS=Arabidopsis thaliana GN=MES3 PE=2 SV=1//8.09679e-51
Gb_03378	862.573	387.655	1.113	up	3.184e-05	0.0015757	sp|Q9SZ53|P2C60_ARATH Probable protein phosphatase 2C 60 OS=Arabidopsis thaliana GN=At4g31860 PE=2 SV=1//0
Gb_31285	1077.08	468.545	1.1196	up	0.0024016	0.040474	sp|Q9ZW07|PUM1_ARATH Pumilio homolog 1 OS=Arabidopsis thaliana GN=APUM1 PE=1 SV=1//8.65556e-77
Gb_32846	1586.84	717.558	1.1224	up	3.8888e-08	5.8697e-06	sp|Q708Y0|EBF2_ARATH EIN3-binding F-box protein 2 OS=Arabidopsis thaliana GN=EBF2 PE=1 SV=1//1.35849e-146
Gb_08141	386.186	171.849	1.1232	up	4.0463e-05	0.0019429	sp|A8HUA1|CFA58_CHLRE Cilia- and flagella-associated protein 58 OS=Chlamydomonas reinhardtii GN=CFAP58 PE=1 SV=1//4.21531e-19
Gb_10792	398.878	175.794	1.1266	up	0.0001999	0.006705	-//-
Gb_28753	2066.06	908.914	1.1266	up	0.0003904	0.011105	sp|Q8LGG8|USPAL_ARATH Universal stress protein A-like protein OS=Arabidopsis thaliana GN=At3g01520 PE=1 SV=2//3.45122e-09
Gb_08793	149.766	66.5002	1.1277	up	3.0916e-05	0.0015461	-//-
Gb_04315	1502.58	670.444	1.128	up	1.3267e-05	0.00081114	sp|Q940H6|SRK2E_ARATH Serine/threonine-protein kinase SRK2E OS=Arabidopsis thaliana GN=SRK2E PE=1 SV=1//1.58272e-12
Gb_24949	1006.58	440.766	1.1294	up	0.00051157	0.013546	sp|O23264|SEBP1_ARATH Selenium-binding protein 1 OS=Arabidopsis thaliana GN=SBP1 PE=1 SV=1//4.82512e-163
Gb_00679	2133.72	945.604	1.1361	up	1.3321e-05	0.00081238	sp|Q8S8Q6|TET8_ARATH Tetraspanin-8 OS=Arabidopsis thaliana GN=TET8 PE=2 SV=1//2.78759e-98
Gb_30391	3462.03	1513	1.1361	up	0.0003444	0.010053	sp|Q9FY49|LKHA4_ARATH Leukotriene A-4 hydrolase homolog OS=Arabidopsis thaliana GN=LKHA4 PE=2 SV=1//0
Gb_26255	11411.5	5057.09	1.1392	up	5.4243e-06	0.00039576	sp|O04933|SPSA2_CRAPL Probable sucrose-phosphate synthase 2 OS=Craterostigma plantagineum GN=SPS2 PE=2 SV=1//0
Gb_19659	1518.9	678.115	1.1398	up	5.2882e-08	7.7872e-06	sp|O04974|LEU1B_SOLPN 2-isopropylmalate synthase B OS=Solanum pennellii GN=IPMSB PE=2 SV=1//1.64563e-90
Gb_15743	108.331	47.0677	1.1401	up	0.00020482	0.0068226	-//-
Gb_14644	55.2333	23.894	1.1433	up	0.00071856	0.017319	sp|Q9SHI2|Y1723_ARATH Leucine-rich repeat receptor-like serine/threonine-protein kinase At1g17230 OS=Arabidopsis thaliana GN=At1g17230 PE=2 SV=2//1.18515e-41
Gb_12467	5430.36	2340.78	1.1434	up	0.00090069	0.020463	-//-
Gb_05632	1105.72	469.363	1.1456	up	0.0028912	0.046394	sp|Q9SVY1|ZWIP2_ARATH Zinc finger protein WIP2 OS=Arabidopsis thaliana GN=WIP2 PE=1 SV=1//3.89233e-96
Gb_33451	580.49	249.509	1.1492	up	0.00072216	0.017371	-//-
Gb_01321	615.334	266.298	1.1515	up	0.00020834	0.0069018	-//-
Gb_38374	180.743	76.4721	1.1541	up	0.0023927	0.040352	sp|Q9LYR6|PTR49_ARATH Protein NRT1/ PTR FAMILY 6.1 OS=Arabidopsis thaliana GN=NPF6.1 PE=2 SV=1//6.16229e-73
Gb_38174	1303.91	557.514	1.1579	up	0.00053906	0.014104	sp|Q9M7Q5|AI5L4_ARATH ABSCISIC ACID-INSENSITIVE 5-like protein 4 OS=Arabidopsis thaliana GN=ABF1 PE=1 SV=1//8.22152e-17
Gb_23254	2839.49	1239.97	1.1584	up	5.4545e-06	0.00039677	sp|P0CH30|RING1_GOSHI E3 ubiquitin-protein ligase RING1 OS=Gossypium hirsutum GN=RING1 PE=1 SV=1//1.28792e-41
Gb_38152	297.375	124.367	1.1591	up	0.0031688	0.049308	sp|Q94C25|Y5005_ARATH Probable receptor-like protein kinase At5g20050 OS=Arabidopsis thaliana GN=At5g20050 PE=2 SV=1//1.01972e-129
Gb_04826	48.3363	20.3264	1.1611	up	0.0019773	0.035137	-//-
Gb_09621	871.687	374.898	1.1657	up	8.2848e-05	0.0034556	sp|O31673|CLPE_BACSU ATP-dependent Clp protease ATP-binding subunit ClpE OS=Bacillus subtilis (strain 168) GN=clpE PE=1 SV=1//2.44145e-15
Gb_07226	1925.44	833.726	1.1671	up	9.875e-06	0.00064108	sp|Q6K7E6|ERF1_ORYSJ Ethylene-responsive transcription factor 1 OS=Oryza sativa subsp. japonica GN=EREBP1 PE=1 SV=1//9.10191e-21
Gb_05515	99.7576	42.1618	1.1681	up	0.00042108	0.011716	-//-
Gb_25435	7468.39	3236.36	1.1687	up	4.9144e-06	0.00036767	sp|F4I171|MD15A_ARATH Mediator of RNA polymerase II transcription subunit 15a OS=Arabidopsis thaliana GN=MED15A PE=1 SV=1//1.25722e-20
Gb_34237	847.125	362.477	1.1694	up	0.00015244	0.0054783	sp|Q43716|UFOG_PETHY Anthocyanidin 3-O-glucosyltransferase OS=Petunia hybrida GN=RT PE=2 SV=1//1.25559e-39
Gb_34668	53122	22192	1.1699	up	0.001992	0.035353	sp|Q9ZU13|JAL13_ARATH Jacalin-related lectin 13 OS=Arabidopsis thaliana GN=JAL13 PE=3 SV=1//5.97221e-11
Gb_41055	823.336	359.128	1.1712	up	2.79e-08	4.3594e-06	sp|Q9M3B6|PKP4_ARATH Plastidial pyruvate kinase 4, chloroplastic OS=Arabidopsis thaliana GN=PKP4 PE=2 SV=1//0
Gb_03687	1255.69	526.869	1.1736	up	0.0010427	0.022725	-//-
Gb_41262	571.124	247.678	1.1753	up	9.6877e-08	1.3293e-05	sp|Q9UNI6|DUS12_HUMAN Dual specificity protein phosphatase 12 OS=Homo sapiens GN=DUSP12 PE=1 SV=1//1.08318e-06
Gb_28014	1053.35	449.837	1.1767	up	5.1744e-05	0.0023847	sp|Q9FPR3|EDR1_ARATH Serine/threonine-protein kinase EDR1 OS=Arabidopsis thaliana GN=EDR1 PE=1 SV=1//1.26325e-50
Gb_28521	293.608	125.742	1.1769	up	2.0299e-05	0.0011241	sp|Q9SLN8|DBR_TOBAC 2-alkenal reductase (NADP(+)-dependent) OS=Nicotiana tabacum GN=DBR PE=1 SV=1//1.08087e-85
Gb_39414	2117.45	880.282	1.1784	up	0.001698	0.031592	sp|Q653V6|NRAM3_ORYSJ Metal transporter Nramp3 OS=Oryza sativa subsp. japonica GN=NRAMP3 PE=2 SV=1//0
Gb_26145	526.058	217.747	1.1812	up	0.0020373	0.035938	sp|Q39224|SRG1_ARATH Protein SRG1 OS=Arabidopsis thaliana GN=SRG1 PE=2 SV=1//5.58428e-104
Gb_00256	646.055	278.499	1.1859	up	3.2544e-08	5.006e-06	sp|Q9FMV5|NFYC4_ARATH Nuclear transcription factor Y subunit C-4 OS=Arabidopsis thaliana GN=NFYC4 PE=2 SV=1//1.04753e-51
Gb_22675	164.035	68.7531	1.1985	up	0.00010058	0.0040351	sp|Q2HVD6|MTA70_MEDTR Putative N6-adenosine-methyltransferase MT-A70-like OS=Medicago truncatula GN=MtrDRAFT_AC148918g15v1 PE=3 SV=1//1.34345e-57
Gb_14495	424.089	175.679	1.2007	up	0.00031489	0.0094206	sp|P42158|KC1D_ARATH Casein kinase I isoform delta-like OS=Arabidopsis thaliana GN=At4g26100 PE=2 SV=2//4.10888e-52
Novel01414	587.961	238.979	1.2054	up	0.0014536	0.028704	PREDICTED: cationic amino acid transporter 1-like, partial [Phoenix dactylifera]
Gb_35896	684.63	289.734	1.2117	up	1.4742e-08	2.5986e-06	sp|Q91Y25|FAM21_CRIGR WASH complex subunit FAM21 OS=Cricetulus griseus GN=Fam21 PE=2 SV=1//1.8961e-11
Gb_36320	417.841	175.543	1.2122	up	2.5246e-06	0.00021468	sp|Q9LVQ5|PP432_ARATH Pentatricopeptide repeat-containing protein At5g55840 OS=Arabidopsis thaliana GN=At5g55840 PE=3 SV=2//1.37609e-30
Gb_18489	279.56	111.586	1.2123	up	0.0028131	0.045433	sp|Q9FYV1|INO1_SESIN Inositol-3-phosphate synthase OS=Sesamum indicum PE=2 SV=1//0
Gb_26434	3637.06	1518.48	1.2125	up	1.6906e-05	0.00098621	sp|Q9C6W5|AB14G_ARATH ABC transporter G family member 14 OS=Arabidopsis thaliana GN=ABCG14 PE=2 SV=1//0
Gb_24499	59.8835	24.5672	1.2148	up	0.00021388	0.0070371	sp|O49545|BAME1_ARATH Leucine-rich repeat receptor-like serine/threonine-protein kinase BAM1 OS=Arabidopsis thaliana GN=BAM1 PE=1 SV=1//3.10449e-62
Gb_12617	304.054	127.016	1.216	up	1.1891e-05	0.00074382	sp|Q07204|F16P1_BRANA Fructose-1,6-bisphosphatase, chloroplastic OS=Brassica napus GN=FBP PE=2 SV=1//1.55816e-93
Gb_36709	472.542	195.706	1.2186	up	3.0483e-05	0.0015368	sp|Q43317|CYSK_CITLA Cysteine synthase OS=Citrullus lanatus PE=1 SV=1//1.62109e-93
Novel00018	837.597	349.793	1.2246	up	3.5698e-07	4.0098e-05	--
Gb_38843	266.545	110.669	1.2259	up	2.8793e-06	0.00023978	sp|Q8RWZ5|SD25_ARATH G-type lectin S-receptor-like serine/threonine-protein kinase SD2-5 OS=Arabidopsis thaliana GN=SD25 PE=1 SV=1//4.27523e-129
Gb_17363	2681.4	1057.53	1.2269	up	0.0029402	0.046992	sp|O70593|SGTA_RAT Small glutamine-rich tetratricopeptide repeat-containing protein alpha OS=Rattus norvegicus GN=Sgta PE=1 SV=1//3.87084e-06
Gb_07238	1836.32	735.468	1.2285	up	0.0010132	0.022245	sp|O04197|COI1_ARATH Coronatine-insensitive protein 1 OS=Arabidopsis thaliana GN=COI1 PE=1 SV=1//3.29292e-52
Gb_04247	1540.26	636.849	1.2288	up	6.6026e-06	0.00046352	sp|Q40392|TMVRN_NICGU TMV resistance protein N OS=Nicotiana glutinosa GN=N PE=1 SV=1//1.29885e-15
Gb_40617	408.884	165.886	1.234	up	0.0001381	0.0050996	-//-
Gb_21799	283.429	114.501	1.2368	up	0.00013866	0.0051124	sp|O48782|HMOX1_ARATH Heme oxygenase 1, chloroplastic OS=Arabidopsis thaliana GN=HO1 PE=1 SV=2//2.65836e-36
Gb_33471	1990.62	786.134	1.2385	up	0.0014797	0.029005	-//-
Gb_22901	622.429	241.954	1.2541	up	0.0016581	0.03097	sp|Q8VZH2|APM1_ARATH Aminopeptidase M1 OS=Arabidopsis thaliana GN=APM1 PE=1 SV=1//3.00273e-145
Gb_06005	1025.87	394.874	1.2578	up	0.0023703	0.04017	-//-
Gb_10163	425.26	171.416	1.2586	up	6.7064e-06	0.00046809	sp|P27522|CB13_SOLLC Chlorophyll a-b binding protein 8, chloroplastic OS=Solanum lycopersicum GN=CAB8 PE=3 SV=1//3.71685e-126
Gb_30034	129.711	50.9566	1.2704	up	0.00012698	0.004799	sp|A8MRX0|GSOX5_ARATH Flavin-containing monooxygenase FMO GS-OX5 OS=Arabidopsis thaliana GN=FMOGS-OX5 PE=2 SV=2//8.38249e-55
Gb_01878	1593.58	613.706	1.2773	up	0.00079176	0.018474	sp|A2QGR5|AMPP1_ASPNC Probable Xaa-Pro aminopeptidase P OS=Aspergillus niger (strain CBS 513.88 / FGSC A1513) GN=ampp PE=3 SV=1//9.38102e-29
Gb_07599	435.227	163.56	1.2783	up	0.0027987	0.045392	-//-
Gb_19266	309.032	123.6	1.2822	up	7.7531e-08	1.1014e-05	sp|Q9SR13|FLK_ARATH Flowering locus K homology domain OS=Arabidopsis thaliana GN=FLK PE=1 SV=1//9.92076e-22
Gb_30018	443.09	167.417	1.284	up	0.001877	0.033854	sp|A9QM73|SMG7_ARATH Protein SMG7 OS=Arabidopsis thaliana GN=SMG7 PE=2 SV=1//2.26622e-67
Gb_27169	1677.01	653.694	1.2854	up	0.00011785	0.0045683	sp|Q9SGU2|SAU71_ARATH Auxin-responsive protein SAUR71 OS=Arabidopsis thaliana GN=SAUR71 PE=2 SV=1//6.28484e-17
Gb_28156	2527.02	950.851	1.2857	up	0.0020726	0.036349	sp|P17407|21KD_DAUCA 21 kDa protein OS=Daucus carota PE=2 SV=1//2.01779e-38
Gb_00519	301.248	112.865	1.2867	up	0.0023089	0.039448	sp|O18757|SCMC1_RABIT Calcium-binding mitochondrial carrier protein SCaMC-1 OS=Oryctolagus cuniculus GN=SLC25A24 PE=1 SV=1//1.07831e-10
Gb_14953	117.349	46.1491	1.2881	up	5.2841e-05	0.0024169	sp|Q54I39|IST1L_DICDI IST1-like protein OS=Dictyostelium discoideum GN=DDB_G0289029 PE=3 SV=1//3.98201e-16
Gb_16185	2206.02	865.583	1.2952	up	8.4764e-06	0.00056769	sp|Q02283|HAT5_ARATH Homeobox-leucine zipper protein HAT5 OS=Arabidopsis thaliana GN=HAT5 PE=1 SV=1//9.24686e-49
Gb_14115	1562.56	596.812	1.2952	up	0.00044309	0.012201	sp|P36361|CHI5_PHAVU Endochitinase CH5B OS=Phaseolus vulgaris PE=3 SV=1//2.08913e-129
Gb_17354	807.398	309.276	1.3007	up	0.00021923	0.0071625	-//-
Novel02031	3713.11	1407.86	1.3049	up	0.0004086	0.011474	unknown [Picea sitchensis]
Gb_09121	1348.66	514.014	1.3092	up	0.00016887	0.0059624	sp|Q8C5W4|MOR2B_MOUSE MORC family CW-type zinc finger protein 2B OS=Mus musculus GN=Morc2b PE=2 SV=2//2.10746e-26
Gb_37200	2217.3	830.416	1.3148	up	0.00054277	0.014147	sp|Q9ZWJ9|ARR2_ARATH Two-component response regulator ARR2 OS=Arabidopsis thaliana GN=ARR2 PE=1 SV=1//1.63354e-06
Gb_40446	33675	12623	1.3153	up	0.00050262	0.013398	sp|P31170|HS25P_ARATH 25.3 kDa heat shock protein, chloroplastic OS=Arabidopsis thaliana GN=HSP25.3 PE=2 SV=1//1.43301e-40
Gb_30426	1221.39	453.026	1.3172	up	0.00090943	0.020616	sp|P08196|PSY1_SOLLC Phytoene synthase 1, chloroplastic OS=Solanum lycopersicum GN=PSY1 PE=1 SV=2//0
Gb_32618	1971.88	752.391	1.319	up	4.5227e-05	0.0021416	sp|P0CM92|PNS1_CRYNJ Protein PNS1 OS=Cryptococcus neoformans var. neoformans serotype D (strain JEC21 / ATCC MYA-565) GN=PNS1 PE=3 SV=1//4.0269e-09
Gb_19080	1380.35	506.159	1.3206	up	0.0014812	0.029012	sp|Q9SBJ1|PDK_ARATH [Pyruvate dehydrogenase (acetyl-transferring)] kinase, mitochondrial OS=Arabidopsis thaliana GN=PDK PE=1 SV=1//2.80923e-172
Gb_03034	167.581	63.1768	1.3358	up	1.8757e-05	0.0010642	sp|Q9SVP7|PP307_ARATH Pentatricopeptide repeat-containing protein At4g13650 OS=Arabidopsis thaliana GN=PCMP-H42 PE=2 SV=2//2.87787e-13
Gb_10843	2958.79	1096.41	1.3482	up	9.5514e-05	0.0038898	-//-
Gb_25562	103.676	38.5155	1.3518	up	3.0226e-05	0.0015271	sp|C0LGN2|Y3148_ARATH Probable leucine-rich repeat receptor-like serine/threonine-protein kinase At3g14840 OS=Arabidopsis thaliana GN=LRR-RLK PE=2 SV=1//3.25441e-114
Gb_09993	512.266	192.022	1.3564	up	6.0376e-06	0.00043011	-//-
Gb_14055	604.361	226.535	1.3572	up	2.3846e-06	0.00020422	sp|Q9ZT87|PEL1_ARATH Protein PELOTA 1 OS=Arabidopsis thaliana GN=PEL1 PE=2 SV=1//2.13915e-37
Gb_35498	368.332	135.256	1.3591	up	0.00010863	0.0042935	sp|P29928|SUMT_BACME Uroporphyrinogen-III C-methyltransferase OS=Bacillus megaterium GN=cobA PE=3 SV=1//7.65643e-39
Gb_03293	256.637	98.0903	1.3614	up	3.9753e-11	1.3715e-08	sp|Q9ZSY2|DNJ15_ARATH Chaperone protein dnaJ 15 OS=Arabidopsis thaliana GN=ATJ15 PE=1 SV=1//1.82155e-169
Gb_13292	8683.54	3260.86	1.3633	up	5.2353e-07	5.5697e-05	sp|Q9SYT0|ANXD1_ARATH Annexin D1 OS=Arabidopsis thaliana GN=ANN1 PE=1 SV=1//4.15091e-80
Gb_11624	181.334	64.7381	1.3653	up	0.00050926	0.013545	sp|Q6I5Y0|CDKC1_ORYSJ Cyclin-dependent kinase C-1 OS=Oryza sativa subsp. japonica GN=CDKC-1 PE=2 SV=1//7.41336e-62
Gb_22251	681.01	247.183	1.3658	up	0.00016536	0.0058556	-//-
Novel00489	1121.85	416.552	1.3705	up	2.2928e-06	0.00019775	unknown [Picea sitchensis]
Gb_08487	327.535	119.504	1.3833	up	1.587e-05	0.00093937	sp|Q6DFE7|S38A7_XENLA Putative sodium-coupled neutral amino acid transporter 7 OS=Xenopus laevis GN=slc38a7 PE=2 SV=1//1.03966e-14
Gb_06016	723.272	248.11	1.3873	up	0.0017221	0.031893	sp|A2YW03|HOX27_ORYSI Homeobox-leucine zipper protein HOX27 OS=Oryza sativa subsp. indica GN=HOX27 PE=2 SV=2//2.69299e-69
Gb_33642	9197.31	3150.5	1.3955	up	0.0013845	0.027756	sp|Q09893|YAI5_SCHPO Uncharacterized protein C24B11.05 OS=Schizosaccharomyces pombe (strain 972 / ATCC 24843) GN=SPAC24B11.05 PE=3 SV=1//4.1324e-13
Gb_12187	5951.01	2076.39	1.402	up	0.0003627	0.010478	sp|Q9M0S5|ISOA3_ARATH Isoamylase 3, chloroplastic OS=Arabidopsis thaliana GN=ISA3 PE=2 SV=2//0
Gb_39449	1172.49	410.432	1.4055	up	0.00021452	0.0070486	-//-
Gb_13902	1106.87	372.291	1.4057	up	0.001868	0.033742	-//-
Gb_28434	1074.55	385.739	1.4074	up	7.3436e-06	0.00050098	sp|Q9ZP55|DRP4C_ARATH Dynamin-related protein 4C OS=Arabidopsis thaliana GN=DRP4C PE=2 SV=1//0
Gb_20103	235.176	80.2965	1.408	up	0.00089846	0.020431	sp|Q9FL28|FLS2_ARATH LRR receptor-like serine/threonine-protein kinase FLS2 OS=Arabidopsis thaliana GN=FLS2 PE=1 SV=1//4.52728e-172
Gb_15512	199.408	66.4283	1.4088	up	0.0021482	0.037377	sp|Q9SHI2|Y1723_ARATH Leucine-rich repeat receptor-like serine/threonine-protein kinase At1g17230 OS=Arabidopsis thaliana GN=At1g17230 PE=2 SV=2//0
Gb_10327	12996.8	4539.33	1.4104	up	0.00018684	0.0063912	sp|P09189|HSP7C_PETHY Heat shock cognate 70 kDa protein OS=Petunia hybrida GN=HSP70 PE=2 SV=1//0
Gb_31429	131.046	44.7862	1.4107	up	0.00059539	0.015136	-//-
Novel00735	74.6728	25.5235	1.411	up	0.00079625	0.018526	OSJNBa0004L19.22 [Oryza sativa Japonica Group]
Gb_25817	398.383	137.167	1.4139	up	0.00039119	0.011114	sp|Q38834|R13L4_ARATH Disease resistance RPP13-like protein 4 OS=Arabidopsis thaliana GN=RPP13L4 PE=1 SV=2//2.70851e-72
Gb_33997	556.101	195.634	1.4143	up	6.3921e-05	0.0027965	sp|Q43007|PLDA1_ORYSJ Phospholipase D alpha 1 OS=Oryza sativa subsp. japonica GN=PLD1 PE=1 SV=2//0
Gb_07111	1746.06	588.639	1.4238	up	0.00084551	0.019466	sp|Q9FGS5|NRT31_ARATH High-affinity nitrate transporter 3.1 OS=Arabidopsis thaliana GN=NRT3.1 PE=1 SV=1//1.5122e-48
Gb_29358	3220.61	1124.04	1.4241	up	6.4581e-05	0.0028155	sp|P35683|IF4A1_ORYSJ Eukaryotic initiation factor 4A-1 OS=Oryza sativa subsp. japonica GN=Os06g0701100 PE=2 SV=2//0
Gb_36763	162.387	55.5068	1.4362	up	0.00011122	0.0043604	sp|Q9FFI5|NAC86_ARATH NAC domain-containing protein 86 OS=Arabidopsis thaliana GN=NAC086 PE=2 SV=1//1.42807e-24
Gb_33605	27793.1	10046.4	1.4448	up	3.6803e-15	2.6933e-12	sp|Q9XEE2|ANXD2_ARATH Annexin D2 OS=Arabidopsis thaliana GN=ANN2 PE=1 SV=1//1.76818e-123
Gb_27032	191.618	64.4222	1.4456	up	0.00031511	0.0094206	sp|Q9SHD3|CCU21_ARATH Cyclin-U2-1 OS=Arabidopsis thaliana GN=CYCU2-1 PE=1 SV=1//4.08551e-78
Novel01877	285.707	96.2585	1.4461	up	0.00026391	0.0082133	hypothetical protein SELMODRAFT_444299 [Selaginella moellendorffii]>gi|300152582|gb|EFJ19224.1| hypothetical protein SELMODRAFT_444299 [Selaginella moellendorffii]
Gb_17662	835.118	299.998	1.4474	up	9.5091e-13	4.4162e-10	sp|Q9FG13|CXE15_ARATH Probable carboxylesterase 15 OS=Arabidopsis thaliana GN=CXE15 PE=2 SV=1//4.96629e-68
Gb_22717	203.621	70.4096	1.4529	up	5.2306e-06	0.00038512	sp|Q9LVQ4|Y5586_ARATH WEB family protein At5g55860 OS=Arabidopsis thaliana GN=At5g55860 PE=1 SV=1//4.89253e-22
Gb_39984	1716.38	581.962	1.4693	up	2.0577e-05	0.0011321	sp|Q43007|PLDA1_ORYSJ Phospholipase D alpha 1 OS=Oryza sativa subsp. japonica GN=PLD1 PE=1 SV=2//0
Gb_08978	42837.8	13648.5	1.4715	up	0.0013031	0.026601	sp|P26413|HSP70_SOYBN Heat shock 70 kDa protein OS=Glycine max GN=HSP70 PE=3 SV=1//0
Gb_28432	302.845	93.4558	1.4779	up	0.0026456	0.043612	sp|Q9LQV2|RDR1_ARATH RNA-dependent RNA polymerase 1 OS=Arabidopsis thaliana GN=RDR1 PE=2 SV=1//3.06318e-19
Gb_19946	98.3873	33.8215	1.4792	up	1.0522e-06	0.00010004	-//-
Novel00006	3111.26	1016.92	1.4803	up	0.00025944	0.0081293	chitinase A2, partial [Musa acuminata AAA Group]
Gb_31401	50.3122	16.4367	1.4845	up	0.00013144	0.0049169	-//-
Gb_14331	172.834	54.3071	1.4858	up	0.0013457	0.027264	-//-
Gb_33007	552.314	177.594	1.4887	up	0.00041474	0.011606	sp|O04973|LEU1A_SOLPN 2-isopropylmalate synthase A OS=Solanum pennellii GN=IPMSA PE=2 SV=1//2.54303e-39
Gb_38993	214.302	65.7713	1.4989	up	0.0017025	0.031627	-//-
Gb_01773	1853.07	560.619	1.5022	up	0.0023336	0.039772	-//-
Gb_22579	98.2256	31.132	1.5065	up	0.00042548	0.011824	sp|P93318|M660_ARATH Uncharacterized mitochondrial protein AtMg00660 OS=Arabidopsis thaliana GN=AtMg00660 PE=4 SV=1//1.28993e-13
Gb_36764	122.676	40.2078	1.5079	up	1.0669e-05	0.00068711	sp|A4VCM0|NAC45_ARATH NAC domain-containing protein 45 OS=Arabidopsis thaliana GN=NAC045 PE=2 SV=1//5.08758e-42
Gb_29698	129.713	38.4354	1.5123	up	0.0027586	0.044983	-//-
Novel01256	1780.98	546.867	1.5144	up	0.0010447	0.02273	unknown [Picea sitchensis]>gi|116790660|gb|ABK25694.1| unknown [Picea sitchensis]>gi|116792264|gb|ABK26296.1| unknown [Picea sitchensis]>gi|224285772|gb|ACN40601.1| unknown [Picea sitchensis]
Gb_17659	91.7872	26.8485	1.5214	up	0.0030919	0.048455	sp|Q9SSA7|GLIP5_ARATH GDSL esterase/lipase 5 OS=Arabidopsis thaliana GN=GLIP5 PE=2 SV=2//3.73596e-68
Novel00314	385.759	114.892	1.5217	up	0.0021436	0.03735	unknown [Picea sitchensis]
Gb_16317	2108.48	709.981	1.5231	up	1.1067e-09	2.4977e-07	sp|Q9SW97|GLR35_ARATH Glutamate receptor 3.5 OS=Arabidopsis thaliana GN=GLR3.5 PE=2 SV=2//0
Gb_11181	47.448	15.2147	1.5277	up	4.9003e-05	0.0022802	-//-
Gb_20131	150.108	47.7043	1.5284	up	6.1304e-05	0.0027215	-//-
Gb_39953	13665.8	4071.11	1.5323	up	0.0015285	0.029526	sp|O13801|YE04_SCHPO Uncharacterized RNA-binding protein C17H9.04c OS=Schizosaccharomyces pombe (strain 972 / ATCC 24843) GN=SPAC17H9.04c PE=1 SV=1//9.30133e-07
Gb_14882	481.978	145.999	1.5334	up	0.00084635	0.019466	sp|Q2V6K1|UGT_FRAAN Putative UDP-glucose glucosyltransferase OS=Fragaria ananassa GN=GT5 PE=2 SV=1//4.15563e-118
Gb_29250	186.008	55.4613	1.5363	up	0.0012722	0.02621	sp|O04086|Y1105_ARATH Probable receptor-like protein kinase At1g11050 OS=Arabidopsis thaliana GN=At1g11050 PE=2 SV=1//6.26506e-111
Gb_11086	32.6422	9.10953	1.5496	up	0.0031117	0.04864	-//-
Gb_06285	826.02	263.578	1.5522	up	5.6962e-06	0.00041187	sp|O65201|ACOX2_ARATH Acyl-coenzyme A oxidase 2, peroxisomal OS=Arabidopsis thaliana GN=ACX2 PE=1 SV=2//0
Gb_39223	94.385	26.8	1.5529	up	0.0024652	0.041373	sp|Q8L936|CAP16_ARATH Putative clathrin assembly protein At4g40080 OS=Arabidopsis thaliana GN=At4g40080 PE=2 SV=2//9.12915e-52
Gb_33391	486.821	146.078	1.5541	up	0.00054233	0.014147	sp|Q5SN75|P2C08_ORYSJ Probable protein phosphatase 2C 8 OS=Oryza sativa subsp. japonica GN=Os01g0656200 PE=2 SV=1//3.48809e-80
Gb_13931	1235.83	389.214	1.5641	up	9.8058e-06	0.0006383	sp|Q9SAK5|APL_ARATH Myb family transcription factor APL OS=Arabidopsis thaliana GN=APL PE=2 SV=2//1.78171e-68
Gb_32634	430.816	129.366	1.5724	up	0.00026826	0.0083057	sp|Q94CK4|ANXD8_ARATH Annexin D8 OS=Arabidopsis thaliana GN=ANNAT8 PE=2 SV=2//3.64082e-76
Gb_25023	1761.21	531.608	1.5783	up	0.00013776	0.0050947	sp|Q9LXG9|PCO1_ARATH Plant cysteine oxidase 1 OS=Arabidopsis thaliana GN=PCO1 PE=1 SV=1//1.55645e-80
Novel00369	1020.02	300.128	1.5809	up	0.00044108	0.012164	unknown [Picea sitchensis]
Gb_01124	10010.7	2740.91	1.5944	up	0.0022138	0.038215	sp|P31170|HS25P_ARATH 25.3 kDa heat shock protein, chloroplastic OS=Arabidopsis thaliana GN=HSP25.3 PE=2 SV=1//4.28501e-66
Gb_16411	133.725	38.9273	1.5964	up	0.00037786	0.010812	sp|Q9MB58|F26_ARATH 6-phosphofructo-2-kinase/fructose-2,6-bisphosphatase OS=Arabidopsis thaliana GN=FKFBP PE=1 SV=1//1.98195e-68
Gb_07213	2362.89	692.165	1.597	up	0.00027085	0.0083645	sp|P51819|HSP83_IPONI Heat shock protein 83 OS=Ipomoea nil GN=HSP83A PE=2 SV=1//7.7307e-53
Gb_10351	2639.87	735.9	1.5979	up	0.001393	0.027872	sp|Q8W108|MTND3_ARATH 1,2-dihydroxy-3-keto-5-methylthiopentene dioxygenase 3 OS=Arabidopsis thaliana GN=ARD3 PE=2 SV=1//4.63232e-97
Gb_07183	575.709	158.319	1.6149	up	0.0012603	0.026078	sp|Q93XK2|STSYN_PEA Stachyose synthase OS=Pisum sativum GN=STS1 PE=1 SV=1//0
Gb_17335	117.941	31.7544	1.6217	up	0.0017218	0.031893	sp|P0DM58|DI3L2_ARATH DIS3-like exonuclease 2 OS=Arabidopsis thaliana GN=SOV PE=1 SV=1//0
Gb_19532	23901.8	6775.17	1.6281	up	0.00030812	0.0093012	-//-
Gb_12088	389.818	118.278	1.6287	up	6.4688e-07	6.6761e-05	sp|Q9LZ06|GSTL3_ARATH Glutathione S-transferase L3 OS=Arabidopsis thaliana GN=GSTL3 PE=2 SV=1//1.3157e-78
Gb_06412	35.041	9.19518	1.6581	up	0.0013045	0.026608	sp|Q9SJL0|U86A1_ARATH UDP-glycosyltransferase 86A1 OS=Arabidopsis thaliana GN=UGT86A1 PE=2 SV=1//1.03603e-118
Gb_22682	1792.96	464.41	1.6642	up	0.0013618	0.027429	sp|Q9LYV6|GEML5_ARATH GEM-like protein 5 OS=Arabidopsis thaliana GN=At5g13200 PE=1 SV=1//3.95821e-96
Gb_03930	90.4995	23.6747	1.666	up	0.0010417	0.022725	sp|B9FSC8|OPR11_ORYSJ Putative 12-oxophytodienoate reductase 11 OS=Oryza sativa subsp. japonica GN=OPR11 PE=2 SV=1//0
Gb_04836	248.391	61.1571	1.6714	up	0.002625	0.04342	sp|Q8RWF5|MATE9_ARATH MATE efflux family protein 9 OS=Arabidopsis thaliana GN=DTXL5 PE=2 SV=1//4.00898e-59
Gb_33456	83.1587	23.8705	1.6715	up	5.9158e-06	0.00042394	-//-
Gb_31910	1069.41	305.068	1.6725	up	1.6649e-05	0.00097353	sp|Q43846|SSY3_SOLTU Soluble starch synthase 3, chloroplastic/amyloplastic OS=Solanum tuberosum GN=SS3 PE=1 SV=1//0
Gb_17450	291.063	81.3274	1.674	up	7.9678e-05	0.0033687	-//-
Gb_13220	576.845	152.675	1.6746	up	0.00061863	0.015539	sp|Q84R21|Y1559_ARATH DUF21 domain-containing protein At1g55930, chloroplastic OS=Arabidopsis thaliana GN=CBSDUFCH2 PE=2 SV=2//0
Gb_30843	1238.89	349.472	1.679	up	2.6183e-05	0.001354	sp|Q8LJW3|ACR4_ARATH ACT domain-containing protein ACR4 OS=Arabidopsis thaliana GN=ACR4 PE=2 SV=1//0
Gb_28693	92.5924	24.0558	1.6815	up	0.00093356	0.020992	sp|Q54GU0|ARSB_DICDI Putative transporter arsB OS=Dictyostelium discoideum GN=arsB PE=2 SV=1//6.59726e-36
Gb_04333	10511.8	2968.43	1.6819	up	2.0825e-05	0.001143	sp|Q8RZB5|CML10_ORYSJ Probable calcium-binding protein CML10 OS=Oryza sativa subsp. japonica GN=CML10 PE=2 SV=1//2.58495e-08
Gb_34154	161.138	45.6378	1.6822	up	1.1356e-05	0.00071745	sp|Q9FIG9|ARC6_ARATH Protein ACCUMULATION AND REPLICATION OF CHLOROPLASTS 6, chloroplastic OS=Arabidopsis thaliana GN=ARC6 PE=1 SV=1//8.40137e-73
Gb_03891	4224.25	1023.48	1.6837	up	0.0026928	0.044178	sp|Q0JIL1|NRX2_ORYSJ Probable nucleoredoxin 2 OS=Oryza sativa subsp. japonica GN=Os01g0794400 PE=2 SV=1//2.05785e-138
Gb_36790	766.111	193.531	1.6967	up	0.0010592	0.022918	sp|P49332|GSTXC_TOBAC Probable glutathione S-transferase parC OS=Nicotiana tabacum GN=PARC PE=2 SV=1//4.95194e-84
Gb_39479	49.2721	12.2098	1.7068	up	0.0011972	0.025098	sp|P64956|Y2253_MYCBO Uncharacterized protein Mb2253c OS=Mycobacterium bovis (strain ATCC BAA-935 / AF2122/97) GN=Mb2253c PE=3 SV=1//1.52196e-08
Gb_17918	435.65	107.081	1.7102	up	0.0013262	0.026937	sp|O04933|SPSA2_CRAPL Probable sucrose-phosphate synthase 2 OS=Craterostigma plantagineum GN=SPS2 PE=2 SV=1//2.26903e-18
Gb_25938	105.5	24.5429	1.711	up	0.002651	0.043623	sp|Q9SZJ2|GRDP2_ARATH Glycine-rich domain-containing protein 2 OS=Arabidopsis thaliana GN=GRDP2 PE=2 SV=1//1.29391e-103
Gb_19218	318.721	80.2165	1.7134	up	0.00073708	0.017642	sp|P48417|CP74_LINUS Allene oxide synthase, chloroplastic OS=Linum usitatissimum GN=CYP74A PE=1 SV=1//3.0869e-165
Gb_13929	711.432	202.716	1.7177	up	1.4285e-07	1.8547e-05	sp|Q6T1F6|BMT_AMMMJ Bergaptol O-methyltransferase OS=Ammi majus GN=BMT PE=1 SV=1//1.03283e-29
Gb_07100	2632.19	772.063	1.7197	up	1.4018e-12	6.0453e-10	sp|Q9LNW0|HS178_ARATH 17.8 kDa class I heat shock protein OS=Arabidopsis thaliana GN=HSP17.8 PE=2 SV=1//1.50775e-46
Gb_41574	859.723	224.468	1.7224	up	0.00019155	0.0065064	sp|P43293|NAK_ARATH Probable serine/threonine-protein kinase NAK OS=Arabidopsis thaliana GN=NAK PE=1 SV=2//3.87538e-175
Novel01931	148.07	40.1159	1.727	up	2.2803e-05	0.001221	PREDICTED: protein SUPPRESSOR OF npr1-1, CONSTITUTIVE 1-like [Malus domestica]>gi|657944806|ref|XP_008376610.1| PREDICTED: protein SUPPRESSOR OF npr1-1, CONSTITUTIVE 1-like [Malus domestica]>gi|657944808|ref|XP_008376617.1| PREDICTED: protein SUPPRESSOR OF npr1-1, CONSTITUTIVE 1-like [Malus domestica]>gi|657944810|ref|XP_008376623.1| PREDICTED: protein SUPPRESSOR OF npr1-1, CONSTITUTIVE 1-like [M…
Gb_29256	2475.53	628.228	1.7277	up	0.00041576	0.011621	-//-
Gb_08807	318.386	79.2848	1.7292	up	0.00062076	0.015567	-//-
Gb_00725	1129.47	309.5	1.7294	up	7.1118e-06	0.00049071	-//-
Gb_17919	300.948	73.038	1.7374	up	0.00092109	0.020757	sp|O04933|SPSA2_CRAPL Probable sucrose-phosphate synthase 2 OS=Craterostigma plantagineum GN=SPS2 PE=2 SV=1//3.75193e-13
Gb_38610	2971.46	697.365	1.7417	up	0.0015041	0.029317	-//-
Gb_23836	665.804	184.526	1.7435	up	4.8395e-07	5.1944e-05	sp|P43101|NIA_CICIN Nitrate reductase [NADH] OS=Cichorium intybus GN=NIA PE=2 SV=1//0
Gb_20433	151.801	34.7216	1.7465	up	0.0018892	0.03396	-//-
Gb_29421	245.087	67.372	1.7535	up	2.4434e-07	2.8715e-05	sp|Q9SWW6|CESA7_ARATH Cellulose synthase A catalytic subunit 7 [UDP-forming] OS=Arabidopsis thaliana GN=CESA7 PE=1 SV=1//2.62002e-159
Novel01448	1259.88	338.853	1.7575	up	4.226e-06	0.00032698	--
Gb_22584	54.2166	12.9282	1.7609	up	0.00062832	0.015658	-//-
Gb_39938	560.594	146.803	1.7639	up	2.1308e-05	0.0011564	sp|Q08632|SDR1_PICAB Short-chain type dehydrogenase/reductase OS=Picea abies PE=2 SV=1//1.59408e-115
Gb_20986	1928.24	442.176	1.7669	up	0.0013261	0.026937	sp|P05477|HSP21_SOYBN 17.9 kDa class II heat shock protein OS=Glycine max GN=HSP17.9-D PE=3 SV=1//2.45356e-37
Gb_17980	3345.86	711.303	1.7681	up	0.0030733	0.048226	sp|Q38967|AAP2_ARATH Amino acid permease 2 OS=Arabidopsis thaliana GN=AAP2 PE=1 SV=1//0
Gb_14642	196.202	53.8635	1.7682	up	2.6998e-08	4.2614e-06	sp|Q9LVP0|Y5639_ARATH Probable leucine-rich repeat receptor-like protein kinase At5g63930 OS=Arabidopsis thaliana GN=At5g63930 PE=2 SV=1//0
Gb_15682	1033.04	294.657	1.7723	up	9.3497e-18	1.0263e-14	sp|Q9SEK2|HXK1_TOBAC Hexokinase-1 OS=Nicotiana tabacum GN=HXK1 PE=2 SV=1//0
Gb_00475	1467.76	345.765	1.776	up	0.00068418	0.016706	sp|Q96522|PER45_ARATH Peroxidase 45 OS=Arabidopsis thaliana GN=PER45 PE=1 SV=1//3.30092e-151
Gb_33513	93.1214	19.5801	1.7866	up	0.0024715	0.041448	sp|Q9FI14|TAO1_ARATH Disease resistance protein TAO1 OS=Arabidopsis thaliana GN=TAO1 PE=3 SV=1//4.61997e-07
Gb_13755	11982.5	2779.64	1.7946	up	0.00060751	0.015331	sp|P31170|HS25P_ARATH 25.3 kDa heat shock protein, chloroplastic OS=Arabidopsis thaliana GN=HSP25.3 PE=2 SV=1//3.57282e-44
Novel01379	193.334	46.6253	1.7947	up	0.00025189	0.0079861	PREDICTED: MACPF domain-containing protein At4g24290 isoform X3 [Sesamum indicum]
Gb_05992	116.235	26.6161	1.7964	up	0.00070865	0.017114	sp|Q40588|ASO_TOBAC L-ascorbate oxidase OS=Nicotiana tabacum GN=AAO PE=2 SV=1//0
Gb_06154	2210.75	518.166	1.8025	up	0.00039928	0.011301	-//-
Gb_02849	44.0302	9.15487	1.8058	up	0.0020102	0.035612	sp|A0SPJ6|NAMB2_TRITD NAC transcription factor NAM-B2 OS=Triticum turgidum subsp. durum GN=NAM-B2 PE=2 SV=1//2.71171e-77
Gb_38841	72.699	18.6961	1.8068	up	2.9865e-06	0.00024615	sp|Q40392|TMVRN_NICGU TMV resistance protein N OS=Nicotiana glutinosa GN=N PE=1 SV=1//6.97012e-81
Gb_39620	50.2386	12.4475	1.8335	up	7.4125e-06	0.00050426	sp|O49840|APK2B_ARATH Protein kinase 2B, chloroplastic OS=Arabidopsis thaliana GN=APK2B PE=2 SV=1//5.51414e-146
Gb_02484	882.257	234.339	1.8347	up	3.3102e-10	8.5959e-08	-//-
Gb_20722	272.632	58.6808	1.8356	up	0.00094655	0.021205	sp|Q9LHE3|ASPG2_ARATH Protein ASPARTIC PROTEASE IN GUARD CELL 2 OS=Arabidopsis thaliana GN=ASPG2 PE=2 SV=1//2.30476e-64
Gb_23546	1092	236.317	1.8391	up	0.00080387	0.018658	sp|Q9FNA2|PAO1_ARATH Polyamine oxidase 1 OS=Arabidopsis thaliana GN=PAO1 PE=1 SV=1//0
Gb_04286	69.9866	14.172	1.8436	up	0.0015194	0.029501	sp|Q40392|TMVRN_NICGU TMV resistance protein N OS=Nicotiana glutinosa GN=N PE=1 SV=1//2.104e-13
Gb_07637	36.979	7.36269	1.8552	up	0.001778	0.032602	-//-
Gb_25992	107.554	19.7077	1.8552	up	0.0031029	0.048563	sp|Q700D9|MYBF_ARATH Putative Myb family transcription factor At1g14600 OS=Arabidopsis thaliana GN=At1g14600 PE=2 SV=2//6.56762e-20
Gb_07317	34.1431	7.5382	1.8554	up	0.00041901	0.011671	sp|O65012|C78A4_PINRA Cytochrome P450 78A4 OS=Pinus radiata GN=CYP78A4 PE=2 SV=1//0
Gb_04343	391.88	71.4621	1.8589	up	0.0031374	0.048934	-//-
Gb_09518	240.538	50.8687	1.8607	up	0.00073127	0.017537	sp|B9MJZ0|DNAJ_CALBD Chaperone protein DnaJ OS=Caldicellulosiruptor bescii (strain ATCC BAA-1888 / DSM 6725 / Z-1320) GN=dnaJ PE=3 SV=1//1.04245e-16
Gb_00186	28.7969	5.78159	1.8643	up	0.0012277	0.025515	sp|Q9SSN3|TIR_ARATH Toll/interleukin-1 receptor-like protein OS=Arabidopsis thaliana GN=TIR PE=1 SV=1//1.50155e-23
Gb_07447	66.7808	13.413	1.867	up	0.0012411	0.025752	-//-
Gb_41422	2295.38	548.011	1.8714	up	1.3652e-05	0.00082982	sp|P92990|JP650_ARATH Probable polygalacturonase non-catalytic subunit JP650 OS=Arabidopsis thaliana GN=JP650 PE=2 SV=2//2.44842e-166
Gb_17358	11152.5	2015.97	1.8737	up	0.0028398	0.045782	-//-
Gb_17737	1357.97	289.268	1.8767	up	0.00048361	0.013006	sp|O49687|MYC4_ARATH Transcription factor MYC4 OS=Arabidopsis thaliana GN=MYC4 PE=1 SV=1//8.58133e-56
Gb_16759	104.011	26.4451	1.8777	up	4.9206e-09	9.7404e-07	-//-
Gb_10331	24.7001	4.35699	1.8856	up	0.0026054	0.043184	sp|P09189|HSP7C_PETHY Heat shock cognate 70 kDa protein OS=Petunia hybrida GN=HSP70 PE=2 SV=1//0
Gb_38950	377.319	75.8975	1.8976	up	0.00078053	0.018363	sp|Q8L730|SDI2_ARATH Protein SULFUR DEFICIENCY-INDUCED 2 OS=Arabidopsis thaliana GN=At1g04770 PE=2 SV=1//6.84173e-98
Gb_03061	212.325	41.9982	1.8991	up	0.00091633	0.020701	-//-
Gb_18139	13.4449	2.19221	1.9052	up	0.003007	0.047532	sp|Q94AN4|AP2L1_ARATH AP2-like ethylene-responsive transcription factor At1g16060 OS=Arabidopsis thaliana GN=At1g16060 PE=2 SV=1//5.72691e-74
Gb_07645	1368.43	324.258	1.91	up	1.7563e-06	0.00015537	sp|Q9FE06|EXOL2_ARATH Protein EXORDIUM-like 2 OS=Arabidopsis thaliana GN=EXL2 PE=2 SV=1//3.07774e-97
Novel00438	1177.84	298.315	1.9186	up	1.4378e-13	7.7163e-11	--
Gb_27538	1291.18	290.021	1.9246	up	2.2508e-05	0.0012079	sp|Q6ZAL2|TPP6_ORYSJ Probable trehalose-phosphate phosphatase 6 OS=Oryza sativa subsp. japonica GN=TPP6 PE=2 SV=1//2.94465e-149
Gb_35633	315.197	73.5349	1.9296	up	1.1735e-06	0.00010985	sp|Q9M8M5|ERF84_ARATH Ethylene-responsive transcription factor ERF084 OS=Arabidopsis thaliana GN=ERF084 PE=2 SV=1//4.52016e-16
Gb_26616	73.3736	16.683	1.9326	up	4.8098e-06	0.00036527	sp|Q5UNY4|YL728_MIMIV Uncharacterized protein L728 OS=Acanthamoeba polyphaga mimivirus GN=MIMI_L728 PE=4 SV=1//3.33461e-52
Gb_09986	94.5684	18.0945	1.9436	up	0.00064727	0.016016	sp|P81391|MYB05_ANTMA Myb-related protein 305 OS=Antirrhinum majus GN=MYB305 PE=2 SV=1//6.00732e-48
Gb_37072	43.4815	7.56508	1.9469	up	0.0015307	0.029526	sp|O65896|CDA1_ARATH Cytidine deaminase 1 OS=Arabidopsis thaliana GN=CDA1 PE=1 SV=1//9.50185e-100
Gb_17592	2353.19	567.69	1.9597	up	1.3958e-10	4.013e-08	sp|Q9S9N9|CCR1_ARATH Cinnamoyl-CoA reductase 1 OS=Arabidopsis thaliana GN=CCR1 PE=1 SV=1//7.50776e-73
Gb_24896	798.24	185.43	1.9601	up	1.6351e-07	2.0675e-05	-//-
Gb_02693	485.135	89.1338	1.9656	up	0.00074477	0.017778	sp|Q9AT54|SCGT_TOBAC Scopoletin glucosyltransferase OS=Nicotiana tabacum GN=TOGT1 PE=1 SV=1//1.72031e-110
Gb_09055	264.895	51.2698	1.9806	up	0.00028483	0.008696	sp|Q9XGI7|NAS_SOLLC Nicotianamine synthase OS=Solanum lycopersicum GN=CHLN PE=2 SV=1//4.79172e-99
Gb_03846	23.3867	3.99782	1.9819	up	0.000886	0.020262	sp|Q9LD55|EIF3A_ARATH Eukaryotic translation initiation factor 3 subunit A OS=Arabidopsis thaliana GN=TIF3A1 PE=1 SV=1//0
Gb_31490	32.635	6.93579	1.9836	up	1.6556e-05	0.00097203	-//-
Gb_33428	68.8349	15.152	1.9838	up	3.5433e-06	0.00028524	sp|Q8LPH6|MYB86_ARATH Transcription factor MYB86 OS=Arabidopsis thaliana GN=MYB86 PE=2 SV=1//1.10008e-71
Gb_20050	149.858	29.0367	1.9879	up	0.00021896	0.0071625	sp|O23304|BLUS1_ARATH Serine/threonine-protein kinase BLUS1 OS=Arabidopsis thaliana GN=BLUS1 PE=1 SV=1//1.36436e-108
Gb_02269	629.608	139.111	1.9902	up	1.3214e-06	0.00012082	sp|Q9SW70|SRP_VITRI Stress-related protein OS=Vitis riparia GN=SRP PE=2 SV=1//2.5117e-53
Novel00004	28.3339	4.58653	1.9928	up	0.001543	0.029715	major facilitator superfamily protein, partial [Ceratophyllum platyacanthum subsp. oryzetorum]
Gb_03932	278.362	45.5227	2.0034	up	0.0012185	0.025368	sp|B9FSC8|OPR11_ORYSJ Putative 12-oxophytodienoate reductase 11 OS=Oryza sativa subsp. japonica GN=OPR11 PE=2 SV=1//0
Gb_37800	23.3487	4.03814	2.0046	up	0.00062717	0.015658	sp|P11369|LORF2_MOUSE LINE-1 retrotransposable element ORF2 protein OS=Mus musculus GN=Pol PE=1 SV=2//2.45783e-30
Gb_36895	408.455	70.5268	2.0051	up	0.00077192	0.018241	-//-
Novel01901	116.907	18.3632	2.0081	up	0.0014751	0.028943	unknown [Picea sitchensis]
Gb_39726	115.399	19.9939	2.013	up	0.00062839	0.015658	sp|Q9LX31|GUN4C_ARATH Tetrapyrrole-binding protein, chloroplastic OS=Arabidopsis thaliana GN=GUN4 PE=1 SV=1//4.00342e-60
Gb_34148	521.089	82.2609	2.0166	up	0.001335	0.02707	sp|C0LGP4|Y3475_ARATH Probable LRR receptor-like serine/threonine-protein kinase At3g47570 OS=Arabidopsis thaliana GN=At3g47570 PE=2 SV=1//0
Gb_14763	20.703	3.2974	2.0184	up	0.0012886	0.026417	sp|Q3ECH2|Y1670_ARATH Probable receptor-like protein kinase At1g67000 OS=Arabidopsis thaliana GN=At1g67000 PE=2 SV=2//7.93786e-82
Novel01386	24.7881	3.14904	2.0201	up	0.0029976	0.047474	--
Gb_25233	127.153	29.4544	2.021	up	1.3199e-12	5.7958e-10	-//-
Gb_03491	126.374	21.3518	2.0222	up	0.00072081	0.017356	sp|P0CG83|UBIQP_HORVU Polyubiquitin (Fragment) OS=Hordeum vulgare PE=2 SV=1//6.2986e-40
Gb_35270	8391.33	1750.67	2.0414	up	2.8255e-06	0.00023611	sp|P27806|H1_WHEAT Histone H1 OS=Triticum aestivum PE=2 SV=2//2.93879e-21
Gb_22566	3307.81	760.748	2.0462	up	4.9735e-14	2.9295e-11	-//-
Novel00561	168.46	21.2303	2.0464	up	0.0026178	0.043331	PREDICTED: pentatricopeptide repeat-containing protein At1g19720 [Cucumis sativus]
Gb_25900	667.905	130.107	2.0482	up	3.9232e-05	0.0019025	sp|Q9SFU3|PPA15_ARATH Purple acid phosphatase 15 OS=Arabidopsis thaliana GN=PAP15 PE=1 SV=1//0
Gb_06919	44.9327	8.08998	2.0553	up	0.00014232	0.0052154	sp|Q9FF66|UBC22_ARATH Ubiquitin-conjugating enzyme E2 22 OS=Arabidopsis thaliana GN=UBC22 PE=1 SV=1//2.03722e-14
Gb_21647	365.757	55.9509	2.0584	up	0.0010103	0.0222	sp|Q84MB2|TIF8_ARATH Protein TIFY 8 OS=Arabidopsis thaliana GN=TIFY8 PE=1 SV=1//3.44395e-10
Gb_39937	841.955	185.366	2.0637	up	6.8671e-10	1.6259e-07	sp|Q08632|SDR1_PICAB Short-chain type dehydrogenase/reductase OS=Picea abies PE=2 SV=1//3.04621e-112
Gb_40633	13.8677	1.47333	2.0654	up	0.0027901	0.045313	sp|B3SGL0|BCH_GENLU Beta-carotene 3-hydroxylase, chloroplastic OS=Gentiana lutea GN=BHY PE=2 SV=1//4.35811e-73
Gb_00958	1834.51	259.2	2.0686	up	0.0014282	0.028303	sp|Q9LSF1|OXI1_ARATH Serine/threonine-protein kinase OXI1 OS=Arabidopsis thaliana GN=OXI1 PE=1 SV=1//2.78512e-95
Gb_26615	31.2551	5.48459	2.0771	up	0.00012254	0.0046749	sp|Q5UNY4|YL728_MIMIV Uncharacterized protein L728 OS=Acanthamoeba polyphaga mimivirus GN=MIMI_L728 PE=4 SV=1//1.02448e-52
Gb_05089	1540.5	215.486	2.0779	up	0.0013689	0.02755	sp|P53392|SUT2_STYHA High affinity sulfate transporter 2 OS=Stylosanthes hamata GN=ST2 PE=2 SV=1//0
Gb_07415	128.742	26.4361	2.0952	up	1.8282e-07	2.2641e-05	sp|Q9ZUI0|Y2241_ARATH Putative leucine-rich repeat receptor-like serine/threonine-protein kinase At2g24130 OS=Arabidopsis thaliana GN=At2g24130 PE=3 SV=1//7.51241e-19
Novel01818	103.67	16.0173	2.0955	up	0.00056966	0.014651	hypothetical protein VITISV_030956 [Vitis vinifera]
Gb_38844	46.7212	8.29739	2.1046	up	9.4951e-05	0.0038734	sp|Q8RWZ5|SD25_ARATH G-type lectin S-receptor-like serine/threonine-protein kinase SD2-5 OS=Arabidopsis thaliana GN=SD25 PE=1 SV=1//1.20944e-124
Novel00304	485.744	88.08	2.1193	up	3.3865e-05	0.0016653	PREDICTED: wound-induced protein 1 [Nelumbo nucifera]
Gb_01209	122.363	18.7108	2.1257	up	0.00044123	0.012164	sp|O82307|C3H23_ARATH Zinc finger CCCH domain-containing protein 23 OS=Arabidopsis thaliana GN=At2g25900 PE=2 SV=1//2.92582e-28
Gb_34958	1571.17	309.79	2.1304	up	4.44e-07	4.7869e-05	sp|Q7JUR6|GDAP2_DROME Protein GDAP2 homolog OS=Drosophila melanogaster GN=CG18812 PE=2 SV=1//1.90014e-15
Gb_15932	178.722	33.1314	2.1363	up	9.3676e-06	0.00061642	-//-
Gb_29595	22.2705	1.77874	2.1366	up	0.0028098	0.045433	sp|Q05736|PR1_ASPOF Pathogenesis-related protein 1 OS=Asparagus officinalis GN=PR1 PE=2 SV=1//2.89271e-26
Novel00819	29.4643	4.03814	2.138	up	0.00067473	0.016509	unknown [Picea sitchensis]
Gb_24063	15.7487	1.56766	2.1384	up	0.0020613	0.036257	sp|Q8H157|PTR19_ARATH Protein NRT1/ PTR FAMILY 4.6 OS=Arabidopsis thaliana GN=NPF4.6 PE=1 SV=1//0
Gb_37026	154.875	25.3743	2.1476	up	0.00011889	0.0045701	sp|Q9C7A2|Y3236_ARATH Ankyrin repeat-containing protein At3g12360 OS=Arabidopsis thaliana GN=At3g12360 PE=2 SV=1//1.0454e-31
Gb_21816	2739.57	388.833	2.1492	up	0.00056873	0.014643	sp|Q84P21|4CLL5_ARATH 4-coumarate--CoA ligase-like 5 OS=Arabidopsis thaliana GN=4CLL5 PE=1 SV=2//0
Gb_34671	1129.12	192.843	2.1529	up	5.3585e-05	0.0024463	sp|P83304|LEC_PARPC Mannose/glucose-specific lectin (Fragment) OS=Parkia platycephala PE=1 SV=1//2.81033e-07
Gb_38377	17.1333	2.04859	2.156	up	0.0012175	0.025368	sp|Q93V43|TCP2_ARATH Transcription factor TCP2 OS=Arabidopsis thaliana GN=TCP2 PE=2 SV=1//2.59121e-26
Gb_07504	382.593	55.1077	2.1573	up	0.00046197	0.012564	sp|P52405|CHI3_SOLTU Endochitinase 3 (Fragment) OS=Solanum tuberosum GN=CHTB3 PE=2 SV=1//2.08024e-06
Novel00024	24.7643	2.34926	2.1673	up	0.0018399	0.033408	PREDICTED: probable leucine-rich repeat receptor-like protein kinase At5g49770 isoform X2 [Nelumbo nucifera]
Gb_35286	471.152	65.1856	2.1804	up	0.00045763	0.01246	sp|Q9SGP2|HSL1_ARATH Receptor-like protein kinase HSL1 OS=Arabidopsis thaliana GN=HSL1 PE=2 SV=1//0
Gb_39148	9.35519	0.597393	2.1867	up	0.0023197	0.039591	sp|O74945|RIA1_SCHPO Ribosome assembly protein 1 OS=Schizosaccharomyces pombe (strain 972 / ATCC 24843) GN=ria1 PE=3 SV=1//3.9851e-82
Gb_28635	10.0297	0.956833	2.1869	up	0.0014671	0.028829	-//-
Gb_17522	15.6275	0.35944	2.1876	up	0.0029887	0.047423	sp|Q9LRJ9|CRR38_ARATH Cysteine-rich repeat secretory protein 38 OS=Arabidopsis thaliana GN=CRRSP38 PE=2 SV=1//4.95145e-38
Gb_22900	105.885	21.1665	2.1892	up	7.9329e-11	2.4562e-08	sp|Q8VZH2|APM1_ARATH Aminopeptidase M1 OS=Arabidopsis thaliana GN=APM1 PE=1 SV=1//2.59365e-55
Gb_34691	97.9756	5.34125	2.1895	up	0.0027539	0.044965	sp|Q01559|HMDH_NICSY 3-hydroxy-3-methylglutaryl-coenzyme A reductase OS=Nicotiana sylvestris GN=HMGR PE=2 SV=1//8.56757e-141
Novel00937	73.8203	9.00204	2.1976	up	0.00074302	0.017766	--
Gb_01799	26.0397	2.23252	2.2054	up	0.0017474	0.032214	-//-
Gb_12588	34.3996	4.62237	2.2077	up	0.00032437	0.0095646	sp|Q9FH54|EF114_ARATH Ethylene-responsive transcription factor ERF114 OS=Arabidopsis thaliana GN=ERF114 PE=1 SV=1//1.30079e-24
Gb_08591	17.8031	2.13818	2.2102	up	0.00060902	0.015353	sp|C0LGP4|Y3475_ARATH Probable LRR receptor-like serine/threonine-protein kinase At3g47570 OS=Arabidopsis thaliana GN=At3g47570 PE=2 SV=1//2.25488e-39
Gb_37667	10.1341	0	2.2107	up	0.0026553	0.043623	-//-
Gb_09812	1014.38	163.209	2.2252	up	2.9985e-05	0.0015181	sp|Q6GZ04|PAM_TAXCA Phenylalanine aminomutase (L-beta-phenylalanine forming) OS=Taxus canadensis GN=pam PE=1 SV=1//0
Gb_01562	20.2279	0.889371	2.233	up	0.0022676	0.038948	sp|Q9FG14|MYOB7_ARATH Myosin-binding protein 7 OS=Arabidopsis thaliana GN=MYOB7 PE=1 SV=1//6.63288e-20
Gb_25183	958.95	102.378	2.2331	up	0.00094107	0.021122	-//-
Novel02014	17.0264	1.18135	2.2332	up	0.0017417	0.032133	--
Gb_28150	269.501	45.1683	2.2354	up	6.5868e-06	0.00046352	sp|Q40392|TMVRN_NICGU TMV resistance protein N OS=Nicotiana glutinosa GN=N PE=1 SV=1//6.76076e-74
Gb_34499	1991.01	406.679	2.2431	up	8.0728e-27	2.437e-23	sp|P24465|C71A1_PERAE Cytochrome P450 71A1 OS=Persea americana GN=CYP71A1 PE=1 SV=2//1.89521e-133
Gb_25108	3347.06	635.455	2.2508	up	1.6386e-10	4.6556e-08	sp|Q09850|ENG2_SCHPO Putative endo-1,3(4)-beta-glucanase 2 OS=Schizosaccharomyces pombe (strain 972 / ATCC 24843) GN=eng2 PE=3 SV=1//3.46416e-29
Novel00865	8.44554	0	2.2589	up	0.0021648	0.037584	--
Gb_32576	7.68793	0	2.2673	up	0.002088	0.036503	sp|Q5XET6|PUS3_ARATH RNA pseudouridine synthase 3, mitochondrial OS=Arabidopsis thaliana GN=At1g78910 PE=2 SV=1//2.05257e-37
Gb_27535	219.078	38.882	2.2733	up	3.7177e-08	5.6468e-06	sp|Q8GWG2|TPPH_ARATH Probable trehalose-phosphate phosphatase H OS=Arabidopsis thaliana GN=TPPH PE=2 SV=1//1.35309e-18
Gb_21019	2206.95	253.501	2.2807	up	0.00044616	0.012232	sp|Q9FE06|EXOL2_ARATH Protein EXORDIUM-like 2 OS=Arabidopsis thaliana GN=EXL2 PE=2 SV=1//6.80101e-61
Gb_30049	36.3923	5.36812	2.2865	up	3.0707e-05	0.0015417	sp|Q93V43|TCP2_ARATH Transcription factor TCP2 OS=Arabidopsis thaliana GN=TCP2 PE=2 SV=1//4.87597e-24
Novel01239	58.6201	3.50374	2.2902	up	0.0015218	0.029501	PREDICTED: probable WRKY transcription factor 16 [Amborella trichopoda]
Novel01218	36.3045	5.27351	2.2915	up	3.5483e-05	0.0017311	unknown [Picea sitchensis]
Novel01879	16.4826	1.20822	2.2973	up	0.0010889	0.023376	hypothetical protein BVRB_1g012640 isoform C [Beta vulgaris subsp. vulgaris]
Gb_31478	8.58565	0.291978	2.3044	up	0.0015595	0.029866	sp|P10978|POLX_TOBAC Retrovirus-related Pol polyprotein from transposon TNT 1-94 OS=Nicotiana tabacum PE=2 SV=1//4.43499e-64
Gb_28636	160.636	28.9738	2.3063	up	1.0253e-10	3.0288e-08	-//-
Novel00500	21.9118	2.76245	2.3176	up	9.8639e-05	0.0039835	unknown [Picea sitchensis]
Gb_37294	26.3484	2.89765	2.3178	up	0.00033624	0.0098546	sp|Q96520|PER12_ARATH Peroxidase 12 OS=Arabidopsis thaliana GN=PER12 PE=1 SV=1//5.64012e-133
Gb_21973	10.2315	0	2.324	up	0.0016072	0.030443	sp|C0LGP4|Y3475_ARATH Probable LRR receptor-like serine/threonine-protein kinase At3g47570 OS=Arabidopsis thaliana GN=At3g47570 PE=2 SV=1//1.87828e-16
Gb_39713	9.16756	0	2.3278	up	0.0015816	0.030177	sp|Q8VWJ1|HPT1_ARATH Homogentisate phytyltransferase 1, chloroplastic OS=Arabidopsis thaliana GN=HPT1 PE=1 SV=1//3.7895e-19
Gb_02420	5258.82	877.939	2.3283	up	1.0995e-07	1.467e-05	-//-
Gb_15293	109.122	14.6529	2.3349	up	5.0239e-05	0.0023288	-//-
Gb_09688	25.2747	0.889371	2.3367	up	0.00142	0.028202	sp|Q69P51|CESA9_ORYSJ Cellulose synthase A catalytic subunit 9 [UDP-forming] OS=Oryza sativa subsp. japonica GN=CESA9 PE=2 SV=1//8.62973e-149
Gb_21875	266.474	22.4593	2.3372	up	0.00074712	0.017811	-//-
Gb_41547	268.983	13.691	2.3429	up	0.0012731	0.02621	-//-
Gb_21781	297.461	15.3107	2.3434	up	0.0012648	0.026129	sp|Q5XF78|GAMT2_ARATH Gibberellic acid methyltransferase 2 OS=Arabidopsis thaliana GN=GAMT2 PE=1 SV=1//1.1464e-83
Gb_33065	170.602	28.2734	2.3435	up	6.7009e-08	9.7954e-06	sp|Q8GWQ2|AHL20_ARATH AT-hook motif nuclear-localized protein 20 OS=Arabidopsis thaliana GN=AHL20 PE=2 SV=1//2.76816e-46
Gb_36786	1208.35	98.5322	2.3456	up	0.00076059	0.018061	sp|P49332|GSTXC_TOBAC Probable glutathione S-transferase parC OS=Nicotiana tabacum GN=PARC PE=2 SV=1//1.05907e-83
Gb_10489	354.511	27.9432	2.3475	up	0.00079569	0.018526	-//-
Novel01363	142.622	20.7057	2.3563	up	9.5883e-06	0.00062752	--
Gb_34981	29.3196	3.65182	2.3699	up	5.4296e-05	0.0024741	sp|B8XCH5|QKY_ARATH Protein QUIRKY OS=Arabidopsis thaliana GN=QKY PE=2 SV=1//3.11902e-47
Gb_20734	1577.53	200.977	2.372	up	5.647e-05	0.0025539	sp|Q9LS40|ASPG1_ARATH Protein ASPARTIC PROTEASE IN GUARD CELL 1 OS=Arabidopsis thaliana GN=ASPG1 PE=1 SV=1//5.86377e-56
Gb_37427	146.608	13.2249	2.3764	up	0.00045596	0.012442	sp|Q9ZUF7|LOR6_ARATH Protein LURP-one-related 6 OS=Arabidopsis thaliana GN=At2g05910 PE=2 SV=1//1.44955e-38
Gb_27214	66.2463	8.03624	2.3928	up	6.1959e-05	0.0027305	-//-
Gb_28430	467.264	81.1882	2.4054	up	4.0208e-15	2.856e-12	sp|Q0DXS3|RDR1_ORYSJ Probable RNA-dependent RNA polymerase 1 OS=Oryza sativa subsp. japonica GN=RDR1 PE=2 SV=2//1.34373e-76
Gb_37212	772.302	67.5248	2.4173	up	0.00035398	0.01025	sp|Q94CD1|HHT1_ARATH Omega-hydroxypalmitate O-feruloyl transferase OS=Arabidopsis thaliana GN=HHT1 PE=1 SV=1//1.63837e-85
Gb_23727	452.36	62.1601	2.4264	up	4.3707e-06	0.00033509	sp|P92980|APR3_ARATH 5&apos;-adenylylsulfate reductase 3, chloroplastic OS=Arabidopsis thaliana GN=APR3 PE=2 SV=2//0
Novel00214	43.5507	5.21107	2.4325	up	4.1531e-05	0.0019861	PREDICTED: uncharacterized protein LOC105781949 [Gossypium raimondii]>gi|763812424|gb|KJB79276.1| hypothetical protein B456_013G041200 [Gossypium raimondii]
Novel01766	21.9784	2.19221	2.4353	up	0.00013589	0.0050333	--
Gb_01725	66.8043	6.63934	2.4388	up	0.00014617	0.0053084	sp|Q9C8E7|GLR33_ARATH Glutamate receptor 3.3 OS=Arabidopsis thaliana GN=GLR3.3 PE=2 SV=1//0
Gb_37863	832.041	113.428	2.4395	up	3.5398e-06	0.00028524	sp|Q9FUS9|GSTUI_ARATH Glutathione S-transferase U18 OS=Arabidopsis thaliana GN=GSTU18 PE=2 SV=1//2.93194e-67
Gb_36942	1434.4	197.116	2.4434	up	2.5766e-06	0.00021681	sp|Q9ZW96|LBD40_ARATH LOB domain-containing protein 40 OS=Arabidopsis thaliana GN=LBD40 PE=2 SV=1//2.67015e-60
Novel01793	60.8074	9.40653	2.4548	up	2.2829e-09	4.7528e-07	reverse transcriptase [Picea glauca]
Gb_08476	85.021	4.17306	2.4621	up	0.00064125	0.015883	sp|Q9LVL9|MES18_ARATH Methylesterase 18 OS=Arabidopsis thaliana GN=MES18 PE=2 SV=1//6.10369e-56
Gb_39760	3083.74	339.485	2.4622	up	5.9413e-05	0.0026501	-//-
Gb_14349	30.8467	1.75187	2.4678	up	0.00049788	0.013319	-//-
Gb_22798	24.0945	2.73558	2.4938	up	1.3745e-05	0.00083163	-//-
Gb_38579	83.0379	8.48974	2.4957	up	6.3705e-05	0.0027921	sp|Q8VWF6|SSL3_ARATH Protein STRICTOSIDINE SYNTHASE-LIKE 3 OS=Arabidopsis thaliana GN=SSL3 PE=2 SV=1//1.85165e-169
Gb_20835	2036.75	216.51	2.4985	up	4.7105e-05	0.0022089	-//-
Gb_04364	14.2761	0.651418	2.5047	up	0.00044381	0.012207	-//-
Gb_15065	24.51	0.664855	2.51	up	0.00059511	0.015136	-//-
Gb_02309	107.61	11.5676	2.5155	up	3.2448e-05	0.0016025	sp|Q9LV40|ROGF8_ARATH Rho guanine nucleotide exchange factor 8 OS=Arabidopsis thaliana GN=ROPGEF8 PE=1 SV=1//4.04006e-138
Gb_29598	1144.81	113.557	2.5415	up	4.4955e-05	0.0021329	sp|B1LCI2|DNAJ_THESQ Chaperone protein DnaJ OS=Thermotoga sp. (strain RQ2) GN=dnaJ PE=3 SV=1//2.03303e-16
Gb_37304	36.3116	1.55423	2.5613	up	0.00036358	0.01049	sp|P50134|DCOR_DATST Ornithine decarboxylase OS=Datura stramonium PE=2 SV=1//0
Novel00196	683.62	60.3277	2.5817	up	5.9162e-05	0.0026501	--
Gb_17671	1437.07	94.0434	2.5842	up	0.00018599	0.0063802	sp|Q9LFR7|CXE17_ARATH Probable carboxylesterase 17 OS=Arabidopsis thaliana GN=CXE17 PE=2 SV=1//1.89041e-76
Gb_08598	205.847	27.2372	2.5924	up	2.6589e-08	4.2244e-06	sp|B9F166|LOGL2_ORYSJ Probable cytokinin riboside 5&apos;-monophosphate phosphoribohydrolase LOGL2 OS=Oryza sativa subsp. japonica GN=LOGL2 PE=3 SV=1//3.83794e-102
Gb_29955	21.4463	0.61083	2.6431	up	0.00025754	0.0081022	sp|Q50EK4|C75A1_PINTA Cytochrome P450 750A1 OS=Pinus taeda GN=CYP750A1 PE=2 SV=1//9.02588e-114
Gb_06041	20.6791	0.889371	2.6448	up	0.00017875	0.0061756	sp|Q9LIG0|Y3136_ARATH Clavaminate synthase-like protein At3g21360 OS=Arabidopsis thaliana GN=At3g21360 PE=1 SV=1//2.98432e-58
Gb_27520	4115.5	558.216	2.6452	up	5.8608e-11	1.9127e-08	sp|Q9C6W5|AB14G_ARATH ABC transporter G family member 14 OS=Arabidopsis thaliana GN=ABCG14 PE=2 SV=1//0
Gb_20338	63.9729	2.64598	2.6489	up	0.00021654	0.0071051	-//-
Gb_36943	1162.07	94.6996	2.6524	up	4.0184e-05	0.0019409	sp|Q9ZW96|LBD40_ARATH LOB domain-containing protein 40 OS=Arabidopsis thaliana GN=LBD40 PE=2 SV=1//4.51877e-56
Gb_16132	31.7989	1.81905	2.6556	up	0.00011182	0.0043768	sp|Q7Y225|DIR16_ARATH Dirigent protein 16 OS=Arabidopsis thaliana GN=DIR16 PE=2 SV=1//8.96942e-08
Gb_17519	2081.49	207.936	2.66	up	5.5968e-06	0.00040589	-//-
Gb_28387	439.184	58.3204	2.678	up	1.6732e-11	6.2167e-09	sp|P83948|PME3_CITSI Pectinesterase 3 OS=Citrus sinensis PE=1 SV=1//2.88116e-180
Gb_05916	51.7182	6.35183	2.6865	up	3.935e-09	7.9856e-07	sp|Q42798|C93A1_SOYBN 3,9-dihydroxypterocarpan 6A-monooxygenase OS=Glycine max GN=CYP93A1 PE=1 SV=1//3.28337e-91
Novel01213	21.0567	0.291978	2.7125	up	0.00020623	0.00686	Clt1 [Citrus trifoliata]
Novel00459	48.968	5.11171	2.7205	up	2.4494e-07	2.8715e-05	--
Gb_28429	445.394	49.7563	2.7673	up	1.0298e-08	1.9395e-06	sp|Q9LQV2|RDR1_ARATH RNA-dependent RNA polymerase 1 OS=Arabidopsis thaliana GN=RDR1 PE=2 SV=1//0
Novel00093	40.2682	1.45989	2.7697	up	9.7424e-05	0.003941	PREDICTED: indole-3-acetic acid-amido synthetase GH3.6 [Eucalyptus grandis]>gi|629104612|gb|KCW70081.1| hypothetical protein EUGRSUZ_F03386 [Eucalyptus grandis]
Gb_17010	77.9049	7.15189	2.7765	up	1.4821e-06	0.00013356	sp|P92812|RM02_ORYSJ 60S ribosomal protein L2, mitochondrial OS=Oryza sativa subsp. japonica GN=RPL2 PE=2 SV=2//1.83534e-88
Gb_15933	46.3268	3.74643	2.7864	up	4.3026e-06	0.00033092	-//-
Gb_12568	89.7732	8.73326	2.7907	up	3.9836e-07	4.3531e-05	-//-
Gb_35309	101.406	9.96334	2.7912	up	2.2378e-07	2.7021e-05	sp|Q9LD44|NAC56_ARATH NAC transcription factor 56 OS=Arabidopsis thaliana GN=NAC056 PE=2 SV=1//8.48752e-89
Gb_16786	1005.95	108.4	2.793	up	1.7054e-08	2.9629e-06	sp|P24805|TSJT1_TOBAC Stem-specific protein TSJT1 OS=Nicotiana tabacum GN=TSJT1 PE=2 SV=1//2.94927e-30
Gb_31419	22.2611	0.583956	2.8345	up	7.3001e-05	0.0031148	-//-
Gb_07416	11.2362	0	2.8369	up	0.00010312	0.0041095	sp|C0LGP4|Y3475_ARATH Probable LRR receptor-like serine/threonine-protein kinase At3g47570 OS=Arabidopsis thaliana GN=At3g47570 PE=2 SV=1//3.45772e-18
Novel00705	55.8959	3.9981	2.8499	up	5.0017e-06	0.00037281	PREDICTED: UDP-glycosyltransferase 83A1-like [Pyrus x bretschneideri]
Novel01361	110.821	10.1739	2.8591	up	1.5913e-07	2.0227e-05	--
Gb_12483	142.194	15.3802	2.9293	up	4.0292e-13	1.9858e-10	sp|Q40392|TMVRN_NICGU TMV resistance protein N OS=Nicotiana glutinosa GN=N PE=1 SV=1//1.2522e-117
Gb_01008	19.2898	0.305415	2.9634	up	3.6597e-05	0.0017819	sp|Q9C942|CSE_ARATH Caffeoylshikimate esterase OS=Arabidopsis thaliana GN=CSE PE=1 SV=1//2.16428e-11
Gb_35422	2766.59	299.741	3.0202	up	1.9849e-18	2.3968e-15	-//-
Gb_31949	25.6596	1.56766	3.0262	up	7.482e-07	7.4975e-05	sp|Q9SKJ7|PT225_ARATH Probable sugar phosphate/phosphate translocator At2g25520 OS=Arabidopsis thaliana GN=At2g25520 PE=1 SV=1//0
Novel00284	15.5824	0.305415	3.0385	up	1.5911e-05	0.00093951	--
Gb_28528	4412.92	346.82	3.0677	up	1.6113e-08	2.8198e-06	sp|Q7XJE6|MCA1_ARATH Metacaspase-1 OS=Arabidopsis thaliana GN=AMC1 PE=1 SV=1//2.68449e-127
Novel01362	319.783	31.9937	3.0759	up	2.035e-15	1.6381e-12	--
Gb_05958	248.521	14.1106	3.1123	up	7.3657e-07	7.4427e-05	sp|Q9SDN0|DNJ20_ARATH Chaperone protein dnaJ 20, chloroplastic OS=Arabidopsis thaliana GN=ATJ20 PE=1 SV=2//4.89137e-23
Gb_03783	66.5759	1.32971	3.117	up	1.3214e-05	0.00080995	sp|Q8LDC8|ERF92_ARATH Ethylene-responsive transcription factor 1B OS=Arabidopsis thaliana GN=ERF1B PE=1 SV=2//1.59165e-22
Novel00099	270.187	11.7474	3.1251	up	3.0313e-06	0.000249	--
Novel00680	197.398	4.05185	3.1451	up	1.1346e-05	0.00071745	unknown [Picea sitchensis]
Gb_25238	1312.15	121.08	3.1773	up	3.3422e-16	3.2285e-13	-//-
Gb_14114	1255.77	85.9525	3.1834	up	1.2137e-08	2.1874e-06	sp|Q688M5|CHI9_ORYSJ Chitinase 9 OS=Oryza sativa subsp. japonica GN=Cht9 PE=2 SV=1//3.28301e-51
Gb_04363	65.0181	4.06529	3.2025	up	2.1107e-08	3.5762e-06	sp|Q42371|ERECT_ARATH LRR receptor-like serine/threonine-protein kinase ERECTA OS=Arabidopsis thaliana GN=ERECTA PE=1 SV=1//4.43259e-27
Novel00715	93.3519	6.06013	3.2085	up	1.2495e-08	2.2311e-06	--
Gb_30513	31.0128	1.55423	3.2179	up	1.4965e-07	1.9327e-05	sp|Q9SPV4|SAMT_CLABR Salicylate carboxymethyltransferase OS=Clarkia breweri GN=SAMT PE=1 SV=1//1.87143e-80
Gb_39325	30.1627	1.55423	3.2677	up	4.2301e-08	6.3452e-06	-//-
Gb_00432	869.151	67.3757	3.3358	up	8.9115e-15	6.0871e-12	sp|Q9LVZ8|LOR12_ARATH Protein LURP-one-related 12 OS=Arabidopsis thaliana GN=At3g15810 PE=2 SV=1//7.50526e-17
Gb_09289	36.7081	1.18135	3.3393	up	3.7691e-07	4.1947e-05	sp|P61430|SYCP2_ARATH Synaptonemal complex protein 2 OS=Arabidopsis thaliana GN=ZYP1B PE=2 SV=1//3.28275e-90
Gb_33506	36.1072	1.26225	3.3396	up	2.9048e-07	3.3246e-05	sp|Q05736|PR1_ASPOF Pathogenesis-related protein 1 OS=Asparagus officinalis GN=PR1 PE=2 SV=1//4.47143e-21
Novel01998	20.8384	0.291978	3.3429	up	1.5652e-06	0.00014	PREDICTED: uncharacterized protein LOC103973299 [Musa acuminata subsp. malaccensis]
Gb_09541	66.6476	4.39758	3.3766	up	9.9501e-12	3.8757e-09	sp|Q9FKH1|SAP_ARATH Transcriptional regulator STERILE APETALA OS=Arabidopsis thaliana GN=SAP PE=1 SV=1//1.17707e-90
Gb_13373	222.291	13.8534	3.3969	up	6.2739e-11	1.9936e-08	sp|A1L2F6|TM205_DANRE Transmembrane protein 205 OS=Danio rerio GN=tmem205 PE=2 SV=1//1.90614e-12
Gb_00190	474.607	15.9202	3.4339	up	2.1032e-07	2.5524e-05	sp|Q9SGP2|HSL1_ARATH Receptor-like protein kinase HSL1 OS=Arabidopsis thaliana GN=HSL1 PE=2 SV=1//0
Gb_12904	54.186	2.64598	3.4436	up	4.1769e-09	8.3365e-07	sp|Q9C942|CSE_ARATH Caffeoylshikimate esterase OS=Arabidopsis thaliana GN=CSE PE=1 SV=1//6.89551e-58
Gb_09288	26.5288	0.664855	3.4683	up	1.6701e-07	2.1007e-05	-//-
Gb_02234	62.762	3.30609	3.4686	up	1.8753e-10	5.2055e-08	sp|O65012|C78A4_PINRA Cytochrome P450 78A4 OS=Pinus radiata GN=CYP78A4 PE=2 SV=1//0
Gb_20888	2763.37	199.748	3.4803	up	5.817e-18	6.6896e-15	sp|Q93ZF5|PHO11_ARATH Phosphate transporter PHO1 homolog 1 OS=Arabidopsis thaliana GN=PHO1-H1 PE=2 SV=1//0
Gb_07503	1466.85	52.8056	3.5627	up	1.9329e-08	3.3343e-06	sp|P52405|CHI3_SOLTU Endochitinase 3 (Fragment) OS=Solanum tuberosum GN=CHTB3 PE=2 SV=1//1.96588e-06
Gb_38405	960.493	7.02171	3.5672	up	8.0181e-07	7.9035e-05	sp|Q8TGM6|TAR1_YEAST Protein TAR1 OS=Saccharomyces cerevisiae (strain ATCC 204508 / S288c) GN=TAR1 PE=2 SV=1//3.05592e-10
Gb_23497	1329.51	73.7352	3.5756	up	3.1122e-12	1.2739e-09	sp|Q9SGA2|GDPD1_ARATH Glycerophosphodiester phosphodiesterase GDPD1, chloroplastic OS=Arabidopsis thaliana GN=GDPD1 PE=1 SV=1//4.60314e-128
Gb_41153	2342.59	168.239	3.5906	up	1.2445e-26	3.3394e-23	sp|Q3V050|S47A2_MOUSE Multidrug and toxin extrusion protein 2 OS=Mus musculus GN=Slc47a2 PE=1 SV=1//7.81256e-65
Gb_13597	6299.64	453.921	3.5928	up	1.376e-27	6.0199e-24	sp|O65012|C78A4_PINRA Cytochrome P450 78A4 OS=Pinus radiata GN=CYP78A4 PE=2 SV=1//0
Novel00339	1108.13	57.9199	3.5958	up	1.0975e-11	4.1412e-09	--
Novel00864	211.213	8.18487	3.6118	up	2.8365e-09	5.8549e-07	hypothetical protein PRUPE_ppa026856mg [Prunus persica]>gi|462402874|gb|EMJ08431.1| hypothetical protein PRUPE_ppa026856mg [Prunus persica]
Novel00034	23.6765	0.35944	3.6271	up	7.9767e-08	1.1265e-05	GA3ox1 [Pinus tabuliformis]
Gb_05147	56.2996	2.55165	3.6445	up	3.0681e-11	1.0896e-08	sp|Q6ZU64|CC108_HUMAN Coiled-coil domain-containing protein 108 OS=Homo sapiens GN=CCDC108 PE=1 SV=2//5.86074e-38
Novel01909	20.9927	0	3.6927	up	1.5534e-07	1.9849e-05	Blue copper protein [Aegilops tauschii]
Gb_38379	39.183	1.38374	3.7048	up	6.111e-10	1.4612e-07	-//-
Gb_19071	2576.6	170.176	3.7269	up	7.8441e-32	6.3145e-28	sp|Q9M6E8|NCED1_PHAVU 9-cis-epoxycarotenoid dioxygenase NCED1, chloroplastic OS=Phaseolus vulgaris GN=NCED1 PE=2 SV=1//0
Gb_37981	104.182	3.92195	3.867	up	3.2767e-12	1.3189e-09	-//-
Gb_08202	26.2842	0	3.9087	up	2.1176e-08	3.5762e-06	sp|P10978|POLX_TOBAC Retrovirus-related Pol polyprotein from transposon TNT 1-94 OS=Nicotiana tabacum PE=2 SV=1//6.8841e-07
Novel01000	1272.82	23.6538	4.1162	up	2.1893e-10	5.9405e-08	defensin precursor [Ginkgo biloba]
Gb_10742	57.9337	0.718881	4.1502	up	2.7729e-10	7.4406e-08	-//-
Novel00658	147.096	4.62711	4.4616	up	4.3e-23	8.7191e-20	PREDICTED: uncharacterized protein LOC103498760 [Cucumis melo]
Novel01904	73.6446	0.35944	4.6183	up	3.1081e-12	1.2739e-09	--
Gb_34102	85.4745	0.61083	4.6366	up	7.2886e-13	3.4514e-10	sp|Q9XGJ4|GGM13_GNEGN MADS-box protein GGM13 OS=Gnetum gnemon GN=GGM13 PE=2 SV=1//5.14906e-54
Novel01280	207.167	5.06271	4.7764	up	2.5393e-27	8.7607e-24	unknown [Picea sitchensis]
Novel00479	178.725	0.305415	4.8436	up	1.788e-12	7.5755e-10	PREDICTED: LOW QUALITY PROTEIN: uncharacterized protein LOC101508457 [Cicer arietinum]
Novel01699	47.4242	0	4.9104	up	4.3101e-14	2.6022e-11	unknown [Picea sitchensis]
Novel00609	49.405	0	4.9691	up	1.6971e-14	1.1077e-11	GA3ox1 [Pinus tabuliformis]
Gb_34420	2228.61	23.0486	5.2188	up	3.9164e-19	5.9113e-16	sp|O65012|C78A4_PINRA Cytochrome P450 78A4 OS=Pinus radiata GN=CYP78A4 PE=2 SV=1//0
Gb_05668	348.327	3.97067	5.4676	up	1.4956e-27	6.0199e-24	-//-
Gb_21559	73.6729	0	5.5305	up	7.3718e-19	1.0472e-15	sp|Q6Z234|RIBA1_ORYSJ Probable bifunctional riboflavin biosynthesis protein RIBA 1, chloroplastic OS=Oryza sativa subsp. japonica GN=RIBA1 PE=2 SV=1//6.23608e-97
Gb_18191	335.143	2.82991	6.103	up	1.3167e-44	3.1799e-40	sp|Q39224|SRG1_ARATH Protein SRG1 OS=Arabidopsis thaliana GN=SRG1 PE=2 SV=1//8.76771e-101
Gb_08201	161.211	0	6.1476	up	4.3325e-23	8.7191e-20	sp|Q39688|EP1G_DAUCA Epidermis-specific secreted glycoprotein EP1 OS=Daucus carota GN=EP1 PE=1 SV=1//1.01474e-08

## Sheet: VC20-VS-VC600
Table S6 DEGs between VC20 and VC600 in G.biloba cambium
Gene_id	VC600_readcount	VC20_readcount	log2FoldChange	up-down-regulation (VC600/vc20)	pval	padj	Blast swiss prot
Gb_34101	10.2127	876.643	-4.9718	Down	1.3989e-71	3.2959e-67	sp|Q9XJ66|MAD22_ORYSJ MADS-box transcription factor 22 OS=Oryza sativa subsp. japonica GN=MADS22 PE=2 SV=1//5.94735e-10
Novel00417	0	125.331	-3.1555	Down	1.3422e-19	4.5177e-16	PREDICTED: arabinogalactan peptide 22-like [Nicotiana tomentosiformis]
Gb_40083	38.7894	527.748	-2.2852	Down	1.718e-11	2.1304e-08	sp|Q852F6|ZIP2_ORYSJ Zinc transporter 2 OS=Oryza sativa subsp. japonica GN=ZIP2 PE=2 SV=1//2.13608e-117
Novel00642	2.06509	94.1382	-2.2292	Down	2.2859e-10	2.3416e-07	unknown [Zea mays]>gi|414884644|tpg|DAA60658.1| TPA: hypothetical protein ZEAMMB73_467600 [Zea mays]
Gb_18221	9.30753	159.284	-2.0491	Down	4.8272e-09	3.7911e-06	sp|Q8LPR5|TCP4_ARATH Transcription factor TCP4 OS=Arabidopsis thaliana GN=TCP4 PE=1 SV=1//1.65333e-39
Gb_24680	0.334071	32.4864	-1.9988	Down	1.2305e-08	8.527e-06	sp|Q40392|TMVRN_NICGU TMV resistance protein N OS=Nicotiana glutinosa GN=N PE=1 SV=1//6.13057e-96
Novel00311	0.659459	28.3677	-1.9888	Down	1.5442e-08	1.0107e-05	--
Gb_18841	1341.24	6044.02	-1.9605	Down	4.9087e-21	2.3131e-17	sp|P22302|SODF_NICPL Superoxide dismutase [Fe], chloroplastic (Fragment) OS=Nicotiana plumbaginifolia GN=SODB PE=2 SV=1//8.15294e-105
Novel00593	3.28568	74.2288	-1.9499	Down	2.9195e-08	1.5286e-05	PREDICTED: uncharacterized protein LOC104879838 [Vitis vinifera]
Gb_22345	6.05071	159.856	-1.9258	Down	4.2024e-08	1.9414e-05	sp|Q8LDW9|XTH9_ARATH Xyloglucan endotransglucosylase/hydrolase protein 9 OS=Arabidopsis thaliana GN=XTH9 PE=2 SV=2//1.4959e-111
Gb_17137	639.933	2727.23	-1.9134	Down	1.8455e-22	1.4494e-18	sp|Q7XTY9|CCS_ORYSJ Copper chaperone for superoxide dismutase, chloroplastic OS=Oryza sativa subsp. japonica GN=CCS PE=2 SV=1//2.83129e-62
Gb_03093	12.6726	108.096	-1.9069	Down	1.7222e-08	1.0404e-05	sp|Q766C2|NEP2_NEPGR Aspartic proteinase nepenthesin-2 OS=Nepenthes gracilis GN=nep2 PE=1 SV=1//6.96376e-69
Gb_39347	12.3588	85.2489	-1.8988	Down	4.4274e-09	3.5971e-06	-//-
Gb_11830	33.61	162.245	-1.8981	Down	2.3532e-13	4.6202e-10	sp|Q2QLY4|METE2_ORYSJ 5-methyltetrahydropteroyltriglutamate--homocysteine methyltransferase 2 OS=Oryza sativa subsp. japonica GN=Os12g0624000 PE=2 SV=1//0
Gb_04706	0.984847	42.4208	-1.8389	Down	1.501e-07	5.7039e-05	sp|Q84P21|4CLL5_ARATH 4-coumarate--CoA ligase-like 5 OS=Arabidopsis thaliana GN=4CLL5 PE=1 SV=2//4.72332e-75
Gb_35001	144.644	920.422	-1.8137	Down	2.7199e-08	1.4984e-05	sp|Q40392|TMVRN_NICGU TMV resistance protein N OS=Nicotiana glutinosa GN=N PE=1 SV=1//2.58952e-32
Gb_31566	41.4856	294.216	-1.8109	Down	6.4484e-08	2.8377e-05	sp|Q3ZBL1|MTND_BOVIN 1,2-dihydroxy-3-keto-5-methylthiopentene dioxygenase OS=Bos taurus GN=ADI1 PE=2 SV=2//7.76468e-70
Novel01469	1.69922	38.5131	-1.7292	Down	8.2938e-07	0.00025053	--
Gb_14305	2.34425	79.7603	-1.6995	Down	1.0271e-06	0.00029155	sp|O59952|LIP_THELA Lipase OS=Thermomyces lanuginosus GN=LIP PE=1 SV=1//4.33808e-08
Gb_04486	5.30454	189.81	-1.6921	Down	1.0614e-06	0.00029772	sp|Q9LZI9|GSTFD_ARATH Glutathione S-transferase F13 OS=Arabidopsis thaliana GN=GSTF13 PE=3 SV=1//1.04442e-71
Gb_23683	1.66167	71.4292	-1.6862	Down	1.1459e-06	0.00031033	sp|O80822|PER25_ARATH Peroxidase 25 OS=Arabidopsis thaliana GN=PER25 PE=2 SV=2//3.63045e-158
Novel01692	0	21.4863	-1.6706	Down	1.2895e-06	0.00034524	unknown [Picea sitchensis]
Gb_06451	136.701	925.484	-1.6399	Down	1.8065e-06	0.0004594	sp|O80931|AS1_ARATH Transcription factor AS1 OS=Arabidopsis thaliana GN=AS1 PE=1 SV=1//1.27399e-77
Gb_39767	53.5293	249.507	-1.614	Down	2.2982e-07	8.2042e-05	sp|Q9LFB8|PTR5_ARATH Protein NRT1/ PTR FAMILY 8.2 OS=Arabidopsis thaliana GN=NPF8.2 PE=2 SV=1//6.05222e-148
Gb_29828	20.897	268.678	-1.6109	Down	4.5154e-06	0.00097604	sp|P19036|HSP17_ARATH 17.4 kDa class I heat shock protein OS=Arabidopsis thaliana GN=HSP17.4A PE=2 SV=2//1.17457e-46
Gb_38118	301.99	1322.05	-1.6049	Down	1.0734e-07	4.1461e-05	sp|Q940H3|TBL36_ARATH Protein trichome birefringence-like 36 OS=Arabidopsis thaliana GN=TBL36 PE=2 SV=1//7.71364e-103
Gb_08753	36.559	187.515	-1.6022	Down	8.9205e-07	0.00026272	-//-
Gb_01260	474.62	1594.83	-1.5906	Down	2.6867e-15	5.7546e-12	sp|A2Z3C4|6PGL4_ORYSI Probable 6-phosphogluconolactonase 4, chloroplastic OS=Oryza sativa subsp. indica GN=OsI_031067 PE=3 SV=2//6.2523e-57
Gb_23993	4.37461	42.4854	-1.5627	Down	8.682e-06	0.0016235	sp|B1XKV1|EFP_SYNP2 Elongation factor P OS=Synechococcus sp. (strain ATCC 27264 / PCC 7002 / PR-6) GN=efp PE=3 SV=1//1.35957e-78
Novel00071	43.8755	219.173	-1.5479	Down	2.614e-06	0.00063494	--
Gb_40272	21.2196	86.5994	-1.5453	Down	1.8858e-07	6.9422e-05	sp|Q8S9J1|PPOCM_ARATH Protoporphyrinogen oxidase 2, chloroplastic/mitochondrial OS=Arabidopsis thaliana GN=PPOX2 PE=1 SV=1//1.0307e-93
Gb_16246	31.8372	132.683	-1.5369	Down	4.1828e-07	0.00014493	sp|Q02921|NO93_SOYBN Early nodulin-93 OS=Glycine max PE=2 SV=1//4.92062e-23
Novel01169	1.64431	44.1448	-1.5054	Down	1.3034e-05	0.0021849	hypothetical protein AMTR_s00056p00191650 [Amborella trichopoda]
Gb_17001	37.3504	2669.17	-1.501	Down	8.7582e-06	0.0016248	sp|F4HQX1|JAL3_ARATH Jacalin-related lectin 3 OS=Arabidopsis thaliana GN=JAL3 PE=2 SV=1//2.20711e-32
Gb_05039	938.86	4497.64	-1.498	Down	6.0773e-06	0.0012557	sp|Q94KL7|SILD_FORIN Secoisolariciresinol dehydrogenase (Fragment) OS=Forsythia intermedia PE=1 SV=1//1.28037e-79
Gb_00332	174.057	626.421	-1.4905	Down	7.2851e-08	3.1135e-05	-//-
Gb_39348	18.0465	76.0186	-1.4828	Down	2.6607e-06	0.00063969	-//-
Gb_38402	267.165	970.566	-1.4742	Down	2.2496e-07	8.1545e-05	sp|Q9C6W5|AB14G_ARATH ABC transporter G family member 14 OS=Arabidopsis thaliana GN=ABCG14 PE=2 SV=1//0
Gb_03862	24.365	190.619	-1.4651	Down	3.0501e-05	0.0043291	sp|Q9FZ62|PPSP2_ARATH Inorganic pyrophosphatase 2 OS=Arabidopsis thaliana GN=At1g17710 PE=2 SV=1//1.53501e-47
Gb_00237	63.6437	221.025	-1.4483	Down	1.8153e-07	6.7891e-05	sp|Q94G86|ALL9_OLEEU Glucan endo-1,3-beta-D-glucosidase OS=Olea europaea GN=OLE9 PE=1 SV=1//5.08832e-25
Gb_00020	2.50031	46.7879	-1.4308	Down	3.4875e-05	0.0046954	-//-
Gb_04839	18.5845	90.4545	-1.4067	Down	3.5112e-05	0.0047004	-//-
Gb_39854	10.4658	136.612	-1.4028	Down	5.5003e-05	0.0068933	sp|Q9FL41|WTR38_ARATH WAT1-related protein At5g07050 OS=Arabidopsis thaliana GN=At5g07050 PE=2 SV=1//5.70422e-78
Gb_33132	192.313	610.575	-1.3934	Down	8.6695e-08	3.5836e-05	sp|Q19KC1|NIP21_MAIZE Aquaporin NIP2-1 OS=Zea mays GN=NIP2-1 PE=2 SV=2//1.01512e-29
Gb_12018	13.6431	107.969	-1.3901	Down	7.6812e-05	0.0090943	sp|Q94AJ5|PGLR5_ARATH Probable polygalacturonase At1g80170 OS=Arabidopsis thaliana GN=At1g80170 PE=1 SV=1//1.6765e-144
Gb_36252	25.3655	101.037	-1.3844	Down	1.7753e-05	0.0027965	sp|Q40392|TMVRN_NICGU TMV resistance protein N OS=Nicotiana glutinosa GN=N PE=1 SV=1//1.07937e-75
Gb_04838	15.5839	72.7651	-1.3819	Down	4.5878e-05	0.0060051	-//-
Gb_35954	2.03329	19.2622	-1.3812	Down	8.4307e-05	0.0096896	sp|Q9LYR6|PTR49_ARATH Protein NRT1/ PTR FAMILY 6.1 OS=Arabidopsis thaliana GN=NPF6.1 PE=2 SV=1//0
Gb_25334	98.5982	325.783	-1.3781	Down	9.0933e-07	0.0002645	sp|O64747|WRK35_ARATH Probable WRKY transcription factor 35 OS=Arabidopsis thaliana GN=WRKY35 PE=2 SV=1//7.35106e-39
Gb_16135	11.7831	80.8802	-1.3742	Down	9.1876e-05	0.010022	sp|Q9SZW4|HMA2_ARATH Cadmium/zinc-transporting ATPase HMA2 OS=Arabidopsis thaliana GN=HMA2 PE=2 SV=1//0
Gb_00220	38.0958	139.092	-1.3697	Down	9.9422e-06	0.0017738	-//-
Gb_28257	26.1422	89.9946	-1.3639	Down	4.1235e-06	0.00090798	sp|P22734|COMT_RAT Catechol O-methyltransferase OS=Rattus norvegicus GN=Comt PE=1 SV=2//5.71828e-47
Gb_02732	1920.26	5461.84	-1.3596	Down	8.5277e-11	9.5677e-08	sp|Q9FZ86|PDCB3_ARATH PLASMODESMATA CALLOSE-BINDING PROTEIN 3 OS=Arabidopsis thaliana GN=PDCB3 PE=1 SV=1//8.5089e-22
Gb_32481	3.62843	56.9943	-1.3527	Down	8.7603e-05	0.0098286	sp|Q9LYR6|PTR49_ARATH Protein NRT1/ PTR FAMILY 6.1 OS=Arabidopsis thaliana GN=NPF6.1 PE=2 SV=1//5.42182e-180
Gb_33836	8.84461	64.2129	-1.344	Down	0.00013202	0.013465	sp|Q50EK5|C72B2_PINTA Cytochrome P450 720B2 OS=Pinus taeda GN=CYP720B2 PE=2 SV=1//0
Gb_11822	64.8285	227.738	-1.3352	Down	1.4837e-05	0.0024109	sp|Q94CK9|LRP1_ARATH Protein LATERAL ROOT PRIMORDIUM 1 OS=Arabidopsis thaliana GN=LRP1 PE=1 SV=1//6.81571e-40
Gb_06593	34.5052	116.177	-1.3271	Down	1.0088e-05	0.0017738	sp|Q55CU8|RSC5_DICDI Random slug protein 5 OS=Dictyostelium discoideum GN=rsc5 PE=2 SV=1//3.56357e-30
Gb_26262	852.231	2960.58	-1.3248	Down	1.7804e-05	0.0027965	sp|Q9SSN3|TIR_ARATH Toll/interleukin-1 receptor-like protein OS=Arabidopsis thaliana GN=TIR PE=1 SV=1//8.01323e-23
Gb_09859	437.538	1256.91	-1.3241	Down	2.2094e-08	1.3014e-05	-//-
Novel00379	180.523	515.41	-1.3212	Down	1.6163e-08	1.0292e-05	hypothetical protein AMTR_s00013p00199600 [Amborella trichopoda]
Gb_36112	183.27	676.205	-1.3165	Down	4.2802e-05	0.0056339	sp|Q43814|OTC_PEA Ornithine carbamoyltransferase, chloroplastic OS=Pisum sativum GN=ARGF PE=2 SV=1//0
Gb_25109	78.922	353.923	-1.3158	Down	0.00011952	0.01246	-//-
Gb_40087	3.09042	125.966	-1.3102	Down	8.5983e-05	0.009693	-//-
Gb_04801	865.998	3306.29	-1.3067	Down	6.8413e-05	0.0083087	sp|Q8LFG1|AMY2_ARATH Probable alpha-amylase 2 OS=Arabidopsis thaliana GN=AMY2 PE=2 SV=1//0
Gb_23192	81.3134	370.728	-1.3052	Down	0.00014693	0.014509	-//-
Gb_02458	119.814	411.023	-1.2949	Down	3.2759e-05	0.0044874	sp|Q8VYI9|NLTL5_ARATH Non-specific lipid-transfer protein-like protein At5g64080 OS=Arabidopsis thaliana GN=At5g64080 PE=1 SV=1//6.20252e-12
Gb_01261	205.943	542.787	-1.2948	Down	2.0712e-12	3.05e-09	sp|Q6Z9C3|6PGL3_ORYSJ Probable 6-phosphogluconolactonase 3, chloroplastic OS=Oryza sativa subsp. japonica GN=Os08g0547100 PE=2 SV=1//1.34416e-17
Gb_27442	25.0485	96.1833	-1.2942	Down	8.8897e-05	0.0098333	-//-
Gb_05751	66.9528	258.231	-1.285	Down	0.00010885	0.011399	sp|Q40588|ASO_TOBAC L-ascorbate oxidase OS=Nicotiana tabacum GN=AAO PE=2 SV=1//1.6745e-145
Gb_29373	12.862	53.6277	-1.2847	Down	0.00014708	0.014509	-//-
Gb_41484	0.650776	17.7252	-1.2808	Down	0.00015989	0.015314	sp|Q93ZR6|WSD1_ARATH O-acyltransferase WSD1 OS=Arabidopsis thaliana GN=WSD1 PE=2 SV=1//1.40794e-28
Gb_17062	113.166	311.593	-1.273	Down	6.5039e-08	2.8377e-05	sp|P29162|ASOL_TOBAC L-ascorbate oxidase homolog OS=Nicotiana tabacum PE=2 SV=1//0
Gb_10203	383.813	1157.91	-1.2729	Down	6.1289e-06	0.0012557	sp|Q9MA41|CTL1_ARATH Chitinase-like protein 1 OS=Arabidopsis thaliana GN=CTL1 PE=1 SV=1//1.79941e-106
Gb_05749	1412.05	4201.39	-1.2693	Down	4.6723e-06	0.0010008	sp|Q40588|ASO_TOBAC L-ascorbate oxidase OS=Nicotiana tabacum GN=AAO PE=2 SV=1//0
Gb_29211	306.019	837.464	-1.2678	Down	5.9251e-08	2.6846e-05	sp|Q9CAG8|FBK28_ARATH F-box/kelch-repeat protein At1g67480 OS=Arabidopsis thaliana GN=At1g67480 PE=2 SV=1//4.2544e-137
Gb_31216	0	19.6739	-1.263	Down	0.00012298	0.012765	-//-
Novel00774	44.9226	247.722	-1.263	Down	0.00032106	0.02577	hypothetical protein SELMODRAFT_94292 [Selaginella moellendorffii]>gi|300161441|gb|EFJ28056.1| hypothetical protein SELMODRAFT_94292 [Selaginella moellendorffii]
Novel00460	666.606	2791	-1.2629	Down	0.00021963	0.019366	hypothetical protein SORBIDRAFT_09g027055 [Sorghum bicolor]>gi|241945448|gb|EES18593.1| hypothetical protein SORBIDRAFT_09g027055, partial [Sorghum bicolor]
Gb_20407	49.8867	154.128	-1.2624	Down	1.5056e-05	0.0024297	-//-
Novel00070	15.0331	91.0534	-1.2595	Down	0.00034053	0.026841	hypothetical protein [Cryptomeria japonica]
Gb_24048	26.7622	156.641	-1.259	Down	0.00034135	0.026841	sp|O22259|ERF71_ARATH Ethylene-responsive transcription factor ERF071 OS=Arabidopsis thaliana GN=ERF071 PE=2 SV=1//8.48083e-33
Gb_24679	4.32556	78.6984	-1.2489	Down	0.00022486	0.019695	sp|Q40392|TMVRN_NICGU TMV resistance protein N OS=Nicotiana glutinosa GN=N PE=1 SV=1//1.6482e-10
Novel01644	0.976163	18.5848	-1.2446	Down	0.00025737	0.021891	--
Gb_38438	123.202	415.308	-1.2304	Down	0.00012616	0.013037	-//-
Gb_01616	3.35221	19.9051	-1.229	Down	0.00047144	0.033762	sp|Q5T0N1|CFA70_HUMAN Cilia- and flagella-associated protein 70 OS=Homo sapiens GN=CFAP70 PE=2 SV=3//1.76637e-13
Gb_33817	14.3011	55.424	-1.2269	Down	0.00028101	0.023257	-//-
Gb_19706	233.868	723.691	-1.2245	Down	5.4142e-05	0.0068583	sp|C0LGH2|Y1561_ARATH Probable LRR receptor-like serine/threonine-protein kinase At1g56130 OS=Arabidopsis thaliana GN=At1g56130 PE=2 SV=2//0
Gb_27981	24.488	79.6245	-1.2224	Down	0.00010045	0.010806	sp|Q5JQD7|YSL12_ORYSJ Probable metal-nicotianamine transporter YSL12 OS=Oryza sativa subsp. japonica GN=YSL12 PE=2 SV=2//0
Gb_28210	55.9959	214.11	-1.2182	Down	0.00032157	0.02577	-//-
Gb_35504	299.981	911.203	-1.2146	Down	5.395e-05	0.0068583	-//-
Novel00039	1.33335	19.4141	-1.2141	Down	0.00038628	0.029453	properoxidase [Picea abies]
Gb_12367	6.76509	43.8595	-1.2133	Down	0.00055124	0.038088	sp|O65012|C78A4_PINRA Cytochrome P450 78A4 OS=Pinus radiata GN=CYP78A4 PE=2 SV=1//0
Gb_35208	102.309	275.826	-1.2106	Down	1.7133e-06	0.00044359	sp|Q9S7E9|GGT2_ARATH Glutamate--glyoxylate aminotransferase 2 OS=Arabidopsis thaliana GN=GGAT2 PE=1 SV=1//7.33481e-52
Gb_39716	30.9115	99.9554	-1.2076	Down	0.00013395	0.013604	sp|Q9LNW0|HS178_ARATH 17.8 kDa class I heat shock protein OS=Arabidopsis thaliana GN=HSP17.8 PE=2 SV=1//1.36591e-48
Gb_07056	18.0019	80.4427	-1.2004	Down	0.00056715	0.03862	-//-
Gb_38079	109.198	541.76	-1.1999	Down	0.0006273	0.041284	-//-
Gb_14222	587.947	1615.06	-1.1993	Down	7.8127e-06	0.0014996	sp|Q9SJ52|YLS9_ARATH Protein YLS9 OS=Arabidopsis thaliana GN=YLS9 PE=2 SV=1//5.34356e-28
Gb_29374	23.9758	73.5518	-1.1969	Down	9.1803e-05	0.010022	-//-
Novel02047	201.243	598.959	-1.1947	Down	6.8063e-05	0.0083087	hypothetical protein SELMODRAFT_412927 [Selaginella moellendorffii]>gi|300159772|gb|EFJ26391.1| hypothetical protein SELMODRAFT_412927 [Selaginella moellendorffii]
Gb_28920	0	14.7528	-1.1853	Down	0.00027479	0.023122	sp|Q93VM8|COPT5_ARATH Copper transporter 5 OS=Arabidopsis thaliana GN=COPT5 PE=1 SV=1//3.79732e-29
Gb_11296	14.2347	69.4585	-1.1829	Down	0.00074671	0.047421	sp|Q9M153|GDL61_ARATH GDSL esterase/lipase At4g01130 OS=Arabidopsis thaliana GN=At4g01130 PE=2 SV=1//5.63468e-83
Novel00792	33.9088	132.72	-1.1818	Down	0.00057921	0.039102	--
Gb_24464	47.6307	144.545	-1.1771	Down	0.0001453	0.014506	sp|Q8W4K5|VAB_ARATH VAN3-binding protein OS=Arabidopsis thaliana GN=VAB PE=1 SV=1//3.53501e-67
Gb_14375	1.71659	18.1653	-1.1764	Down	0.00064396	0.042029	sp|P91924|ARF_DUGJA ADP-ribosylation factor OS=Dugesia japonica PE=2 SV=3//4.1579e-72
Gb_00489	23.2945	76.2018	-1.1748	Down	0.00029945	0.024329	sp|Q9FE06|EXOL2_ARATH Protein EXORDIUM-like 2 OS=Arabidopsis thaliana GN=EXL2 PE=2 SV=1//1.20683e-109
Gb_05513	28.0209	86.069	-1.1746	Down	0.00016572	0.015808	-//-
Gb_06792	11.7732	44.0208	-1.1658	Down	0.00062991	0.04134	sp|Q38998|AKT1_ARATH Potassium channel AKT1 OS=Arabidopsis thaliana GN=AKT1 PE=1 SV=2//0
Gb_41352	23.0083	82.5213	-1.1591	Down	0.00061961	0.040892	sp|Q6R0H0|RVE3_ARATH Protein REVEILLE 3 OS=Arabidopsis thaliana GN=RVE3 PE=2 SV=1//3.05964e-77
Gb_36290	91.1526	224.244	-1.1585	Down	9.6796e-08	3.801e-05	-//-
Gb_29365	24.9838	88.6453	-1.1568	Down	0.00060328	0.040039	-//-
Gb_18285	825.563	1924.62	-1.153	Down	8.62e-13	1.4507e-09	sp|Q8S944|DRP3A_ARATH Dynamin-related protein 3A OS=Arabidopsis thaliana GN=DRP3A PE=1 SV=2//0
Novel00318	108.973	319.626	-1.1529	Down	0.00016845	0.016004	--
Novel01557	41.7404	107.927	-1.1476	Down	1.0086e-05	0.0017738	predicted protein [Physcomitrella patens]>gi|162686038|gb|EDQ72429.1| predicted protein [Physcomitrella patens]
Gb_02704	642.588	1541.5	-1.146	Down	1.7006e-08	1.0404e-05	sp|Q54YK1|Y8631_DICDI Putative UDP-sugar transporter DDB_G0278631 OS=Dictyostelium discoideum GN=DDB_G0278631 PE=3 SV=2//2.64025e-36
Gb_38832	20.9778	63.6283	-1.1454	Down	0.00028636	0.02359	sp|Q07760|RL23_TOBAC 60S ribosomal protein L23 OS=Nicotiana tabacum GN=RPL23 PE=2 SV=1//9.07355e-23
Gb_25333	41.0871	128.316	-1.1451	Down	0.00036883	0.028492	-//-
Gb_28264	230.705	678.287	-1.1445	Down	0.00021677	0.019201	sp|P22734|COMT_RAT Catechol O-methyltransferase OS=Rattus norvegicus GN=Comt PE=1 SV=2//5.75957e-42
Gb_00035	135.576	319.294	-1.1364	Down	2.5327e-09	2.2101e-06	sp|C3MBY8|GPMA_RHISN 2,3-bisphosphoglycerate-dependent phosphoglycerate mutase OS=Rhizobium sp. (strain NGR234) GN=gpmA PE=3 SV=1//4.22947e-16
Gb_23451	104.567	323.448	-1.1251	Down	0.000521	0.03634	sp|P0C897|Y3264_ARATH Putative UPF0481 protein At3g02645 OS=Arabidopsis thaliana GN=At3g02645 PE=3 SV=1//6.41823e-17
Gb_35947	656.147	1503.5	-1.1155	Down	2.5452e-10	2.4987e-07	sp|P45434|SSRA_ARATH Translocon-associated protein subunit alpha OS=Arabidopsis thaliana GN=At2g21160 PE=2 SV=3//8.73576e-64
Gb_41532	482.587	1171.82	-1.1146	Down	2.257e-06	0.00055975	sp|Q5N8X6|BGAL3_ORYSJ Beta-galactosidase 3 OS=Oryza sativa subsp. japonica GN=Os01g0875500 PE=3 SV=1//0
Gb_01254	304.227	853.725	-1.1101	Down	0.0002808	0.023257	sp|P53492|ACT7_ARATH Actin-7 OS=Arabidopsis thaliana GN=ACT7 PE=1 SV=1//0
Gb_19707	11.5172	36.2885	-1.1075	Down	0.00075527	0.047836	sp|C0LGH2|Y1561_ARATH Probable LRR receptor-like serine/threonine-protein kinase At1g56130 OS=Arabidopsis thaliana GN=At1g56130 PE=2 SV=2//7.16983e-36
Gb_15282	149.99	433.952	-1.0799	Down	0.00073877	0.047044	sp|F4HZB5|NET1D_ARATH Protein NETWORKED 1D OS=Arabidopsis thaliana GN=NET1D PE=3 SV=1//3.87388e-23
Gb_33333	130.672	311.394	-1.0787	Down	8.8508e-06	0.0016292	sp|Q6ZLP5|CIPKN_ORYSJ CBL-interacting protein kinase 23 OS=Oryza sativa subsp. japonica GN=CIPK23 PE=2 SV=1//0
Gb_30717	2417.84	6244.07	-1.0734	Down	0.00020342	0.018434	sp|P93171|CALM_HELAN Calmodulin OS=Helianthus annuus GN=CAM PE=2 SV=3//1.22527e-100
Gb_21493	1572.27	4433.86	-1.0729	Down	0.00068962	0.044273	sp|Q40392|TMVRN_NICGU TMV resistance protein N OS=Nicotiana glutinosa GN=N PE=1 SV=1//1.10042e-73
Gb_00480	97.4954	227.487	-1.0719	Down	3.8283e-06	0.00087572	sp|Q9FJU9|E1313_ARATH Glucan endo-1,3-beta-glucosidase 13 OS=Arabidopsis thaliana GN=At5g56590 PE=1 SV=1//1.32851e-30
Gb_08399	28.9636	77.5326	-1.065	Down	0.00042888	0.031677	sp|Q9M462|GLGS_BRANA Glucose-1-phosphate adenylyltransferase small subunit, chloroplastic OS=Brassica napus GN=AGPS1 PE=2 SV=1//4.05786e-100
Gb_23074	203.008	509.836	-1.0597	Down	0.00016963	0.016051	sp|Q9SW80|BLH2_ARATH BEL1-like homeodomain protein 2 OS=Arabidopsis thaliana GN=BLH2 PE=1 SV=3//3.87161e-06
Gb_18969	96.4723	240.306	-1.0595	Down	0.00014779	0.014509	sp|Q9SN35|RAA1D_ARATH Ras-related protein RABA1d OS=Arabidopsis thaliana GN=RABA1D PE=2 SV=1//2.05479e-91
Gb_01351	120.172	276.749	-1.0559	Down	4.032e-06	0.00090474	sp|P45969|SDS22_CAEEL Protein phosphatase 1 regulatory subunit SDS22 homolog OS=Caenorhabditis elegans GN=sds-22 PE=3 SV=1//9.42313e-12
Gb_01086	511.567	1194.09	-1.0548	Down	1.3039e-05	0.0021849	sp|P07463|CALM_PARTE Calmodulin OS=Paramecium tetraurelia GN=CAM PE=1 SV=3//3.67895e-41
Gb_31395	36.268	90.6194	-1.0499	Down	0.00021392	0.019164	sp|O74507|YJD4_SCHPO Uncharacterized protein C594.04c OS=Schizosaccharomyces pombe (strain 972 / ATCC 24843) GN=SPCC594.04c PE=3 SV=2//7.4489e-06
Gb_07774	768.112	1713.25	-1.0489	Down	3.0903e-07	0.00010867	sp|Q949Z1|PGLR4_ARATH Polygalacturonase At1g48100 OS=Arabidopsis thaliana GN=At1g48100 PE=2 SV=1//0
Gb_00667	806.052	1813.85	-1.0351	Down	4.0877e-06	0.00090798	sp|Q9SJ52|YLS9_ARATH Protein YLS9 OS=Arabidopsis thaliana GN=YLS9 PE=2 SV=1//1.62489e-21
Gb_20583	124.278	278.031	-1.0338	Down	2.8603e-06	0.00068073	-//-
Gb_28400	73.1917	183.448	-1.0316	Down	0.00039714	0.030184	-//-
Gb_17006	402.794	998.398	-1.0311	Down	0.00033067	0.026321	sp|Q9CAL2|CRK3_ARATH Cysteine-rich receptor-like protein kinase 3 OS=Arabidopsis thaliana GN=CRK3 PE=2 SV=1//2.53868e-16
Gb_17086	271.581	638.041	-1.0189	Down	0.00012713	0.01308	sp|Q9USI5|STI1_SCHPO Heat shock protein sti1 homolog OS=Schizosaccharomyces pombe (strain 972 / ATCC 24843) GN=sti1 PE=3 SV=1//1.99888e-16
Novel01732	424.385	947.578	-1.0138	Down	1.3023e-05	0.0021849	PREDICTED: MLO-like protein 1 isoform X3 [Phoenix dactylifera]
Gb_20553	2251.49	4794.19	-1.0067	Down	7.4002e-08	3.1135e-05	sp|P27164|CALM3_PETHY Calmodulin-related protein OS=Petunia hybrida GN=CAM53 PE=2 SV=2//4.2063e-11
Gb_29256	1457.44	637.639	1.0053	Up	8.355e-05	0.0096496	-//-
Gb_13220	384.031	155.026	1.0172	Up	0.00049885	0.035126	sp|Q84R21|Y1559_ARATH DUF21 domain-containing protein At1g55930, chloroplastic OS=Arabidopsis thaliana GN=CBSDUFCH2 PE=2 SV=2//0
Gb_28157	810.245	340.303	1.0202	Up	0.00018204	0.016918	sp|P17407|21KD_DAUCA 21 kDa protein OS=Daucus carota PE=2 SV=1//1.666e-27
Gb_27744	1305.22	555.561	1.0285	Up	8.0913e-05	0.0094846	sp|Q0WMZ5|OP162_ARATH Outer envelope pore protein 16-2, chloroplastic OS=Arabidopsis thaliana GN=OEP162 PE=2 SV=1//3.82987e-20
Gb_15682	676.906	299.103	1.034	Up	7.125e-06	0.0014107	sp|Q9SEK2|HXK1_TOBAC Hexokinase-1 OS=Nicotiana tabacum GN=HXK1 PE=2 SV=1//0
Novel00382	132.205	51.5887	1.0407	Up	0.00046538	0.033531	--
Gb_25023	1415.38	539.944	1.0549	Up	0.00044716	0.032652	sp|Q9LXG9|PCO1_ARATH Plant cysteine oxidase 1 OS=Arabidopsis thaliana GN=PCO1 PE=1 SV=1//1.55645e-80
Gb_14642	134.574	54.5672	1.0558	Up	0.00010746	0.011303	sp|Q9LVP0|Y5639_ARATH Probable leucine-rich repeat receptor-like protein kinase At5g63930 OS=Arabidopsis thaliana GN=At5g63930 PE=2 SV=1//0
Gb_07081	157.808	61.2326	1.0606	Up	0.00028069	0.023257	sp|O65468|CRK8_ARATH Cysteine-rich receptor-like protein kinase 8 OS=Arabidopsis thaliana GN=CRK8 PE=3 SV=2//2.76262e-132
Gb_04734	1395.41	590.312	1.0762	Up	6.4423e-06	0.0012973	sp|Q41932|PSBQ2_ARATH Oxygen-evolving enhancer protein 3-2, chloroplastic OS=Arabidopsis thaliana GN=PSBQ2 PE=1 SV=2//4.14306e-70
Gb_05192	198.196	71.9151	1.0831	Up	0.00043175	0.031789	-//-
Novel01510	58.6073	19.9172	1.0961	Up	0.00063252	0.041397	Gag-Pol polyprotein [Medicago truncatula]
Gb_19398	73.835	24.5124	1.1088	Up	0.00055754	0.038298	sp|P14802|YOXD_BACSU Uncharacterized oxidoreductase YoxD OS=Bacillus subtilis (strain 168) GN=yoxD PE=3 SV=2//2.30344e-17
Gb_27520	1488.32	565.808	1.1095	Up	8.9844e-05	0.0098916	sp|Q9C6W5|AB14G_ARATH ABC transporter G family member 14 OS=Arabidopsis thaliana GN=ABCG14 PE=2 SV=1//0
Gb_25316	72.5048	24.0293	1.1095	Up	0.00058819	0.039537	-//-
Gb_14486	15.8312	0.36968	1.1282	Up	0.00056069	0.038403	sp|Q9FL28|FLS2_ARATH LRR receptor-like serine/threonine-protein kinase FLS2 OS=Arabidopsis thaliana GN=FLS2 PE=1 SV=1//7.05098e-84
Gb_29421	185.27	68.3242	1.1405	Up	5.8061e-05	0.0071998	sp|Q9SWW6|CESA7_ARATH Cellulose synthase A catalytic subunit 7 [UDP-forming] OS=Arabidopsis thaliana GN=CESA7 PE=1 SV=1//2.62002e-159
Gb_38241	33.7083	9.24345	1.1513	Up	0.0007285	0.046642	sp|Q9LX29|ACR4L_ARATH Serine/threonine-protein kinase-like protein ACR4 OS=Arabidopsis thaliana GN=ACR4 PE=1 SV=1//0
Gb_22579	92.7594	31.7106	1.1584	Up	0.00015288	0.014823	sp|P93318|M660_ARATH Uncharacterized mitochondrial protein AtMg00660 OS=Arabidopsis thaliana GN=AtMg00660 PE=4 SV=1//1.28993e-13
Gb_32634	343.449	131.413	1.1595	Up	8.1127e-06	0.0015415	sp|Q94CK4|ANXD8_ARATH Annexin D8 OS=Arabidopsis thaliana GN=ANNAT8 PE=2 SV=2//3.64082e-76
Gb_10522	4000.64	1201.84	1.1642	Up	0.00041261	0.03096	sp|Q43143|PMEU1_SOLLC Pectinesterase/pectinesterase inhibitor U1 OS=Solanum lycopersicum GN=PMEU1 PE=2 SV=1//0
Novel00018	865.104	354.769	1.1671	Up	9.918e-09	7.3025e-06	--
Gb_39781	92.2259	30.5205	1.1751	Up	0.0001502	0.014623	sp|Q9SYY4|ELO3L_ARATH Elongation of fatty acids protein 3-like OS=Arabidopsis thaliana GN=HOS3 PE=2 SV=1//4.95861e-16
Gb_06919	32.4923	8.18944	1.1791	Up	0.00059236	0.039537	sp|Q9FF66|UBC22_ARATH Ubiquitin-conjugating enzyme E2 22 OS=Arabidopsis thaliana GN=UBC22 PE=1 SV=1//2.03722e-14
Gb_13628	1055.56	367.44	1.1826	Up	5.1591e-05	0.0066061	sp|Q9FKH6|B561P_ARATH Cytochrome b561 and DOMON domain-containing protein At5g35735 OS=Arabidopsis thaliana GN=At5g35735 PE=2 SV=1//1.00024e-30
Gb_34237	1014.18	368.412	1.184	Up	1.712e-05	0.0027254	sp|Q43716|UFOG_PETHY Anthocyanidin 3-O-glucosyltransferase OS=Petunia hybrida GN=RT PE=2 SV=1//1.25559e-39
Gb_02269	393.615	140.827	1.1852	Up	2.3515e-05	0.0034627	sp|Q9SW70|SRP_VITRI Stress-related protein OS=Vitis riparia GN=SRP PE=2 SV=1//2.5117e-53
Gb_34249	157.975	55.698	1.1854	Up	3.3103e-05	0.0045083	-//-
Gb_22272	80.328	5.54243	1.1877	Up	0.00045	0.032724	sp|Q9CAK1|RLM1B_ARATH Disease resistance protein RML1B OS=Arabidopsis thaliana GN=RLM1B PE=2 SV=1//4.82045e-31
Gb_25096	2998.39	906.807	1.189	Up	0.0002512	0.021522	sp|Q40392|TMVRN_NICGU TMV resistance protein N OS=Nicotiana glutinosa GN=N PE=1 SV=1//8.23055e-94
Gb_36320	504.249	178.158	1.1946	Up	2.426e-05	0.0035067	sp|Q9LVQ5|PP432_ARATH Pentatricopeptide repeat-containing protein At5g55840 OS=Arabidopsis thaliana GN=At5g55840 PE=3 SV=2//1.37609e-30
Gb_00190	51.1766	16.1653	1.1953	Up	0.00014872	0.014539	sp|Q9SGP2|HSL1_ARATH Receptor-like protein kinase HSL1 OS=Arabidopsis thaliana GN=HSL1 PE=2 SV=1//0
Gb_28429	193.243	50.2998	1.2008	Up	0.00041616	0.031029	sp|Q9LQV2|RDR1_ARATH RNA-dependent RNA polymerase 1 OS=Arabidopsis thaliana GN=RDR1 PE=2 SV=1//0
Novel01068	33.5523	0	1.2122	Up	0.00018034	0.016861	TMV resistance protein N, putative [Ricinus communis]>gi|223529837|gb|EEF31770.1| TMV resistance protein N, putative [Ricinus communis]
Gb_23279	601.663	202.743	1.2169	Up	3.2107e-05	0.0044498	-//-
Gb_24961	56.7671	16.4935	1.2174	Up	0.00017831	0.016738	-//-
Gb_25070	141.373	47.2242	1.2184	Up	3.4507e-05	0.0046726	-//-
Gb_22900	161.395	21.4612	1.22	Up	0.00048395	0.034344	sp|Q8VZH2|APM1_ARATH Aminopeptidase M1 OS=Arabidopsis thaliana GN=APM1 PE=1 SV=1//2.59365e-55
Gb_14114	411.194	86.9558	1.2204	Up	0.0004785	0.03406	sp|Q688M5|CHI9_ORYSJ Chitinase 9 OS=Oryza sativa subsp. japonica GN=Cht9 PE=2 SV=1//3.28301e-51
Gb_03879	124.221	44.2118	1.231	Up	3.9628e-06	0.00089776	sp|Q93VM8|COPT5_ARATH Copper transporter 5 OS=Arabidopsis thaliana GN=COPT5 PE=1 SV=1//2.43428e-21
Gb_02627	89.5276	9.06585	1.2373	Up	0.00035449	0.027656	sp|Q5PNY6|PUB21_ARATH U-box domain-containing protein 21 OS=Arabidopsis thaliana GN=PUB21 PE=2 SV=1//2.8276e-76
Novel01363	86.6213	21.1204	1.2386	Up	0.00029763	0.024264	--
Gb_21816	1036.66	395.206	1.24	Up	1.5389e-08	1.0107e-05	sp|Q84P21|4CLL5_ARATH 4-coumarate--CoA ligase-like 5 OS=Arabidopsis thaliana GN=4CLL5 PE=1 SV=2//0
Gb_19431	207.067	70.5255	1.2434	Up	8.6655e-06	0.0016235	-//-
Gb_05992	174.699	27.0339	1.2443	Up	0.00039874	0.030208	sp|Q40588|ASO_TOBAC L-ascorbate oxidase OS=Nicotiana tabacum GN=AAO PE=2 SV=1//0
Gb_04736	109.439	33.5175	1.2459	Up	6.5375e-05	0.0080644	sp|Q9C942|CSE_ARATH Caffeoylshikimate esterase OS=Arabidopsis thaliana GN=CSE PE=1 SV=1//1.25649e-137
Novel00284	47.3771	0.306751	1.246	Up	0.00013634	0.013786	--
Gb_36292	120.95	27.8833	1.2465	Up	0.00029659	0.024263	sp|P0C5E2|Y1839_ARATH Probable serine/threonine-protein kinase At1g18390 OS=Arabidopsis thaliana GN=At1g18390 PE=2 SV=2//2.84432e-134
Gb_21973	27.4451	0	1.2492	Up	0.00012939	0.013255	sp|C0LGP4|Y3475_ARATH Probable LRR receptor-like serine/threonine-protein kinase At3g47570 OS=Arabidopsis thaliana GN=At3g47570 PE=2 SV=1//1.87828e-16
Gb_39479	50.8512	12.4093	1.2558	Up	0.00022029	0.019366	sp|P64956|Y2253_MYCBO Uncharacterized protein Mb2253c OS=Mycobacterium bovis (strain ATCC BAA-935 / AF2122/97) GN=Mb2253c PE=3 SV=1//1.52196e-08
Gb_29542	789.17	254.504	1.2561	Up	2.1091e-05	0.0031451	sp|O22130|AHL22_ARATH AT-hook motif nuclear-localized protein 22 OS=Arabidopsis thaliana GN=AHL22 PE=1 SV=1//6.70669e-52
Gb_40776	53.5611	13.0899	1.2568	Up	0.0002167	0.019201	sp|Q9Z0E1|M1AP_MOUSE Meiosis 1 arrest protein OS=Mus musculus GN=M1ap PE=2 SV=2//6.98211e-06
Gb_37322	291.831	95.7199	1.259	Up	1.3075e-05	0.0021849	sp|Q9SLN8|DBR_TOBAC 2-alkenal reductase (NADP(+)-dependent) OS=Nicotiana tabacum GN=DBR PE=1 SV=1//1.84983e-67
Gb_09152	198.021	39.9505	1.2607	Up	0.00030659	0.024762	sp|Q9SI61|ASE1_ARATH Amidophosphoribosyltransferase 1, chloroplastic OS=Arabidopsis thaliana GN=ASE1 PE=2 SV=1//0
Gb_10582	117.547	41.6609	1.2608	Up	6.8636e-07	0.00021853	sp|Q8W4T9|T13H_TAXCU Taxane 13-alpha-hydroxylase OS=Taxus cuspidata GN=CYP725A2 PE=1 SV=1//9.43645e-146
Novel01825	117.844	25.1044	1.2626	Up	0.00027651	0.023184	--
Gb_27105	223.185	76.2949	1.2627	Up	3.2596e-06	0.00075294	sp|Q3V050|S47A2_MOUSE Multidrug and toxin extrusion protein 2 OS=Mus musculus GN=Slc47a2 PE=1 SV=1//5.16993e-58
Gb_07447	57.8768	13.5836	1.2641	Up	0.00021492	0.019181	-//-
Gb_15786	88.3337	20.8794	1.2647	Up	0.00021342	0.019164	sp|P04146|COPIA_DROME Copia protein OS=Drosophila melanogaster GN=GIP PE=1 SV=3//1.57131e-47
Gb_37077	77.0299	11.0522	1.2677	Up	0.00030688	0.024762	sp|P17801|KPRO_MAIZE Putative receptor protein kinase ZmPK1 OS=Zea mays GN=PK1 PE=2 SV=2//9.01744e-178
Novel01591	418.76	131.661	1.2685	Up	2.3978e-05	0.0034873	PREDICTED: transcription factor ABORTED MICROSPORES-like [Glycine max]
Gb_22901	1051.86	245.852	1.2737	Up	0.00019883	0.018088	sp|Q8VZH2|APM1_ARATH Aminopeptidase M1 OS=Arabidopsis thaliana GN=APM1 PE=1 SV=1//3.00273e-145
Gb_26616	63.9846	16.8847	1.2765	Up	0.00010621	0.011272	sp|Q5UNY4|YL728_MIMIV Uncharacterized protein L728 OS=Acanthamoeba polyphaga mimivirus GN=MIMI_L728 PE=4 SV=1//3.33461e-52
Gb_03293	272.914	99.584	1.2775	Up	2.7511e-08	1.4984e-05	sp|Q9ZSY2|DNJ15_ARATH Chaperone protein dnaJ 15 OS=Arabidopsis thaliana GN=ATJ15 PE=1 SV=1//1.82155e-169
Gb_25701	1109	386.719	1.281	Up	5.4639e-07	0.00018132	-//-
Gb_19532	19004.9	6881.98	1.2823	Up	3.4464e-08	1.6572e-05	-//-
Gb_37121	2515.6	807.217	1.289	Up	7.5445e-06	0.0014691	sp|Q94F40|GDL9_ARATH GDSL esterase/lipase At1g28600 OS=Arabidopsis thaliana GN=At1g28600 PE=2 SV=1//6.21323e-51
Gb_25822	65.4659	19.9861	1.2918	Up	1.7987e-05	0.0028015	sp|Q9SM50|HY5_SOLLC Transcription factor HY5 OS=Solanum lycopersicum GN=HY5 PE=2 SV=1//2.02228e-36
Gb_37981	44.0251	4.00263	1.2919	Up	0.00019733	0.018021	-//-
Novel00400	272.141	63.0791	1.2944	Up	0.00014748	0.014509	--
Gb_27336	132.416	31.8696	1.3137	Up	9.4163e-05	0.010177	-//-
Gb_27040	56.3023	9.15024	1.3141	Up	0.00018281	0.016918	sp|Q9ULJ7|ANR50_HUMAN Ankyrin repeat domain-containing protein 50 OS=Homo sapiens GN=ANKRD50 PE=1 SV=4//3.40766e-09
Gb_31996	154.285	37.8504	1.319	Up	7.844e-05	0.0092406	-//-
Gb_07645	1097.63	328.693	1.3261	Up	8.9614e-06	0.0016367	sp|Q9FE06|EXOL2_ARATH Protein EXORDIUM-like 2 OS=Arabidopsis thaliana GN=EXL2 PE=2 SV=1//3.07774e-97
Novel00513	83.9595	25.0149	1.3295	Up	7.8287e-06	0.0014996	PREDICTED: uncharacterized protein LOC103951630 [Pyrus x bretschneideri]
Gb_14349	40.0645	1.77335	1.356	Up	7.2191e-05	0.008678	-//-
Gb_17408	92.7788	18.5326	1.3569	Up	8.5123e-05	0.009693	sp|P0A3U1|LTRA_LACLM Group II intron-encoded protein LtrA OS=Lactococcus lactis subsp. cremoris (strain MG1363) GN=ltrA PE=1 SV=1//2.12829e-19
Novel00715	77.618	6.16804	1.3569	Up	9.2572e-05	0.010051	--
Gb_37035	46.4089	9.1684	1.3581	Up	8.2353e-05	0.0095582	sp|Q9SEE4|PIRL_SOLLC Pirin-like protein OS=Solanum lycopersicum PE=2 SV=1//5.56136e-149
Novel00794	104.227	28.1402	1.3609	Up	1.4819e-05	0.0024109	--
Gb_15293	64.9845	14.8451	1.3633	Up	4.7688e-05	0.0061735	-//-
Gb_35244	369.311	83.3064	1.37	Up	4.7149e-05	0.0061374	sp|Q9LMR5|FK126_ARATH F-box/kelch-repeat protein At1g15670 OS=Arabidopsis thaliana GN=At1g15670 PE=2 SV=1//3.03774e-71
Gb_17519	771.209	211.373	1.3707	Up	9.7795e-06	0.0017589	-//-
Novel00196	385.86	61.1169	1.3906	Up	7.2571e-05	0.0086794	--
Gb_06154	2005.69	528.736	1.4005	Up	7.2567e-06	0.0014248	-//-
Gb_00432	384.308	68.2663	1.4016	Up	5.539e-05	0.006905	sp|Q9LVZ8|LOR12_ARATH Protein LURP-one-related 12 OS=Arabidopsis thaliana GN=At3g15810 PE=2 SV=1//7.50526e-17
Novel01707	53.7152	3.35977	1.4037	Up	4.9963e-05	0.0064327	copia-type polyprotein [Cucumis melo subsp. melo]
Gb_22717	227.083	71.4704	1.42	Up	1.1748e-08	8.388e-06	sp|Q9LVQ4|Y5586_ARATH WEB family protein At5g55860 OS=Arabidopsis thaliana GN=At5g55860 PE=1 SV=1//4.89253e-22
Gb_15941	139.59	31.238	1.4214	Up	1.8246e-05	0.0028098	sp|Q9SIB2|KCS12_ARATH 3-ketoacyl-CoA synthase 12 OS=Arabidopsis thaliana GN=KCS12 PE=2 SV=1//3.8825e-145
Gb_32945	331.164	109.204	1.4366	Up	1.7175e-11	2.1304e-08	sp|O80760|Y639_ARATH Probable polygalacturonase non-catalytic subunit At1g60390 OS=Arabidopsis thaliana GN=At1g60390 PE=2 SV=1//2.12744e-13
Gb_04363	29.5161	4.12059	1.4409	Up	3.932e-05	0.0052046	sp|Q42371|ERECT_ARATH LRR receptor-like serine/threonine-protein kinase ERECTA OS=Arabidopsis thaliana GN=ERECTA PE=1 SV=1//4.43259e-27
Gb_29142	52.1938	4.09821	1.4411	Up	3.7185e-05	0.0049498	-//-
Gb_23727	259.89	62.9702	1.4423	Up	6.2868e-06	0.0012769	sp|P92980|APR3_ARATH 5&apos;-adenylylsulfate reductase 3, chloroplastic OS=Arabidopsis thaliana GN=APR3 PE=2 SV=2//0
Gb_28430	309.613	82.2393	1.4439	Up	1.5975e-06	0.00041821	sp|Q0DXS3|RDR1_ORYSJ Probable RNA-dependent RNA polymerase 1 OS=Oryza sativa subsp. japonica GN=RDR1 PE=2 SV=2//1.34373e-76
Gb_28914	67.1167	4.56439	1.4456	Up	3.2576e-05	0.0044874	sp|Q9C899|F6H2_ARATH Feruloyl CoA ortho-hydroxylase 2 OS=Arabidopsis thaliana GN=F6&apos;H2 PE=1 SV=1//2.5456e-54
Gb_16635	191.8	31.6146	1.4499	Up	3.0813e-05	0.0043472	sp|Q9SY02|PP301_ARATH Pentatricopeptide repeat-containing protein At4g02750 OS=Arabidopsis thaliana GN=PCMP-H24 PE=3 SV=1//0
Gb_38348	20.0612	0.676431	1.4777	Up	1.8754e-05	0.0028508	sp|Q7X8C5|WAKLB_ARATH Wall-associated receptor kinase-like 2 OS=Arabidopsis thaliana GN=WAKL2 PE=2 SV=1//2.46861e-121
Gb_40254	490.945	107.96	1.4811	Up	5.9937e-06	0.0012497	sp|Q9FRL3|ERDL6_ARATH Sugar transporter ERD6-like 6 OS=Arabidopsis thaliana GN=At1g75220 PE=1 SV=1//2.42962e-146
Gb_00207	190.493	29.4595	1.4851	Up	2.0124e-05	0.00302	sp|Q7GB25|AB5C_ARATH ABC transporter C family member 5 OS=Arabidopsis thaliana GN=ABCC5 PE=2 SV=2//0
Novel01379	168.359	47.4321	1.5007	Up	2.7983e-08	1.4984e-05	PREDICTED: MACPF domain-containing protein At4g24290 isoform X3 [Sesamum indicum]
Gb_37079	56.8388	9.41222	1.5033	Up	1.2852e-05	0.0021849	sp|P17801|KPRO_MAIZE Putative receptor protein kinase ZmPK1 OS=Zea mays GN=PK1 PE=2 SV=2//1.61473e-09
Gb_18373	20.3866	0	1.5045	Up	9.3085e-06	0.0016871	sp|P0CG83|UBIQP_HORVU Polyubiquitin (Fragment) OS=Hordeum vulgare PE=2 SV=1//7.47386e-10
Gb_24896	768.57	188.484	1.5157	Up	6.5778e-07	0.0002123	-//-
Novel00214	38.4616	5.30375	1.5195	Up	1.3511e-05	0.0022261	PREDICTED: uncharacterized protein LOC105781949 [Gossypium raimondii]>gi|763812424|gb|KJB79276.1| hypothetical protein B456_013G041200 [Gossypium raimondii]
Gb_27298	31.9141	1.85867	1.5348	Up	1.1264e-05	0.0019514	sp|F4KIF3|CSA1_ARATH Disease resistance-like protein CSA1 OS=Arabidopsis thaliana GN=CSA1 PE=3 SV=1//1.0594e-38
Gb_34671	962.762	195.765	1.535	Up	3.2493e-06	0.00075294	sp|P83304|LEC_PARPC Mannose/glucose-specific lectin (Fragment) OS=Parkia platycephala PE=1 SV=1//2.81033e-07
Gb_01710	104.262	17.7051	1.5627	Up	4.4364e-06	0.00096784	-//-
Novel01793	49.7562	9.54927	1.5679	Up	1.9816e-06	0.00049668	reverse transcriptase [Picea glauca]
Gb_38686	1575.42	382.661	1.5747	Up	9.1162e-08	3.6633e-05	sp|Q03666|GSTX4_TOBAC Probable glutathione S-transferase OS=Nicotiana tabacum PE=2 SV=1//4.63258e-87
Gb_05147	71.5158	2.59803	1.5828	Up	4.893e-06	0.0010386	sp|Q6ZU64|CC108_HUMAN Coiled-coil domain-containing protein 108 OS=Homo sapiens GN=CCDC108 PE=1 SV=2//5.86074e-38
Gb_17010	57.8129	7.28828	1.5841	Up	5.7803e-06	0.001216	sp|P92812|RM02_ORYSJ 60S ribosomal protein L2, mitochondrial OS=Oryza sativa subsp. japonica GN=RPL2 PE=2 SV=2//1.83534e-88
Gb_10309	32.6645	4.12059	1.6522	Up	1.8133e-06	0.0004594	-//-
Gb_07085	82.5072	13.3589	1.6538	Up	8.9135e-07	0.00026272	sp|Q9C9H7|RLP12_ARATH Receptor-like protein 12 OS=Arabidopsis thaliana GN=RLP12 PE=2 SV=2//1.42355e-54
Gb_32944	210.458	47.5897	1.6973	Up	2.5045e-09	2.2101e-06	sp|Q6ZA27|BURPC_ORYSJ BURP domain-containing protein 12 OS=Oryza sativa subsp. japonica GN=BURP12 PE=2 SV=1//5.37316e-43
Novel00705	72.0221	4.06463	1.7099	Up	1.1155e-06	0.0003056	PREDICTED: UDP-glycosyltransferase 83A1-like [Pyrus x bretschneideri]
Gb_38293	1133.14	119.163	1.7327	Up	7.0998e-07	0.00022304	sp|P59082|LFS_ALLCE Lachrymatory-factor synthase OS=Allium cepa GN=LFS PE=1 SV=1//7.34888e-19
Gb_22566	3481.35	773.922	1.7337	Up	6.9246e-10	6.526e-07	-//-
Novel00751	59.9989	5.22963	1.7359	Up	7.4963e-07	0.0002324	--
Gb_35270	9800.18	1775.25	1.7635	Up	2.3768e-08	1.3659e-05	sp|P27806|H1_WHEAT Histone H1 OS=Triticum aestivum PE=2 SV=2//2.93879e-21
Novel00359	30.7179	1.55192	1.7742	Up	4.4967e-07	0.00015135	hypothetical protein M569_07608, partial [Genlisea aurea]
Novel01362	181.241	32.5316	1.7982	Up	8.174e-09	6.2125e-06	--
Gb_05934	90.3485	4.3756	1.8782	Up	9.1734e-08	3.6633e-05	sp|O48723|PLP2_ARATH Patatin-like protein 2 OS=Arabidopsis thaliana GN=PLP2 PE=1 SV=1//2.79942e-150
Novel00459	54.6054	5.16577	1.9041	Up	3.2692e-08	1.6047e-05	--
Novel00883	26.2189	0	1.9212	Up	3.7649e-08	1.7741e-05	hypothetical protein PRUPE_ppa025194mg, partial [Prunus persica]>gi|462423886|gb|EMJ28149.1| hypothetical protein PRUPE_ppa025194mg, partial [Prunus persica]
Novel00864	112.482	8.32227	1.9332	Up	3.1941e-08	1.6012e-05	hypothetical protein PRUPE_ppa026856mg [Prunus persica]>gi|462402874|gb|EMJ08431.1| hypothetical protein PRUPE_ppa026856mg [Prunus persica]
Gb_32947	222.805	29.1784	2.041	Up	1.7461e-10	1.87e-07	sp|P92982|JP630_ARATH Probable polygalacturonase non-catalytic subunit JP630 OS=Arabidopsis thaliana GN=JP630 PE=2 SV=2//1.67351e-148
Novel01818	319.561	16.1538	2.068	Up	3.8309e-09	3.2235e-06	hypothetical protein VITISV_030956 [Vitis vinifera]
Novel00339	581.918	58.6775	2.2034	Up	1.9519e-11	2.2995e-08	--
Gb_18191	91.2275	2.86423	2.4334	Up	2.9365e-12	4.0699e-09	sp|Q39224|SRG1_ARATH Protein SRG1 OS=Arabidopsis thaliana GN=SRG1 PE=2 SV=1//8.76771e-101
Gb_09812	2567.48	165.765	2.4435	Up	4.6844e-13	8.4899e-10	sp|Q6GZ04|PAM_TAXCA Phenylalanine aminomutase (L-beta-phenylalanine forming) OS=Taxus canadensis GN=pam PE=1 SV=1//0
Novel00034	46.5766	0.36968	2.4843	Up	1.4311e-12	2.2478e-09	GA3ox1 [Pinus tabuliformis]
Gb_34420	566.106	23.3595	2.7325	Up	8.6324e-16	2.0339e-12	sp|O65012|C78A4_PINRA Cytochrome P450 78A4 OS=Pinus radiata GN=CYP78A4 PE=2 SV=1//0
Gb_27269	160.569	10.5548	2.8715	Up	2.8392e-21	1.6724e-17	sp|O15050|TRNK1_HUMAN TPR and ankyrin repeat-containing protein 1 OS=Homo sapiens GN=TRANK1 PE=2 SV=4//6.62477e-58
Gb_10742	71.1715	0.73936	2.9469	Up	1.3611e-17	4.0085e-14	-//-
Novel00609	111.899	0	2.9687	Up	2.2615e-17	5.9204e-14	GA3ox1 [Pinus tabuliformis]
Gb_05668	263.725	4.00592	3.1165	Up	1.339e-19	4.5177e-16	-//-
Novel00658	375.78	4.71263	3.8079	Up	6.926e-31	8.1592e-27	PREDICTED: uncharacterized protein LOC103498760 [Cucumis melo]

## Sheet: VC200-VS-VC600
Table S6 DEGs between VC200 and VC600 in G.biloba cambium
Gene_id	readcount_VC600	readcount_VC200	log2FoldChange	up-down-regulation (VC600/vc200)	pval	padj	Blast swiss prot
Gb_20591	0.301414	364.528	-6.4039	Down	3.3411e-35	7.9905e-31	-//-
Novel00066	1.02188	199.819	-4.9509	Down	4.0824e-19	1.9527e-15	laccase [Pinus taeda]
Novel01534	0.728521	102.489	-4.5258	Down	5.999e-16	2.0496e-12	laccase [Pinus taeda]
Novel01705	4.55342	224.631	-4.4063	Down	3.1011e-19	1.8541e-15	laccase [Picea abies]
Novel01537	2.71272	616.721	-4.3986	Down	1.9732e-13	5.2436e-10	laccase [Pinus taeda]
Gb_08425	0	53.5266	-4.0805	Down	8.2065e-12	1.2267e-08	sp|C0LGG8|Y5343_ARATH Probable LRR receptor-like serine/threonine-protein kinase At1g53430 OS=Arabidopsis thaliana GN=At1g53430 PE=1 SV=1//0
Novel00564	0.610882	49.425	-3.979	Down	9.8619e-13	2.1442e-09	--
Novel01670	0	44.3178	-3.9256	Down	5.9454e-11	7.4837e-08	PREDICTED: thaumatin-like protein [Tarenaya hassleriana]
Gb_00462	0	102.471	-3.7929	Down	7.9651e-10	7.9372e-07	sp|Q9FJD5|LAC17_ARATH Laccase-17 OS=Arabidopsis thaliana GN=LAC17 PE=2 SV=1//0
Gb_41169	0.301414	38.1699	-3.664	Down	5.662e-10	5.8875e-07	sp|Q9LSF1|OXI1_ARATH Serine/threonine-protein kinase OXI1 OS=Arabidopsis thaliana GN=OXI1 PE=1 SV=1//1.05106e-107
Gb_34157	2.13406	86.8841	-3.6299	Down	9.0938e-11	1.0874e-07	sp|Q9LHL6|TBL1_ARATH Protein trichome birefringence-like 1 OS=Arabidopsis thaliana GN=TBL1 PE=2 SV=1//2.7601e-121
Novel00883	0	25.3609	-3.4637	Down	1.2482e-08	9.9509e-06	hypothetical protein PRUPE_ppa025194mg, partial [Prunus persica]>gi|462423886|gb|EMJ28149.1| hypothetical protein PRUPE_ppa025194mg, partial [Prunus persica]
Gb_24406	5.78324	318.365	-3.4635	Down	8.2946e-09	7.0848e-06	sp|Q9FGR9|CEP1_ARATH KDEL-tailed cysteine endopeptidase CEP1 OS=Arabidopsis thaliana GN=CEP1 PE=2 SV=1//2.22109e-151
Novel01548	0.301414	39.2611	-3.3283	Down	5.0517e-08	3.8821e-05	unknown [Picea sitchensis]
Gb_20590	8.93918	174.537	-3.2622	Down	4.5879e-10	4.9875e-07	sp|Q9SJ74|B561G_ARATH Cytochrome b561 and DOMON domain-containing protein At2g04850 OS=Arabidopsis thaliana GN=At2g04850 PE=2 SV=2//7.95347e-115
Novel01669	0.720466	39.5126	-3.2346	Down	7.5293e-08	5.0019e-05	PREDICTED: thaumatin-like protein [Tarenaya hassleriana]
Novel00995	0	34.4548	-3.2146	Down	2.3791e-07	0.00012644	laccase [Pinus taeda]
Novel01972	0	61.8429	-3.1908	Down	3.5017e-07	0.00017447	--
Novel01247	1.02188	33.5168	-2.9874	Down	5.5626e-07	0.00024636	R2R3-MYB transcription factor MYB4 [Picea glauca]
Gb_19630	1.51512	36.9008	-2.9615	Down	2.9903e-07	0.00015216	sp|Q9XF38|PROF_PYRCO Profilin OS=Pyrus communis PE=1 SV=1//2.11879e-44
Gb_30579	12.3321	280.254	-2.9115	Down	8.6484e-07	0.00033907	sp|Q9LZV3|MAN6_ARATH Mannan endo-1,4-beta-mannosidase 6 OS=Arabidopsis thaliana GN=MAN6 PE=2 SV=1//0
Novel00665	12.8398	210.071	-2.905	Down	1.7175e-07	0.00010019	Copper transport protein family [Theobroma cacao]>gi|508773750|gb|EOY21006.1| Copper transport protein family [Theobroma cacao]
Novel00154	3.38316	100.803	-2.8869	Down	1.974e-06	0.00067443	RecName: Full=Retrovirus-related Pol polyprotein from transposon TNT 1-94; Includes: RecName: Full=Protease; Includes: RecName: Full=Reverse transcriptase; Includes: RecName: Full=Endonuclease [Nicotiana tabacum]>gi|20045|emb|CAA32025.1| unnamed protein product [Nicotiana tabacum]
Gb_11921	1.34746	48.3687	-2.8366	Down	3.6782e-06	0.0011471	sp|Q9FGQ6|EB1C_ARATH Microtubule-associated protein RP/EB family member 1C OS=Arabidopsis thaliana GN=EB1C PE=1 SV=1//8.36791e-94
Gb_06824	0	15.4151	-2.8235	Down	6.1265e-06	0.0017238	-//-
Gb_01816	5.12233	60.6912	-2.7467	Down	9.4331e-08	5.9369e-05	sp|Q9LX14|UFC_ARATH Protein UPSTREAM OF FLC OS=Arabidopsis thaliana GN=UFC PE=2 SV=1//2.87727e-25
Gb_17288	4.23738	44.0736	-2.7	Down	6.8238e-08	4.9454e-05	sp|Q8L7S4|MP702_ARATH Microtubule-associated protein 70-2 OS=Arabidopsis thaliana GN=MAP70.2 PE=1 SV=1//0
Novel00753	8.99556	174.253	-2.6979	Down	6.4055e-06	0.0017608	--
Novel00962	2.79644	35.7356	-2.6955	Down	7.6426e-07	0.0003098	polyprotein [Gossypium barbadense]
Novel01324	0.301414	22.7919	-2.6777	Down	1.8117e-05	0.0042479	PREDICTED: zinc finger CCCH domain-containing protein 14 [Solanum lycopersicum]
Gb_01664	24.4299	192.656	-2.6641	Down	5.9127e-12	1.0868e-08	sp|Q40082|XYLA_HORVU Xylose isomerase OS=Hordeum vulgare GN=XYLA PE=1 SV=1//0
Novel00498	1.67621	63.1953	-2.6488	Down	2.1532e-05	0.004858	PREDICTED: calcium-dependent protein kinase 26 [Amborella trichopoda]>gi|548862030|gb|ERN19395.1| hypothetical protein AMTR_s00069p00149760 [Amborella trichopoda]
Gb_16796	2.09526	83.0722	-2.6379	Down	2.4304e-05	0.0054322	-//-
Novel00227	0.602827	32.3618	-2.6052	Down	3.1318e-05	0.0065702	unknown [Picea sitchensis]
Gb_16430	1.14757	24.4754	-2.6003	Down	1.7559e-05	0.0041818	-//-
Gb_39808	0	23.5081	-2.592	Down	3.8917e-05	0.0077561	-//-
Gb_24035	2.23559	39.2273	-2.5864	Down	1.3594e-05	0.0033176	sp|Q9SPG3|MYB26_ARATH Transcription factor MYB26 OS=Arabidopsis thaliana GN=MYB26 PE=2 SV=1//7.62211e-50
Novel01688	1.13952	24.7853	-2.5465	Down	2.9924e-05	0.0063332	--
Novel01068	0.610882	32.5138	-2.4894	Down	7.3945e-05	0.0131	TMV resistance protein N, putative [Ricinus communis]>gi|223529837|gb|EEF31770.1| TMV resistance protein N, putative [Ricinus communis]
Gb_02287	14.2856	142.137	-2.4661	Down	5.2949e-06	0.0015257	sp|Q0WT19|IP5P8_ARATH Type I inositol polyphosphate 5-phosphatase 8 OS=Arabidopsis thaliana GN=IP5P8 PE=2 SV=1//6.90401e-131
Gb_32463	22.9436	213.211	-2.4642	Down	3.4771e-06	0.0011238	sp|A5JTQ2|XYL1_MEDSV Beta-xylosidase/alpha-L-arabinofuranosidase 1 (Fragment) OS=Medicago sativa subsp. varia GN=Xyl1 PE=1 SV=1//0
Gb_10699	1.83265	41.0232	-2.4421	Down	7.6627e-05	0.013475	sp|P23546|E13E_TOBAC Glucan endo-1,3-beta-glucosidase, basic vacuolar isoform GGIB50 OS=Nicotiana tabacum PE=1 SV=1//3.12722e-102
Novel01682	4.33743	111.709	-2.4128	Down	0.00011222	0.017774	hypothetical protein EUGRSUZ_F02375, partial [Eucalyptus grandis]
Gb_33407	18.6435	268.114	-2.3639	Down	9.7604e-05	0.01621	-//-
Novel00336	0.301414	20.1739	-2.3203	Down	0.00023036	0.030608	unknown [Picea sitchensis]
Gb_34176	65.309	425.674	-2.3128	Down	1.5049e-07	8.9979e-05	sp|Q9ZUC1|QORL_ARATH Quinone oxidoreductase-like protein At1g23740, chloroplastic OS=Arabidopsis thaliana GN=At1g23740 PE=2 SV=2//5.95645e-08
Novel00654	16.0099	145.146	-2.3119	Down	3.3223e-05	0.0069093	unknown [Picea sitchensis]
Gb_14334	6.82929	64.1025	-2.2978	Down	4.1e-05	0.0080877	sp|Q9ZWC5|SCL18_ARATH Scarecrow-like protein 18 OS=Arabidopsis thaliana GN=SCL18 PE=2 SV=1//1.16368e-103
Novel00020	0.904241	44.3817	-2.2931	Down	0.00027411	0.034457	unknown [Picea sitchensis]
Novel00021	1.03799	28.7876	-2.2604	Down	0.00031742	0.037768	hypothetical protein CICLE_v10013132mg [Citrus clementina]>gi|568854599|ref|XP_006480909.1| PREDICTED: non-specific lipid-transfer protein Cw18-like [Citrus sinensis]>gi|557531287|gb|ESR42470.1| hypothetical protein CICLE_v10013132mg [Citrus clementina]
Gb_06716	7.76552	80.477	-2.2603	Down	0.00011856	0.018413	sp|O59952|LIP_THELA Lipase OS=Thermomyces lanuginosus GN=LIP PE=1 SV=1//8.09765e-11
Gb_37580	38.6284	196.027	-2.2366	Down	2.6236e-18	1.0458e-14	sp|O65351|SBT17_ARATH Subtilisin-like protease SBT1.7 OS=Arabidopsis thaliana GN=SBT1.7 PE=1 SV=1//0
Novel01787	26.9562	366.41	-2.217	Down	0.00030672	0.037072	laccase [Pinus taeda]
Gb_28909	23.8339	143.148	-2.1942	Down	7.4492e-07	0.00030716	sp|Q9LZV3|MAN6_ARATH Mannan endo-1,4-beta-mannosidase 6 OS=Arabidopsis thaliana GN=MAN6 PE=2 SV=1//0
Novel01884	51.7895	445.27	-2.1804	Down	0.00013592	0.020317	putative oxidoreductase [Taxus baccata]
Gb_09765	29.1898	172.993	-2.1494	Down	2.9749e-06	0.00097463	sp|Q9M8J2|GATL4_ARATH Probable galacturonosyltransferase-like 4 OS=Arabidopsis thaliana GN=GATL4 PE=2 SV=1//1.06826e-154
Gb_01202	445.578	3815.54	-2.1326	Down	0.00023443	0.030806	sp|Q8LE52|DHAR3_ARATH Glutathione S-transferase DHAR3, chloroplastic OS=Arabidopsis thaliana GN=DHAR3 PE=1 SV=1//4.06721e-105
Gb_29411	70.2626	548.607	-2.1125	Down	0.00019135	0.027079	sp|A9NYY0|METK2_PICSI S-adenosylmethionine synthase 2 OS=Picea sitchensis GN=METK2 PE=2 SV=1//0
Gb_32944	41.4151	203.65	-2.1021	Down	2.7182e-09	2.5004e-06	sp|Q6ZA27|BURPC_ORYSJ BURP domain-containing protein 12 OS=Oryza sativa subsp. japonica GN=BURP12 PE=2 SV=1//5.37316e-43
Gb_26642	6.7551	43.2761	-2.0876	Down	4.4822e-05	0.0087151	sp|Q8LDW9|XTH9_ARATH Xyloglucan endotransglucosylase/hydrolase protein 9 OS=Arabidopsis thaliana GN=XTH9 PE=2 SV=2//4.58256e-74
Gb_41443	27.8021	148.162	-2.0778	Down	1.3517e-06	0.00050512	-//-
Gb_17657	83.2919	437.798	-2.0767	Down	9.7188e-07	0.00037489	sp|P92998|GL11_ARATH Germin-like protein subfamily 1 member 1 OS=Arabidopsis thaliana GN=GLP7 PE=2 SV=2//7.44855e-54
Gb_20922	54.3888	288.649	-2.0534	Down	3.6931e-06	0.0011471	sp|Q9SZN7|HIP26_ARATH Heavy metal-associated isoprenylated plant protein 26 OS=Arabidopsis thaliana GN=HIPP26 PE=1 SV=1//9.72903e-47
Gb_09897	129.347	861.522	-2.0471	Down	0.00016765	0.024277	sp|Q9SG92|MES17_ARATH Methylesterase 17 OS=Arabidopsis thaliana GN=MES17 PE=1 SV=1//2.54247e-68
Gb_36796	11.1279	73.6064	-2.0023	Down	0.00027662	0.034457	sp|Q9FS10|PSK_ASPOF Phytosulfokines OS=Asparagus officinalis GN=PSK PE=1 SV=1//9.12734e-08
Gb_10472	5.08206	31.8031	-1.9794	Down	0.00020666	0.028405	-//-
Gb_30585	6.08613	34.8241	-1.9627	Down	0.00014382	0.021232	sp|Q9FZ95|PUP3_ARATH Purine permease 3 OS=Arabidopsis thaliana GN=PUP3 PE=2 SV=1//8.66974e-101
Gb_05192	37.0532	191.833	-1.9555	Down	4.7692e-05	0.0090523	-//-
Gb_03904	5.91699	35.5223	-1.9465	Down	0.00022938	0.030608	sp|Q9FFW5|PERK8_ARATH Proline-rich receptor-like protein kinase PERK8 OS=Arabidopsis thaliana GN=PERK8 PE=1 SV=1//1.03808e-63
Gb_41796	70.1106	395.303	-1.8988	Down	0.00038257	0.041794	sp|P52777|PALY_PINTA Phenylalanine ammonia-lyase OS=Pinus taeda GN=PAL PE=3 SV=1//0
Gb_13977	85.1367	331.74	-1.8629	Down	1.6944e-11	2.2513e-08	sp|Q9SJ52|YLS9_ARATH Protein YLS9 OS=Arabidopsis thaliana GN=YLS9 PE=2 SV=1//7.92905e-26
Novel00424	64.0601	313.377	-1.8434	Down	0.00020233	0.028013	--
Gb_32942	611.418	2503.75	-1.8182	Down	2.6453e-06	0.00087869	sp|P93217|GP2_SOLLC Polygalacturonase non-catalytic subunit AroGP2 OS=Solanum lycopersicum GN=GP2 PE=3 SV=1//0
Gb_19679	41.5554	189.877	-1.8172	Down	0.0001246	0.019225	sp|Q94AS9|CNGC4_ARATH Cyclic nucleotide-gated ion channel 4 OS=Arabidopsis thaliana GN=CNGC4 PE=2 SV=2//0
Gb_03072	12.5254	59.4218	-1.8023	Down	0.00025993	0.033503	sp|Q9ZT64|CBG_PINCO Coniferin beta-glucosidase OS=Pinus contorta PE=1 SV=1//0
Gb_04549	19.9107	94.464	-1.7869	Down	0.00039399	0.04283	sp|Q42578|PER53_ARATH Peroxidase 53 OS=Arabidopsis thaliana GN=PER53 PE=1 SV=1//3.93013e-120
Novel01738	40.8432	170.671	-1.7031	Down	0.0003421	0.039334	--
Gb_33659	113.713	482.351	-1.7012	Down	0.00046785	0.048838	sp|I1S2N3|GAOA_GIBZE Galactose oxidase OS=Gibberella zeae (strain PH-1 / ATCC MYA-4620 / FGSC 9075 / NRRL 31084) GN=GAOA PE=3 SV=1//1.6784e-12
Novel00380	718.316	2511.19	-1.6858	Down	7.1868e-08	5.0019e-05	--
Novel01710	8.65047	33.1994	-1.6541	Down	0.00027633	0.034457	--
Gb_34008	15.3702	58.095	-1.6356	Down	0.00018685	0.026599	-//-
Gb_14274	31.3137	117.6	-1.6335	Down	0.00027387	0.034457	sp|Q9FI14|TAO1_ARATH Disease resistance protein TAO1 OS=Arabidopsis thaliana GN=TAO1 PE=3 SV=1//4.25369e-12
Gb_08864	2423.43	8665.5	-1.6291	Down	4.6063e-05	0.0088131	sp|O70511|ANK3_RAT Ankyrin-3 OS=Rattus norvegicus GN=Ank3 PE=1 SV=3//1.12832e-08
Gb_26148	27.7533	95.2782	-1.6083	Down	2.8622e-05	0.0061118	sp|Q9SJL0|U86A1_ARATH UDP-glycosyltransferase 86A1 OS=Arabidopsis thaliana GN=UGT86A1 PE=2 SV=1//3.05919e-113
Gb_26585	54.0254	191.572	-1.6057	Down	0.00010469	0.017033	sp|P25818|TIP11_ARATH Aquaporin TIP1-1 OS=Arabidopsis thaliana GN=TIP1-1 PE=1 SV=1//3.09885e-108
Gb_33144	8.31367	30.3594	-1.5958	Down	0.00027074	0.034441	sp|O48922|C98A2_SOYBN Cytochrome P450 98A2 OS=Glycine max GN=CYP98A2 PE=2 SV=1//0
Gb_16636	21.0663	74.4063	-1.5529	Down	0.00043662	0.04641	sp|P17067|CAHC_PEA Carbonic anhydrase, chloroplastic OS=Pisum sativum PE=1 SV=1//6.06049e-57
Gb_09327	114.957	354.085	-1.5477	Down	2.2689e-09	2.1705e-06	-//-
Gb_10760	2347.55	7646.86	-1.5401	Down	3.3804e-05	0.0069694	sp|Q9SQG2|APY1_ARATH Apyrase 1 OS=Arabidopsis thaliana GN=APY1 PE=1 SV=1//2.91032e-158
Gb_14243	140.154	430.814	-1.466	Down	7.7538e-05	0.013536	-//-
Gb_25960	33.983	105.129	-1.4456	Down	0.00035827	0.040233	-//-
Gb_09320	196.112	601.289	-1.4421	Down	0.00020264	0.028013	-//-
Gb_20206	64.6303	195.504	-1.4157	Down	0.00033698	0.039123	sp|Q9SB81|PER42_ARATH Peroxidase 42 OS=Arabidopsis thaliana GN=PER42 PE=1 SV=2//4.22429e-176
Gb_11295	285.772	812.087	-1.3778	Down	8.6215e-05	0.014624	sp|Q84RF2|OPF17_ARATH Transcription repressor OFP17 OS=Arabidopsis thaliana GN=OFP17 PE=2 SV=1//5.24875e-06
Gb_37886	34.2846	96.0983	-1.3745	Down	2.5435e-05	0.0055808	-//-
Gb_39551	78.7011	218.565	-1.3416	Down	0.0001685	0.024277	sp|Q9LJB7|BBX32_ARATH B-box zinc finger protein 32 OS=Arabidopsis thaliana GN=BBX32 PE=1 SV=1//1.01264e-11
Gb_10668	28.4611	77.7122	-1.3241	Down	0.00022956	0.030608	sp|Q9ZQQ0|SCP26_ARATH Serine carboxypeptidase-like 26 OS=Arabidopsis thaliana GN=SCPL26 PE=2 SV=1//6.29748e-154
Gb_24505	126.034	332.268	-1.2999	Down	6.1525e-05	0.011319	sp|Q40579|STIG1_TOBAC Protein STIG1 OS=Nicotiana tabacum GN=STIG1 PE=1 SV=1//4.81473e-13
Gb_40760	624.605	1563.02	-1.2875	Down	1.7325e-10	1.973e-07	sp|E3SXU5|BHLHM_PEA Truncated basic helix-loop-helix protein A OS=Pisum sativum GN=BHLH PE=4 SV=1//5.74244e-72
Gb_01870	481.758	1178.53	-1.22	Down	1.8917e-05	0.0043924	-//-
Gb_00166	65.7486	157.563	-1.2012	Down	3.6252e-06	0.0011471	sp|C0LGD7|Y1684_ARATH Probable LRR receptor-like serine/threonine-protein kinase At1g06840 OS=Arabidopsis thaliana GN=At1g06840 PE=2 SV=2//0
Gb_16755	158.408	390.454	-1.1983	Down	0.00035609	0.040233	sp|Q08350|CADH7_PICAB Probable cinnamyl alcohol dehydrogenase 7/8 OS=Picea abies GN=CAD7 PE=2 SV=1//1.74007e-08
Gb_34665	53.6454	128.151	-1.1808	Down	0.00010367	0.016981	sp|Q71H73|H33_VITVI Histone H3.3 OS=Vitis vinifera PE=2 SV=3//5.072e-93
Gb_11073	1732.42	4121.31	-1.1785	Down	5.6141e-05	0.01049	sp|C0LGP4|Y3475_ARATH Probable LRR receptor-like serine/threonine-protein kinase At3g47570 OS=Arabidopsis thaliana GN=At3g47570 PE=2 SV=1//0
Gb_25269	346.551	832.803	-1.1713	Down	0.00041279	0.044358	-//-
Gb_36967	193.675	445.404	-1.1484	Down	1.3244e-05	0.0032654	sp|Q2MHE4|HT1_ARATH Serine/threonine-protein kinase HT1 OS=Arabidopsis thaliana GN=HT1 PE=1 SV=1//3.2279e-18
Gb_13016	38.0192	89.278	-1.1415	Down	0.00032097	0.037814	-//-
Gb_12266	295.171	670.934	-1.1324	Down	7.3424e-06	0.0019731	sp|Q9T0F7|GXM2_ARATH Glucuronoxylan 4-O-methyltransferase 2 OS=Arabidopsis thaliana GN=GXM2 PE=1 SV=1//1.13984e-82
Gb_04472	48.918	112.284	-1.1231	Down	0.00036795	0.04074	sp|Q9LZZ7|SKA1_ARATH Spindle and kinetochore-associated protein 1 homolog OS=Arabidopsis thaliana GN=At3g60660 PE=2 SV=1//1.3407e-92
Gb_09018	100.703	230.282	-1.1163	Down	0.00046454	0.048838	sp|Q9FLI7|NEET_ARATH CDGSH iron-sulfur domain-containing protein NEET OS=Arabidopsis thaliana GN=NEET PE=1 SV=1//7.62067e-25
Novel01952	168.684	373.666	-1.0873	Down	0.00013402	0.020158	PREDICTED: serine/threonine-protein kinase TNNI3K-like [Nelumbo nucifera]>gi|719966256|ref|XP_010258421.1| PREDICTED: serine/threonine-protein kinase TNNI3K-like [Nelumbo nucifera]
Gb_39933	351.412	747.78	-1.0325	Down	0.00028971	0.035715	sp|O95822|DCMC_HUMAN Malonyl-CoA decarboxylase, mitochondrial OS=Homo sapiens GN=MLYCD PE=1 SV=3//5.82799e-87
Gb_13135	271.887	126.596	1.0451	Up	0.00026795	0.03427	sp|Q9SIV5|C3H19_ARATH Zinc finger CCCH domain-containing protein 19 OS=Arabidopsis thaliana GN=NERD PE=1 SV=3//1.35531e-66
Gb_33997	540.608	250.085	1.0518	Up	0.00019886	0.027813	sp|Q43007|PLDA1_ORYSJ Phospholipase D alpha 1 OS=Oryza sativa subsp. japonica GN=PLD1 PE=1 SV=2//0
Gb_17592	2287.16	1054.01	1.073	Up	1.429e-05	0.0034522	sp|Q9S9N9|CCR1_ARATH Cinnamoyl-CoA reductase 1 OS=Arabidopsis thaliana GN=CCR1 PE=1 SV=1//7.50776e-73
Gb_32846	1542.32	690.937	1.1053	Up	2.8291e-05	0.0060955	sp|Q708Y0|EBF2_ARATH EIN3-binding F-box protein 2 OS=Arabidopsis thaliana GN=EBF2 PE=1 SV=1//1.35849e-146
Novel00489	1090.5	491.764	1.1062	Up	3.8445e-06	0.0011788	unknown [Picea sitchensis]
Gb_14022	2929.36	1219.06	1.2077	Up	3.9583e-06	0.0011833	sp|Q9LRB5|LHT2_ARATH Lysine histidine transporter 2 OS=Arabidopsis thaliana GN=LHT2 PE=1 SV=1//6.90489e-165
Gb_10843	2878.21	1161.8	1.2086	Up	0.00030446	0.037072	-//-
Gb_22515	164.046	64.6526	1.2406	Up	0.00022234	0.030213	sp|O23300|ECI3_ARATH Enoyl-CoA delta isomerase 3 OS=Arabidopsis thaliana GN=ECI3 PE=1 SV=1//2.34362e-10
Gb_02484	857.96	332.426	1.2518	Up	0.00035941	0.040233	-//-
Gb_16185	2144.8	838.315	1.2826	Up	6.3472e-06	0.0017608	sp|Q02283|HAT5_ARATH Homeobox-leucine zipper protein HAT5 OS=Arabidopsis thaliana GN=HAT5 PE=1 SV=1//9.24686e-49
Gb_00332	444.703	168.38	1.2828	Up	0.00023379	0.030806	-//-
Novel00438	1145.24	450.19	1.2955	Up	7.4795e-08	5.0019e-05	--
Gb_28636	156.2	56.3472	1.3456	Up	0.00011801	0.018413	-//-
Gb_27520	4003.12	1438.68	1.3539	Up	9.7302e-05	0.01621	sp|Q9C6W5|AB14G_ARATH ABC transporter G family member 14 OS=Arabidopsis thaliana GN=ABCG14 PE=2 SV=1//0
Gb_15222	88.1057	31.1013	1.3698	Up	0.00015689	0.022879	-//-
Gb_40968	312.965	113.565	1.3751	Up	3.9186e-06	0.0011833	sp|Q9SZ67|WRK19_ARATH Probable WRKY transcription factor 19 OS=Arabidopsis thaliana GN=WRKY19 PE=2 SV=1//1.80524e-09
Gb_34499	1935.54	704.667	1.3817	Up	8.1079e-07	0.00032318	sp|P24465|C71A1_PERAE Cytochrome P450 71A1 OS=Persea americana GN=CYP71A1 PE=1 SV=2//1.89521e-133
Gb_38841	70.693	24.0668	1.3892	Up	0.00030267	0.037072	sp|Q40392|TMVRN_NICGU TMV resistance protein N OS=Nicotiana glutinosa GN=N PE=1 SV=1//6.97012e-81
Gb_38155	1539.28	530.551	1.4259	Up	1.1735e-05	0.0029858	sp|P0DH96|CALM4_ARATH Calmodulin-4 OS=Arabidopsis thaliana GN=CAM4 PE=1 SV=1//8.73082e-11
Gb_17654	445.377	155.256	1.4295	Up	1.7295e-06	0.00061734	sp|Q9LMM2|FRO1_ARATH Probable ferric reduction oxidase 1 OS=Arabidopsis thaliana GN=FRO1 PE=2 SV=1//2.934e-156
Gb_41055	800.304	287.959	1.4312	Up	1.4499e-11	2.0397e-08	sp|Q9M3B6|PKP4_ARATH Plastidial pyruvate kinase 4, chloroplastic OS=Arabidopsis thaliana GN=PKP4 PE=2 SV=1//0
Novel01205	250.72	86.0426	1.4483	Up	1.9134e-06	0.00066319	--
Gb_08575	453.489	154.379	1.4883	Up	8.5938e-09	7.0872e-06	sp|Q8LC03|ATB13_ARATH Homeobox-leucine zipper protein ATHB-13 OS=Arabidopsis thaliana GN=ATHB-13 PE=2 SV=2//2.71603e-20
Gb_39760	2997.75	981.238	1.5142	Up	4.4482e-07	0.00021277	-//-
Gb_04836	241.228	73.19	1.5149	Up	0.00022583	0.030514	sp|Q8RWF5|MATE9_ARATH MATE efflux family protein 9 OS=Arabidopsis thaliana GN=DTXL5 PE=2 SV=1//4.00898e-59
Gb_24240	8720.01	2712.99	1.5422	Up	1.0807e-05	0.0028095	sp|Q9C8Y2|CAR2_ARATH Protein C2-DOMAIN ABA-RELATED 2 OS=Arabidopsis thaliana GN=CAR2 PE=3 SV=1//3.60362e-42
Gb_28434	1044.74	320.021	1.5602	Up	1.0193e-05	0.0026788	sp|Q9ZP55|DRP4C_ARATH Dynamin-related protein 4C OS=Arabidopsis thaliana GN=DRP4C PE=2 SV=1//0
Gb_39620	48.8343	13.9705	1.5847	Up	0.00010709	0.017189	sp|O49840|APK2B_ARATH Protein kinase 2B, chloroplastic OS=Arabidopsis thaliana GN=APK2B PE=2 SV=1//5.51414e-146
Gb_05658	3159.64	849.432	1.6112	Up	0.00033525	0.039112	sp|Q9S9N9|CCR1_ARATH Cinnamoyl-CoA reductase 1 OS=Arabidopsis thaliana GN=CCR1 PE=1 SV=1//1.03686e-150
Gb_23074	653.609	196.265	1.628	Up	8.9859e-08	5.8083e-05	sp|Q9SW80|BLH2_ARATH BEL1-like homeodomain protein 2 OS=Arabidopsis thaliana GN=BLH2 PE=1 SV=3//3.87161e-06
Gb_18191	325.698	88.1495	1.6301	Up	0.00015257	0.022386	sp|Q39224|SRG1_ARATH Protein SRG1 OS=Arabidopsis thaliana GN=SRG1 PE=2 SV=1//8.76771e-101
Gb_15843	155.1	45.0178	1.6528	Up	5.5078e-07	0.00024636	sp|Q9SIT7|PP151_ARATH Pentatricopeptide repeat-containing protein At2g13600 OS=Arabidopsis thaliana GN=PCMP-E76 PE=3 SV=1//2.5684e-80
Gb_23840	1466.2	424.691	1.6631	Up	2.2118e-07	0.00012022	sp|P43101|NIA_CICIN Nitrate reductase [NADH] OS=Cichorium intybus GN=NIA PE=2 SV=1//0
Gb_04247	1497.4	452.351	1.6652	Up	9.0246e-13	2.1442e-09	sp|Q40392|TMVRN_NICGU TMV resistance protein N OS=Nicotiana glutinosa GN=N PE=1 SV=1//1.29885e-15
Gb_10326	1297.47	330.53	1.6785	Up	0.00018378	0.026319	sp|P09189|HSP7C_PETHY Heat shock cognate 70 kDa protein OS=Petunia hybrida GN=HSP70 PE=2 SV=1//0
Novel00057	96.2603	25.7564	1.6793	Up	3.5655e-05	0.0071659	--
Gb_37447	1756.98	462.948	1.7153	Up	1.204e-05	0.0030311	-//-
Gb_12568	87.2391	21.4681	1.7277	Up	0.00010237	0.016884	-//-
Gb_15154	560.577	154.703	1.7484	Up	2.9252e-09	2.591e-06	-//-
Gb_35001	559.537	139.955	1.7511	Up	2.5094e-05	0.0055569	sp|Q40392|TMVRN_NICGU TMV resistance protein N OS=Nicotiana glutinosa GN=N PE=1 SV=1//2.58952e-32
Gb_32078	399.029	97.0336	1.7636	Up	4.1257e-05	0.0080877	-//-
Gb_20103	228.793	54.0148	1.7929	Up	3.5096e-05	0.0071132	sp|Q9FL28|FLS2_ARATH LRR receptor-like serine/threonine-protein kinase FLS2 OS=Arabidopsis thaliana GN=FLS2 PE=1 SV=1//4.52728e-172
Gb_41153	2277.5	468.59	1.8167	Up	0.00033161	0.038877	sp|Q3V050|S47A2_MOUSE Multidrug and toxin extrusion protein 2 OS=Mus musculus GN=Slc47a2 PE=1 SV=1//7.81256e-65
Gb_36290	388.041	88.1427	1.8765	Up	5.5915e-06	0.001592	-//-
Gb_29699	83.7418	17.2023	1.8848	Up	6.7513e-05	0.01214	sp|O64973|RPS5_ARATH Disease resistance protein RPS5 OS=Arabidopsis thaliana GN=RPS5 PE=1 SV=2//2.24258e-25
Gb_36942	1393.36	310.762	1.9224	Up	1.2937e-06	0.00049113	sp|Q9ZW96|LBD40_ARATH LOB domain-containing protein 40 OS=Arabidopsis thaliana GN=LBD40 PE=2 SV=1//2.67015e-60
Gb_04280	153.811	25.1299	1.9267	Up	0.00046903	0.048838	sp|Q40392|TMVRN_NICGU TMV resistance protein N OS=Nicotiana glutinosa GN=N PE=1 SV=1//2.04294e-20
Novel01376	40.932	6.92209	1.9468	Up	0.00028103	0.034825	--
Gb_09518	234.103	38.8587	1.9474	Up	0.00031957	0.037814	sp|B9MJZ0|DNAJ_CALBD Chaperone protein DnaJ OS=Caldicellulosiruptor bescii (strain ATCC BAA-1888 / DSM 6725 / Z-1320) GN=dnaJ PE=3 SV=1//1.04245e-16
Novel00735	72.5842	15.7075	1.9642	Up	6.6656e-07	0.00028467	OSJNBa0004L19.22 [Oryza sativa Japonica Group]
Gb_36895	397.791	60.5045	1.9729	Up	0.0004136	0.044358	-//-
Gb_34320	34.2829	6.25457	1.9815	Up	5.7513e-05	0.010663	sp|O49662|AHL24_ARATH AT-hook motif nuclear-localized protein 24 OS=Arabidopsis thaliana GN=AHL24 PE=2 SV=1//2.65539e-36
Gb_22061	232.062	37.5693	2.0452	Up	8.394e-05	0.014443	sp|A2X254|SPX2_ORYSI SPX domain-containing protein 2 OS=Oryza sativa subsp. indica GN=SPX2 PE=3 SV=1//9.70979e-49
Gb_27609	83.2668	16.8226	2.0509	Up	2.0039e-07	0.00011411	sp|Q9LYT3|TT12_ARATH Protein TRANSPARENT TESTA 12 OS=Arabidopsis thaliana GN=TT12 PE=2 SV=1//1.07088e-104
Gb_00475	1428.29	236.035	2.066	Up	4.5277e-05	0.0087325	sp|Q96522|PER45_ARATH Peroxidase 45 OS=Arabidopsis thaliana GN=PER45 PE=1 SV=1//3.30092e-151
Gb_09055	257.225	38.6036	2.1018	Up	7.2437e-05	0.012928	sp|Q9XGI7|NAS_SOLLC Nicotianamine synthase OS=Solanum lycopersicum GN=CHLN PE=2 SV=1//4.79172e-99
Gb_01725	64.9503	7.95997	2.1027	Up	0.00024587	0.032133	sp|Q9C8E7|GLR33_ARATH Glutamate receptor 3.3 OS=Arabidopsis thaliana GN=GLR3.3 PE=2 SV=1//0
Gb_02979	4309.75	612.832	2.1064	Up	0.00010835	0.017275	-//-
Gb_35286	458.835	52.6406	2.1121	Up	0.00030692	0.037072	sp|Q9SGP2|HSL1_ARATH Receptor-like protein kinase HSL1 OS=Arabidopsis thaliana GN=HSL1 PE=2 SV=1//0
Novel01174	105.023	13.8739	2.1248	Up	0.00013212	0.020126	PREDICTED: TMV resistance protein N-like [Nelumbo nucifera]
Gb_09541	64.7526	10.7778	2.1471	Up	4.8695e-06	0.0014202	sp|Q9FKH1|SAP_ARATH Transcriptional regulator STERILE APETALA OS=Arabidopsis thaliana GN=SAP PE=1 SV=1//1.17707e-90
Novel01766	21.3597	1.60428	2.1521	Up	0.000445	0.047091	--
Gb_01209	118.918	8.73051	2.1822	Up	0.00039744	0.04301	sp|O82307|C3H23_ARATH Zinc finger CCCH domain-containing protein 23 OS=Arabidopsis thaliana GN=At2g25900 PE=2 SV=1//2.92582e-28
Gb_05842	35.6526	4.24465	2.1994	Up	8.041e-05	0.013935	sp|Q9H063|MAF1_HUMAN Repressor of RNA polymerase III transcription MAF1 homolog OS=Homo sapiens GN=MAF1 PE=1 SV=2//3.20988e-40
Gb_35422	2690.69	409.758	2.2241	Up	4.2467e-06	0.0012539	-//-
Gb_29309	32.8237	2.62084	2.2345	Up	0.00021332	0.029152	sp|Q9XGN4|GOLS1_AJURE Galactinol synthase 1 OS=Ajuga reptans GN=GOLS1 PE=1 SV=1//3.74697e-177
Gb_19218	310.138	47.7703	2.2449	Up	1.6526e-06	0.00060305	sp|P48417|CP74_LINUS Allene oxide synthase, chloroplastic OS=Linum usitatissimum GN=CYP74A PE=1 SV=1//3.0869e-165
Novel02014	16.5676	0.345365	2.2541	Up	0.00034473	0.039448	--
Gb_28150	262.266	40.6692	2.2634	Up	7.4091e-07	0.00030716	sp|Q40392|TMVRN_NICGU TMV resistance protein N OS=Nicotiana glutinosa GN=N PE=1 SV=1//6.76076e-74
Gb_33065	165.757	26.5447	2.2635	Up	2.8368e-07	0.00014749	sp|Q8GWQ2|AHL20_ARATH AT-hook motif nuclear-localized protein 20 OS=Arabidopsis thaliana GN=AHL20 PE=2 SV=1//2.76816e-46
Novel00593	61.5269	3.18619	2.2743	Up	0.00026056	0.033503	PREDICTED: uncharacterized protein LOC104879838 [Vitis vinifera]
Gb_28528	4295.64	576.679	2.2799	Up	9.1039e-06	0.0024192	sp|Q7XJE6|MCA1_ARATH Metacaspase-1 OS=Arabidopsis thaliana GN=AMC1 PE=1 SV=1//2.68449e-127
Gb_25238	1276.04	228.716	2.2927	Up	5.2128e-12	1.0389e-08	-//-
Gb_40830	29.2328	2.62735	2.2962	Up	8.5479e-05	0.014602	sp|Q9FZ36|M3K2_ARATH Mitogen-activated protein kinase kinase kinase 2 OS=Arabidopsis thaliana GN=ANP2 PE=2 SV=1//1.05737e-66
Gb_32444	32.1315	1.94313	2.3539	Up	0.00011734	0.018413	-//-
Gb_36943	1131.73	94.4532	2.3625	Up	6.499e-05	0.011865	sp|Q9ZW96|LBD40_ARATH LOB domain-containing protein 40 OS=Arabidopsis thaliana GN=LBD40 PE=2 SV=1//4.51877e-56
Gb_20888	2686.75	444.861	2.3792	Up	7.3697e-12	1.175e-08	sp|Q93ZF5|PHO11_ARATH Phosphate transporter PHO1 homolog 1 OS=Arabidopsis thaliana GN=PHO1-H1 PE=2 SV=1//0
Gb_05089	1497.3	132.606	2.3997	Up	3.4685e-05	0.0070899	sp|P53392|SUT2_STYHA High affinity sulfate transporter 2 OS=Stylosanthes hamata GN=ST2 PE=2 SV=1//0
Gb_19264	129.692	13.4237	2.4107	Up	1.1591e-05	0.0029809	-//-
Gb_04932	533.772	53.0255	2.427	Up	1.2616e-05	0.003143	sp|Q13231|CHIT1_HUMAN Chitotriosidase-1 OS=Homo sapiens GN=CHIT1 PE=1 SV=1//6.79953e-50
Gb_39325	29.3058	2.24208	2.4689	Up	2.0328e-05	0.0046746	-//-
Gb_30296	31.0074	1.95983	2.6163	Up	6.727e-06	0.0018282	sp|Q9LRB5|LHT2_ARATH Lysine histidine transporter 2 OS=Arabidopsis thaliana GN=LHT2 PE=1 SV=1//1.52491e-90
Gb_37863	810.024	62.0831	2.6634	Up	2.0518e-06	0.00069114	sp|Q9FUS9|GSTUI_ARATH Glutathione S-transferase U18 OS=Arabidopsis thaliana GN=GSTU18 PE=2 SV=1//2.93194e-67
Gb_23836	647.151	90.5768	2.7002	Up	1.4383e-23	1.1466e-19	sp|P43101|NIA_CICIN Nitrate reductase [NADH] OS=Cichorium intybus GN=NIA PE=2 SV=1//0
Gb_40087	346.833	2.98574	2.7043	Up	1.766e-05	0.0041818	-//-
Gb_25938	102.65	9.22078	2.7236	Up	1.0253e-07	6.2872e-05	sp|Q9SZJ2|GRDP2_ARATH Glycine-rich domain-containing protein 2 OS=Arabidopsis thaliana GN=GRDP2 PE=2 SV=1//1.29391e-103
Gb_34102	82.9811	6.82275	2.8044	Up	5.1943e-08	3.8821e-05	sp|Q9XGJ4|GGM13_GNEGN MADS-box protein GGM13 OS=Gnetum gnemon GN=GGM13 PE=2 SV=1//5.14906e-54
Gb_18221	135.351	9.00908	2.8113	Up	4.5504e-07	0.00021339	sp|Q8LPR5|TCP4_ARATH Transcription factor TCP4 OS=Arabidopsis thaliana GN=TCP4 PE=1 SV=1//1.65333e-39
Gb_23497	1294.11	72.4459	2.8734	Up	5.8075e-07	0.00025253	sp|Q9SGA2|GDPD1_ARATH Glycerophosphodiester phosphodiesterase GDPD1, chloroplastic OS=Arabidopsis thaliana GN=GDPD1 PE=1 SV=1//4.60314e-128
Gb_20722	265.309	15.4279	2.9183	Up	2.1273e-07	0.00011831	sp|Q9LHE3|ASPG2_ARATH Protein ASPARTIC PROTEASE IN GUARD CELL 2 OS=Arabidopsis thaliana GN=ASPG2 PE=2 SV=1//2.30476e-64
Gb_31949	24.9361	1.01289	2.9322	Up	4.7199e-07	0.00021708	sp|Q9SKJ7|PT225_ARATH Probable sugar phosphate/phosphate translocator At2g25520 OS=Arabidopsis thaliana GN=At2g25520 PE=1 SV=1//0
Gb_29861	18.8917	0	2.9686	Up	1.8881e-06	0.00066319	-//-
Gb_02134	708.511	3.29487	3.0132	Up	1.6642e-06	0.00060305	-//-
Novel01909	20.3973	0	3.1277	Up	4.3541e-07	0.00021252	Blue copper protein [Aegilops tauschii]
Gb_17001	4446.32	36.0665	4.1165	Up	6.3617e-12	1.0868e-08	sp|F4HQX1|JAL3_ARATH Jacalin-related lectin 3 OS=Arabidopsis thaliana GN=JAL3 PE=2 SV=1//2.20711e-32
Novel00174	46.9113	0	4.4225	Up	1.2961e-14	3.8747e-11	--
Gb_29828	617.354	20.2121	4.4558	Up	5.0703e-34	6.0631e-30	sp|P19036|HSP17_ARATH 17.4 kDa class I heat shock protein OS=Arabidopsis thaliana GN=HSP17.4A PE=2 SV=2//1.17457e-46
