# Supplementary material for: Multifeature analyses of vascular cambial cells reveal longevity mechanisms in old Ginkgo biloba trees
Source: Proc Natl Acad Sci U S A. 2020 Jan 13;117(4):2201–10. doi: 10.1073/pnas.1916548117 (PMC6995005; doi:10.1073/pnas.1916548117)
Supplement: Supplementary File [file pnas.1916548117.sd04.xlsx]

## Sheet: Sheet1
miRNA_name	VC20A.readcount	VC20B.readcount	VC200A.readcount	VC200B.readcount	VC600A.readcount	VC600B.readcount
aau-miR160	69	116	91	141	66	62
ahy-miR156a	2	5	4	6	2	5
aly-miR165a-3p	127	112	70	200	246	306
aly-miR172e-3p	1	7	4	8	1	2
aly-miR395c-3p	0	0	0	0	0	0
ama-miR396-3p	7729	7820	3766	7153	8373	6324
aqc-miR159	24	7	6	20	8	5
aqc-miR529	0	0	1	0	0	0
ata-miR169h-3p	0	1	0	0	0	0
ata-miR395b-3p	0	0	1	0	0	0
ath-miR156a-5p	680	962	1004	1655	417	550
ath-miR156g	0	0	0	1	1	0
ath-miR156h	1	0	0	0	0	0
ath-miR156i	0	0	0	0	0	0
ath-miR157a-5p	11	67	236	890	31	128
ath-miR157d	0	3	6	86	0	3
ath-miR159a	0	1	0	0	0	0
ath-miR159c	1	2	0	1	0	0
ath-miR160a-5p	69	116	92	142	66	62
ath-miR162a-3p	531	502	291	457	612	324
ath-miR164a	29	24	27	60	114	135
ath-miR164c-5p	5383	4847	6524	11400	26742	26430
ath-miR165a-3p	127	112	70	200	246	306
ath-miR166a-3p	62704	68030	51618	88398	181353	171421
ath-miR166a-5p	0	2	0	0	0	0
ath-miR167a-5p	3	4	5	16	0	3
ath-miR167d	106	98	56	101	32	21
ath-miR168a-5p	6921	8255	3559	7740	13436	14623
ath-miR169a-3p	1	0	1	1	0	0
ath-miR169a-5p	69	36	3	6	17	8
ath-miR169b-5p	374	316	171	231	157	89
ath-miR169d	2	0	0	0	0	0
ath-miR169h	24	30	18	16	4	3
ath-miR172a	1921	9823	7735	17838	2897	2553
ath-miR172c	4	21	22	42	7	9
ath-miR172e-3p	1	7	4	8	1	2
ath-miR2111a-5p	0	0	1	0	0	0
ath-miR319a	20	19	3	7	11	7
ath-miR319c	50	21	20	60	29	8
ath-miR390a-5p	56	158	68	49	156	182
ath-miR394a	1	1	0	0	0	0
ath-miR395a	1	2	3	6	0	0
ath-miR395b	0	0	0	0	1	0
ath-miR396a-5p	217	170	58	147	28	15
ath-miR396b-3p	7731	7820	3766	7153	8373	6324
ath-miR396b-5p	1017	789	334	706	110	111
ath-miR397a	18	19	1	0	0	0
ath-miR399b	0	0	1	3	2	1
ath-miR408-3p	144	119	10	7	4	10
ath-miR472-5p	0	0	0	0	0	0
ath-miR5658	0	1	0	0	0	0
ath-miR8175	45	8	159	47	68	168
atr-miR390.1	56	158	68	49	156	182
atr-miR396d	1	1	0	0	1	0
atr-miR397a	0	0	0	0	0	0
bdi-miR159a-3p	1	0	0	1	1	0
bdi-miR162	392	445	211	520	823	537
bdi-miR169m	6	4	1	4	4	1
bdi-miR5054	0	0	0	0	0	0
bna-miR167d	9	8	5	7	2	3
bna-miR168b	2	1	1	0	0	1
bra-miR408-5p	144	119	10	7	4	10
cca-miR156b	1	5	0	9	2	1
cca-miR395a	0	0	0	0	1	0
cca-miR396a-3p	68	75	32	80	68	72
cca-miR396c	68	75	32	80	68	72
cln-miR162	1	2	0	1	1	0
cme-miR166i	257	258	175	282	214	229
cme-miR169k	6	3	1	0	0	0
cpa-miR166e	62667	67986	51593	88350	181255	171334
cpa-miR169	9	5	1	3	0	1
cpa-miR8155	205	100	291	158	78	200
cre-miR1171	0	0	0	0	0	0
csi-miR160	69	116	91	141	66	62
csi-miR169	3	0	0	0	0	0
ctr-miR171	0	0	0	0	0	0
far-miR529	238	123	16	18	10	12
ghr-miR169b	4	0	0	0	0	0
ghr-miR2948-5p	0	0	1	0	0	0
ghr-miR482a	0	0	1	0	0	0
gma-miR1511	0	0	0	0	0	0
gma-miR156g	0	3	6	86	0	3
gma-miR160b	69	116	91	141	66	62
gma-miR164b	29	24	27	60	114	135
gma-miR166m	71	100	68	113	221	251
gma-miR166u	86756	91574	72704	119384	211370	196904
gma-miR167h	4	2	4	4	3	0
gma-miR167i	1	1	1	0	0	0
gma-miR168b	6921	8255	3559	7740	13436	14623
gma-miR169c	2	0	0	0	0	0
gma-miR169e	5	3	0	3	4	1
gma-miR169j-5p	3	0	0	0	0	0
gma-miR169k	9	6	1	3	0	1
gma-miR169u	22	11	3	3	2	2
gma-miR169v	374	315	172	232	154	92
gma-miR171h	0	0	1	0	0	0
gma-miR172d	0	0	0	1	0	0
gma-miR319q	17	10	1	5	9	2
gma-miR390e	56	158	68	49	156	182
gma-miR396b-3p	18	18	4	17	17	8
gma-miR396h	217	170	58	147	28	15
gma-miR408d	144	119	10	7	4	10
gma-miR4995	0	1	5	7	5	2
gma-miR5368	0	0	1	0	0	0
gma-miR6300	2063	2763	1611	2432	834	457
gra-miR166c	121	117	80	124	77	112
gra-miR166d	0	1	0	0	0	0
gra-miR167c	4	2	18	9	2	8
gra-miR477	0	0	1	0	0	0
gra-miR8632	0	0	1	0	0	0
hbr-miR156	11	67	236	890	31	128
hbr-miR6173	3	3	2	6	4	3
hci-miR164a	4	3	3	10	22	30
htu-miR171a	0	0	2	0	0	0
hvu-miR397a	0	0	0	0	0	0
lja-miR171c	20	14	5	7	2	1
lus-miR172j	0	0	0	1	0	0
mdm-miR1511	0	0	2	0	0	0
mdm-miR159a	27	15	5	33	8	12
mdm-miR164a	0	0	0	0	0	0
mdm-miR169c	1	0	0	0	0	0
mdm-miR396a	179	143	46	115	21	14
mdm-miR535b	0	1	0	1	0	0
mdm-miR535d	0	0	0	0	0	1
mes-miR166i	33	32	22	35	116	120
mes-miR535a	1	1	4	3	0	4
mes-miR535b	1	1	0	0	0	2
mtr-miR156g-5p	1320	1319	1295	2017	7358	3005
mtr-miR166b	24235	23659	21152	31093	30185	25654
mtr-miR169d-5p	2	2	0	3	4	1
mtr-miR169e-5p	2	2	0	3	4	1
mtr-miR169f	2	0	0	0	0	0
mtr-miR171c	0	0	0	0	0	0
mtr-miR319a-3p	146	119	16	58	62	81
mtr-miR395a	0	0	1	0	0	0
mtr-miR395g	0	0	1	0	0	0
mtr-miR4414b	30	53	4	30	44	20
novel_1	366604	423496	285721	555478	113004	92106
novel_10	2	14	6884	1922	22	11
novel_100	1397	555	309	787	17	57
novel_101	39	58	65	114	191	146
novel_103	924	952	542	786	262	178
novel_104	444	429	174	692	980	752
novel_106	908	984	536	703	415	190
novel_107	1048	458	193	165	961	533
novel_108	429	574	268	442	313	429
novel_11	87	170	50	16	519	109
novel_113	283	126	289	308	719	443
novel_114	591	243	187	181	379	155
novel_115	595	618	444	905	202	147
novel_116	538	269	290	123	206	103
novel_118	432	633	258	270	154	125
novel_119	284	205	89	154	533	261
novel_12	42446	45018	21436	33210	65660	48699
novel_120	950	610	80	407	159	78
novel_121	103	157	68	117	269	159
novel_123	347	455	208	308	92	78
novel_124	293	247	112	241	234	89
novel_126	155	162	85	205	139	143
novel_127	391	700	163	185	34	43
novel_128	242	445	130	278	85	78
novel_129	319	506	181	250	117	35
novel_13	27860	41347	19163	26819	3378	2092
novel_130	75	140	133	179	126	10
novel_131	372	383	266	241	89	36
novel_134	79	334	52	160	258	114
novel_136	210	324	51	114	104	75
novel_137	55	67	101	119	0	81
novel_138	198	96	78	87	48	25
novel_139	194	395	63	85	31	15
novel_140	155	125	97	150	128	80
novel_141	230	90	97	52	12	34
novel_142	146	198	105	158	204	40
novel_143	97	111	34	40	37	34
novel_144	60	82	43	47	41	39
novel_145	138	122	103	156	48	37
novel_146	54	92	27	48	180	67
novel_147	93	118	73	107	27	19
novel_148	123	154	56	142	57	16
novel_149	36	68	60	86	157	102
novel_15	33536	54133	797	7380	5691	5493
novel_151	106	143	48	87	35	25
novel_153	0	5	83	127	13	71
novel_154	27	109	95	96	23	7
novel_155	53	60	23	74	58	22
novel_157	53	59	26	42	58	23
novel_158	67	45	39	49	6	12
novel_159	58	70	20	44	55	17
novel_16	5545	6747	5907	8213	22272	18797
novel_160	111	217	1	1	2	1
novel_161	18	31	17	42	43	34
novel_162	81	49	50	47	3	9
novel_164	8	16	13	24	8	7
novel_166	155	5	4	59	0	0
novel_168	3	2	0	1	3	1
novel_169	12	32	27	38	31	16
novel_17	4240	4174	3966	7325	18088	16201
novel_170	198	1	10	21	0	3
novel_171	6	7	87	28	32	7
novel_172	15	30	25	55	11	9
novel_173	25	43	49	63	2	4
novel_176	44	19	25	24	12	13
novel_177	40	58	21	38	22	6
novel_178	20	37	33	40	2	1
novel_18	13197	15159	10927	16865	9251	9134
novel_180	3	19	4	4	4	44
novel_181	23	6	10	25	37	9
novel_182	36	50	29	25	11	4
novel_183	10	19	1	2	2	2
novel_184	9	4	8	14	14	30
novel_185	26	31	23	53	1	17
novel_186	16	7	49	76	4	1
novel_187	16	9	42	25	0	3
novel_188	8	7	0	4	4	4
novel_189	0	0	4	15	18	9
novel_190	2	0	1	4	0	0
novel_191	16	21	10	20	4	3
novel_192	9	9	12	5	5	2
novel_193	4	16	2	1	4	8
novel_195	13	14	3	15	9	1
novel_197	17	13	16	11	7	3
novel_198	10	8	7	19	8	0
novel_199	3	0	3	9	3	3
novel_2	85566	119601	69982	123054	69027	53078
novel_200	20	17	13	15	5	0
novel_201	2	1	0	0	11	6
novel_202	5	6	10	2	5	16
novel_203	0	1	4	21	3	5
novel_204	7	6	7	11	0	4
novel_205	11	16	4	7	1	0
novel_207	2	8	9	12	1	5
novel_208	1	0	1	2	23	18
novel_209	7	12	10	12	1	0
novel_21	12207	15009	5396	11703	9592	2642
novel_210	5	6	4	2	9	1
novel_212	3	1	1	4	0	1
novel_213	2	3	9	5	7	2
novel_214	0	4	1	2	4	1
novel_215	1	3	3	2	2	0
novel_216	11	7	3	6	0	0
novel_217	0	2	0	0	2	1
novel_218	2	7	3	5	3	0
novel_219	4	3	4	3	2	0
novel_22	7126	10288	5190	7504	10042	13857
novel_220	3	6	1	4	0	0
novel_221	0	0	0	1	0	0
novel_222	5	11	2	1	0	0
novel_224	4	6	1	7	0	0
novel_225	0	3	6	1	3	4
novel_226	1	0	0	1	0	1
novel_227	0	3	0	0	2	1
novel_229	621	804	634	558	221	135
novel_23	10204	12500	7641	8167	2798	1034
novel_230	2	3	2	3	2	3
novel_231	0	0	3	4	0	0
novel_232	2638	2090	969	1069	1199	695
novel_235	10	6	10	5	16	6
novel_238	1	9	18	28	0	0
novel_239	13	32	15	21	12	11
novel_240	24	38	18	35	4	0
novel_241	784	1039	2798	1036	3700	3738
novel_242	130	165	78	81	135	52
novel_243	55	71	29	22	40	18
novel_244	57	94	46	46	45	32
novel_248	40	119	38	72	40	65
novel_249	90	80	38	39	179	76
novel_25	6512	3769	3762	6532	10234	9524
novel_250	98	67	127	85	36	10
novel_251	2368	5380	1861	2271	8819	4127
novel_252	5	4	5	6	10	10
novel_253	5	1	7	11	16	14
novel_254	2	11	3	5	2	0
novel_255	192	792	41	31	28	28
novel_256	3	4	2	6	5	2
novel_258	5	8	3	10	5	3
novel_259	147	174	93	100	108	85
novel_261	20	36	13	11	39	42
novel_262	3	4	2	2	5	5
novel_264	107724	82427	114034	119823	69997	38178
novel_265	150	179	72	71	59	89
novel_266	24	20	8	17	63	18
novel_267	31	32	10	18	0	6
novel_27	7458	6702	3469	5407	6104	4196
novel_271	26	29	80	26	151	109
novel_274	35	47	26	33	84	48
novel_276	19	9	6	9	5	3
novel_278	1316	1583	856	1053	2982	1058
novel_279	106	62	239	129	51	74
novel_281	29	24	12	25	21	8
novel_283	66	51	60	94	149	182
novel_284	32	41	23	16	13	8
novel_287	699	525	215	384	1167	331
novel_289	57	66	53	49	6	5
novel_290	6	6	7	4	1	1
novel_292	9	24	9	11	10	3
novel_293	9	4	2	6	1	2
novel_296	25	22	15	23	43	11
novel_297	71	69	22	58	11	8
novel_298	30	28	19	24	5	2
novel_299	14	8	16	10	0	1
novel_30	6997	7307	3186	6689	5729	1099
novel_300	124	78	47	58	5	10
novel_301	32	39	20	10	5	7
novel_302	171	85	48	47	28	46
novel_303	26	80	11	31	31	29
novel_304	3	0	1	2	22	8
novel_306	213	314	48	37	18	10
novel_307	22	15	17	20	0	3
novel_308	179	370	187	180	29	38
novel_309	19	23	27	44	60	106
novel_310	10	3	4	4	2	1
novel_311	2	3	2	3	2	1
novel_313	422	423	469	654	179	158
novel_314	8	5	6	20	1	1
novel_315	3	9	3	10	1	1
novel_316	5	4	4	5	7	6
novel_317	15	7	2	2	3	0
novel_318	146	163	85	137	102	135
novel_319	102	55	14	4	9	3369
novel_321	4	2	8	6	15	5
novel_322	2	1	1	3	1	1
novel_323	4	10	6	11	2	0
novel_324	5	9	4	5	1	3
novel_327	82	111	73	83	25	13
novel_328	18	14	13	6	6	2
novel_331	15	6	3	7	2	1
novel_332	3	3	6	12	23	24
novel_333	20	21	14	27	111	63
novel_334	23	44	16	36	8	8
novel_335	18	32	5	11	0	0
novel_336	2	2	4	6	6	4
novel_337	55	57	25	39	27	10
novel_338	14	6	34	83	102	57
novel_339	4	10	6	3	1	0
novel_340	1	3	3	0	3	1
novel_341	5	1	0	3	15	1
novel_344	3208	4063	1997	3116	2542	1388
novel_345	7	4	1	2	1	1
novel_346	5	7	1	4	0	0
novel_348	12	9	6	11	1	1
novel_349	2	1	4	11	4	11
novel_350	1	5	13	33	20	4
novel_351	4	3	3	1	13	9
novel_352	1	5	4	3	4	2
novel_353	3	1	0	4	3	2
novel_354	9	18	3	13	15	12
novel_355	49	57	9	12	35	22
novel_356	144	112	25	53	14	0
novel_357	2	6	1	1	1	5
novel_358	2	2	1	2	0	1
novel_359	6	3	1	2	0	4
novel_361	44	46	1	9	21	19
novel_362	4514	6027	2628	4679	2753	1842
novel_363	0	3	3	8	2	3
novel_364	1	0	146	288	157	76
novel_365	18	25	25	21	9	10
novel_366	92	42	115	189	25	18
novel_367	2	2	2	2	2	0
novel_368	0	0	0	0	0	1
novel_369	77	107	9	15	74	37
novel_370	127	140	53	81	28	13
novel_371	177	130	88	263	525	306
novel_372	31	197	10	3	2	0
novel_373	0	0	0	1	7	8
novel_374	5	3	3	3	1	0
novel_375	1	1	0	2	7	7
novel_377	0	1	0	2	0	10
novel_379	0	0	2	2	0	1
novel_380	3	4	0	2	8	5
novel_381	0	2	3	5	17	9
novel_382	2	1	2	1	3	7
novel_383	28	35	14	33	55	32
novel_384	5	0	7	9	1	0
novel_385	1	0	23	50	0	0
novel_386	0	0	1	2	7	1
novel_388	0	0	2	0	3	18
novel_389	82	88	38	67	270	101
novel_39	3838	5693	2712	3729	6131	4980
novel_390	4	8	7	16	3	0
novel_391	3	1	3	0	2	0
novel_392	4	7	3	6	14	2
novel_395	1	6	4	5	3	0
novel_396	1	5	7	5	4	1
novel_397	11	18	5	9	32	14
novel_398	7	12	0	2	0	2
novel_399	7	7	4	0	25	29
novel_4	108860	96902	124880	126934	13341	10488
novel_40	2233	3362	1961	3289	4451	2770
novel_400	30732	23071	2897	4313	380	513
novel_401	130	61	91	121	233	255
novel_402	7	7	7	8	5	3
novel_404	40	48	13	30	51	26
novel_405	3	5	8	8	11	7
novel_406	25	36	13	11	1	2
novel_407	22	41	24	24	22	22
novel_408	34	35	46	61	160	59
novel_409	7	5	8	9	10	6
novel_41	2756	4120	3558	5228	2863	2495
novel_410	3	2	1	5	5	5
novel_411	3	5	2	2	1	1
novel_412	2	8	0	2	0	0
novel_413	18	24	9	9	19	9
novel_414	1	5	1	0	5	1
novel_416	17	13	28	37	0	38
novel_417	16	24	17	20	2	0
novel_418	12	11	5	2	117	41
novel_419	0	2	13	7	0	1
novel_42	4384	5325	2516	4987	1519	1313
novel_420	960	892	748	724	355	228
novel_421	1	0	0	0	0	0
novel_422	10	16	9	14	1	2
novel_423	6	8	5	10	7	1
novel_424	381	178	180	262	52	30
novel_425	1	7	3	1	2	0
novel_427	442	290	152	189	28	62
novel_428	5	12	0	3	1	1
novel_43	656	1368	551	832	2989	2861
novel_430	22	41	22	37	6	3
novel_431	16	23	22	28	46	12
novel_435	7	11	25	32	2	9
novel_437	19	3	3	8	0	0
novel_438	13	15	17	13	12	3
novel_439	182	210	94	142	79	82
novel_44	2592	2540	2064	2981	670	983
novel_440	1	2	1	0	0	0
novel_441	8	13	14	15	2	2
novel_442	35	32	19	38	34	26
novel_443	13	56	29	52	9	6
novel_444	11	8	11	20	23	8
novel_445	9	10	4	7	1	0
novel_446	23	23	15	43	44	42
novel_449	1616	1473	451	1524	1441	497
novel_450	7	17	4	10	4	12
novel_451	8	6	5	3	2	3
novel_452	4	1	10	8	2	2
novel_454	3	5	1	1	3	0
novel_455	3	4	1	5	2	3
novel_456	440	577	320	332	48	53
novel_457	0	9	7	9	24	16
novel_458	30	65	22	33	130	80
novel_460	4	5	0	3	9	2
novel_462	2	4	1	3	7	3
novel_463	9	181	123	201	1	0
novel_464	13	10	8	18	0	1
novel_465	19	1	0	0	0	0
novel_466	23	15	17	12	12	6
novel_467	5	2	0	4	0	1
novel_468	28	33	4	12	69	46
novel_469	22717	24772	13367	27849	63672	48169
novel_47	357	751	223	171	4471	2179
novel_470	3	3	1	1	4	2
novel_471	39	26	20	26	39	39
novel_472	1	0	0	0	0	0
novel_473	82	83	46	64	33	18
novel_474	1	5	1	6	0	0
novel_475	30	32	18	24	3	6
novel_476	24	21	11	11	3	1
novel_477	26770	38251	23203	37624	33321	14784
novel_478	6	6	18	23	4	2
novel_48	4407	2921	1212	2352	2965	795
novel_480	7	8	3	6	6	3
novel_481	112	151	0	0	26	23
novel_482	1	3	1	2	2	0
novel_5	7037	16909	5976	3323	25647	16782
novel_50	3327	2674	1300	3591	2086	793
novel_55	2884	4347	2437	4288	1712	209
novel_57	202	133	55	88	1506	455
novel_58	5234	3690	1984	2657	273	345
novel_6	4015	2798	3359	4757	3723	1628
novel_61	3931	3017	617	1208	1067	1036
novel_62	595	1636	621	1841	1521	4367
novel_63	2855	2691	1862	1786	1711	1185
novel_64	745	1931	1251	2926	877	2174
novel_67	2707	2373	1507	1975	451	297
novel_68	638	523	299	673	1585	993
novel_69	967	878	754	405	1385	1164
novel_70	1690	1068	1684	733	117	152
novel_71	3837	2656	126	114	31	55
novel_72	406	375	403	304	1860	1144
novel_73	1288	1831	856	1392	903	659
novel_74	2159	1745	720	1278	537	318
novel_76	7	9	3	5	0	0
novel_79	485	363	172	261	792	402
novel_80	940	468	285	470	1507	795
novel_81	502	708	370	687	908	679
novel_83	687	573	960	225	619	432
novel_84	795	1146	936	1605	514	471
novel_88	1049	1474	616	1330	388	307
novel_90	474	664	755	741	39	52
novel_91	507	838	120	353	299	910
novel_95	909	1453	345	444	453	96
novel_98	48	20	19	26	122	127
novel_99	27	29	7	20	64	57
nta-miR156f	0	0	1	0	0	0
nta-miR172b	0	1	0	0	0	2
nta-miR397	0	0	0	0	0	0
osa-miR156k	0	1	2	1	1	1
osa-miR159c	1	1	0	0	0	0
osa-miR159d	1	1	0	0	0	0
osa-miR159e	1	1	0	1	0	0
osa-miR159f	1	1	0	1	1	0
osa-miR160e-5p	1	1	1	0	0	0
osa-miR164d	35	26	16	57	116	129
osa-miR164e	4	3	3	11	27	34
osa-miR166d-5p	60	84	38	81	38	34
osa-miR166e-3p	10	10	7	9	17	19
osa-miR166g-3p	24277	23715	21182	31185	30259	25730
osa-miR166h-5p	0	0	0	0	0	0
osa-miR166i-3p	7	8	5	17	11	10
osa-miR166k-3p	0	0	0	6	1	2
osa-miR166m	377	404	296	517	670	592
osa-miR167d-5p	10	8	10	14	7	4
osa-miR169e	6	4	1	4	4	1
osa-miR169f.1	2	0	0	0	0	0
osa-miR169n	1	0	0	0	0	0
osa-miR171b	0	0	2	0	0	0
osa-miR172c	0	0	0	1	0	0
osa-miR395b	0	0	1	0	0	0
osa-miR396c-3p	1	1	0	3	0	0
osa-miR397b	0	0	0	0	0	0
osa-miR408-3p	15	12	1	2	0	0
osa-miR5077	1	0	0	0	0	0
osa-miR5079a	0	0	1	0	0	0
osa-miR5083	1	1	5	1	0	1
osa-miR528-5p	0	0	0	0	8	41
osa-miR530-5p	0	0	0	1	0	0
osa-miR5523	2	2	4	7	1	1
osa-miR5794	0	0	0	0	0	0
osa-miR818f	0	0	0	0	0	0
pab-miR3711	31	33	207	56	249	606
pab-miR3712	0	0	0	0	1	0
pab-miR397	2534	1646	89	102	21	19
pde-miR159	106	68	33	68	70	63
pde-miR396	1	0	0	0	0	0
ppe-miR1511-3p	206	100	294	158	78	201
ppe-miR395a-5p	0	0	0	0	0	0
ppe-miR396a	164	138	44	112	21	12
ppe-miR399a	6	1	13	5	2	6
ppe-miR399c	0	0	0	0	0	1
ppe-miR477-5p	0	0	0	0	0	0
ppt-miR1030a	7	1	7	3	14	17
ppt-miR1030h	7	1	5	4	12	17
ppt-miR1030i	1	0	0	0	0	0
ppt-miR1030j	1	0	0	0	0	0
ppt-miR160b	1	0	0	0	0	0
ppt-miR166j	102	147	95	176	312	375
ppt-miR171a	1	2	0	0	0	1
ppt-miR171b	1	2	0	0	0	1
ppt-miR319a	19	10	1	7	9	3
ppt-miR390c-5p	2	7	1	1	6	3
ppt-miR408b	145	119	10	7	4	10
ppt-miR477c	0	0	0	0	0	0
ppt-miR477f	0	0	0	0	0	0
ppt-miR477h	0	0	0	0	0	0
ppt-miR529a	0	0	1	0	0	0
ppt-miR529d	1	0	2	0	1	0
ppt-miR529e	80	47	71	92	27	21
ppt-miR535a	147	89	47	68	55	90
ppt-miR536a	17	8	1	3	2	1
ppt-miR536f	1975	1311	583	886	266	128
ppt-miR894	11520	6660	28528	14323	25216	35106
pta-miR1314	232	184	72	122	101	62
pta-miR159a	28	17	6	33	8	13
pta-miR159c	28	18	5	33	8	12
pta-miR319	4	0	1	1	2	0
ptc-miR156k	4	1	4	6	0	1
ptc-miR160h	0	0	0	0	0	0
ptc-miR166n	24241	23666	21156	31112	30197	25670
ptc-miR166p	5	3	3	5	4	4
ptc-miR167f-5p	5	2	20	10	5	8
ptc-miR169ac	1	0	0	1	0	0
ptc-miR169o	3	1	0	0	0	0
ptc-miR169s	374	314	172	232	154	92
ptc-miR169t	3	0	0	0	0	0
ptc-miR169u-5p	0	0	0	0	0	0
ptc-miR169v	1	0	0	1	0	0
ptc-miR169x	0	0	0	0	0	0
ptc-miR169z	1	1	0	0	0	0
ptc-miR171c	31	47	19	26	51	24
ptc-miR171l-3p	0	1	1	0	0	0
ptc-miR2111a	0	0	0	0	0	0
ptc-miR319e	4	0	0	1	0	0
ptc-miR390d-3p	0	0	0	1	0	0
ptc-miR393a-3p	1	0	0	0	0	0
ptc-miR396e-3p	11	11	4	10	13	7
ptc-miR396f	27	17	7	25	6	7
ptc-miR396g-3p	3	2	1	1	1	2
ptc-miR396g-5p	218	151	79	138	48	42
ptc-miR397b	0	0	0	0	0	0
ptc-miR399e	6	1	13	5	2	6
ptc-miR530a	0	0	0	0	0	0
ptc-miR6478	205	160	161	262	79	60
rgl-miR5139	171	71	237	135	39	152
rgl-miR5141	4	1	5	2	5	3
sbi-miR169d-5p	2	0	0	0	0	0
sbi-miR172b	0	5	4	7	1	2
sly-miR156e-5p	0	0	0	1	0	0
sly-miR167b-5p	0	0	1	0	0	0
sly-miR171d	30	46	18	26	51	22
sly-miR482a	1	0	0	1	3	1
smo-miR1083	274	365	142	210	128	123
smo-miR171b	1	5	0	0	1	1
smo-miR396	13	10	1	12	4	4
smo-miR536	3	0	0	0	0	0
sof-miR159c	38	18	8	43	10	21
stu-miR156f-5p	1	5	0	9	2	1
stu-miR172c-3p	0	0	3	2	0	0
stu-miR396-3p	8	6	1	3	6	5
stu-miR530	0	0	0	0	0	0
tae-miR395b	1	2	2	6	0	0
tcc-miR169f	422	310	367	196	112	106
tcc-miR169g	1	1	0	0	0	0
tcc-miR172d	0	0	1	1	0	1
tcc-miR399e	0	5	3	8	4	0
tcc-miR530a	0	0	0	0	0	0
vvi-miR166a	24235	23659	21152	31093	30185	25653
vvi-miR167c	4	2	5	4	5	12
vvi-miR171f	30	46	18	26	51	22
vvi-miR2950-5p	0	1	0	0	0	0
vvi-miR396a	2309	1388	680	1334	293	250
vvi-miR396b	1002	771	323	697	108	107
vvi-miR399i	27	44	163	57	11	26
vvi-miR828a	26	30	13	21	2	2
vvi-miR845a	0	0	0	0	0	0
vvi-miR845c	1	0	0	0	0	0
zma-miR156k-5p	0	1	1	16	0	0
zma-miR159e-3p	0	0	0	1	0	1
zma-miR162-3p	531	500	291	457	610	324
zma-miR164h-5p	7	3	6	13	30	45
zma-miR166h-3p	62679	67993	51598	88372	181275	171342
zma-miR169a-3p	0	1	0	0	0	0
zma-miR396g-3p	217	170	58	147	28	15
