# Supplementary material for: Multifeature analyses of vascular cambial cells reveal longevity mechanisms in old Ginkgo biloba trees
Source: Proc Natl Acad Sci U S A. 2020 Jan 13;117(4):2201–10. doi: 10.1073/pnas.1916548117 (PMC6995005; doi:10.1073/pnas.1916548117)
Supplement: Supplementary File [file pnas.1916548117.sd05.xlsx]

## Sheet: VC20 VS VC200
miRNA_NAME	VC20A	VC20B	VC200A	VC200B	VC20A_CPM	VC20B_CPM	VC200A_CPM	VC200B_CPM	VC20_mean	VC200_mean	log2(fc)	PValue	FDR
ath-miR157a-5p	11	67	236	890	7.43	41.22	199.31	483.16	24.325	341.235	3.81025	1.58549e-06	4.96508e-05
ath-miR157d	0	3	6	86	0	1.85	5.07	46.69	0.925	25.88	4.80624	0.000107863	0.00237699
ath-miR169a-5p	69	36	3	6	46.58	22.15	2.53	3.26	34.365	2.895	-3.5693	5.92666e-06	0.000167922
ath-miR397a	18	19	1	0	12.15	11.69	0.84	0	11.92	0.42	-4.82685	1.48288e-06	4.96508e-05
ath-miR408-3p	144	119	10	7	97.21	73.21	8.45	3.8	85.21	6.125	-3.79824	7.6758e-08	3.51316e-06
bra-miR408-5p	144	119	10	7	97.21	73.21	8.45	3.8	85.21	6.125	-3.79824	5.22573e-08	3.10931e-06
far-miR529	238	123	16	18	160.67	75.67	13.51	9.77	118.17	11.64	-3.3437	1.08869e-06	4.04858e-05
gma-miR156g	0	3	6	86	0	1.85	5.07	46.69	0.925	25.88	4.80624	0.000106164	0.00237699
gma-miR169u	22	11	3	3	14.85	6.77	2.53	1.63	10.81	2.08	-2.37771	0.00268598	0.0357692
gma-miR408d	144	119	10	7	97.21	73.21	8.45	3.8	85.21	6.125	-3.79824	6.77157e-08	3.35757e-06
hbr-miR156	11	67	236	890	7.43	41.22	199.31	483.16	24.325	341.235	3.81025	1.58253e-06	4.96508e-05
mtr-miR319a-3p	146	119	16	58	98.56	73.21	13.51	31.49	85.885	22.5	-1.93248	0.00246129	0.0340574
novel_10	2	14	6884	1922	1.35	8.61	5813.74	1043.4	4.98	3428.57	9.42725	2.95637e-18	1.75904e-15
novel_107	1048	458	193	165	707.49	281.75	162.99	89.57	494.62	126.28	-1.96969	0.000710996	0.0114336
novel_120	950	610	80	407	641.34	375.26	67.56	220.95	508.3	144.255	-1.81706	0.00289503	0.0374466
novel_127	391	700	163	185	263.96	430.63	137.66	100.43	347.295	119.045	-1.54465	0.00350605	0.0409468
novel_136	210	324	51	114	141.77	199.32	43.07	61.89	170.545	52.48	-1.70031	0.00346555	0.0409468
novel_139	194	395	63	85	130.97	243	53.21	46.14	186.985	49.675	-1.91233	0.00147118	0.0224449
novel_15	33536	54133	797	7380	22639.8	33301.8	673.09	4006.4	27970.8	2339.74	-3.5795	7.43169e-07	3.15847e-05
novel_153	0	5	83	127	0	3.08	70.1	68.94	1.54	69.52	5.49643	1.2305e-10	1.04593e-08
novel_160	111	217	1	1	74.94	133.5	0.84	0.54	104.22	0.69	-7.23882	2.82899e-14	2.80541e-12
novel_171	6	7	87	28	4.05	4.31	73.47	15.2	4.18	44.335	3.40687	0.000118231	0.00251241
novel_183	10	19	1	2	6.75	11.69	0.84	1.09	9.22	0.965	-3.25617	0.000614947	0.0101637
novel_186	16	7	49	76	10.8	4.31	41.38	41.26	7.555	41.32	2.45134	0.000301628	0.00560839
novel_189	0	0	4	15	0	0	3.38	8.14	0.001	5.76	12.4919	0.000240495	0.0049343
novel_203	0	1	4	21	0	0.62	3.38	11.4	0.31	7.39	4.57523	0.000747193	0.0116995
novel_238	1	9	18	28	0.68	5.54	15.2	15.2	3.11	15.2	2.28908	0.00193437	0.028072
novel_255	192	792	41	31	129.62	487.23	34.63	16.83	308.425	25.73	-3.5834	8.8954e-07	3.52851e-05
novel_306	213	314	48	37	143.79	193.17	40.54	20.09	168.48	30.315	-2.47447	8.34393e-05	0.0020686
novel_319	102	55	14	4	68.86	33.84	11.82	2.17	51.35	6.995	-2.87597	0.000285984	0.00560839
novel_338	14	6	34	83	9.45	3.69	28.71	45.06	6.57	36.885	2.48907	0.000317614	0.00572668
novel_350	1	5	13	33	0.68	3.08	10.98	17.91	1.88	14.445	2.94177	0.000299972	0.00560839
novel_355	49	57	9	12	33.08	35.07	7.6	6.51	34.075	7.055	-2.272	0.000446138	0.00780742
novel_356	144	112	25	53	97.21	68.9	21.11	28.77	83.055	24.94	-1.73561	0.00394878	0.0451831
novel_361	44	46	1	9	29.7	28.3	0.84	4.89	29	2.865	-3.33945	1.98576e-05	0.000537057
novel_364	1	0	146	288	0.68	0	123.3	156.35	0.34	139.825	8.68387	2.0931e-17	6.22697e-15
novel_369	77	107	9	15	51.98	65.82	7.6	8.14	58.9	7.87	-2.90383	5.6685e-06	0.000167922
novel_372	31	197	10	3	20.93	121.19	8.45	1.63	71.06	5.04	-3.81754	8.76906e-05	0.00208704
novel_385	1	0	23	50	0.68	0	19.42	27.14	0.34	23.28	6.09741	1.78953e-08	1.18308e-06
novel_398	7	12	0	2	4.73	7.38	0	1.09	6.055	0.545	-3.4738	0.00334739	0.0409468
novel_400	30732	23071	2897	4313	20746.9	14192.9	2446.6	2341.41	17469.9	2394.01	-2.86737	8.81938e-10	6.55941e-08
novel_419	0	2	13	7	0	1.23	10.98	3.8	0.615	7.39	3.58692	0.00229605	0.0325274
novel_465	19	1	0	0	12.83	0.62	0	0	6.725	0.001	-12.7153	0.00270524	0.0357692
novel_468	28	33	4	12	18.9	20.3	3.38	6.51	19.6	4.945	-1.98681	0.0044403	0.0498486
novel_481	112	151	0	0	75.61	92.89	0	0	84.25	0.001	-16.3624	7.70563e-16	1.51887e-13
novel_61	3931	3017	617	1208	2653.78	1856.01	521.07	655.79	2254.89	588.43	-1.93812	5.78301e-05	0.00149604
novel_71	3837	2656	126	114	2590.32	1633.93	106.41	61.89	2112.12	84.15	-4.64959	1.02109e-15	1.51887e-13
novel_91	507	838	120	353	342.27	515.53	101.34	191.63	428.9	146.485	-1.54989	0.00305843	0.0387185
novel_95	909	1453	345	444	613.66	893.86	291.36	241.04	753.76	266.2	-1.50159	0.0018602	0.0276705
osa-miR408-3p	15	12	1	2	10.13	7.38	0.84	1.09	8.755	0.965	-3.18151	0.000608137	0.0101637
pab-miR3711	31	33	207	56	20.93	20.3	174.82	30.4	20.615	102.61	2.3154	0.00350973	0.0409468
pab-miR397	2534	1646	89	102	1710.68	1012.6	75.16	55.37	1361.64	65.265	-4.38289	1.70635e-14	2.03055e-12
ppt-miR408b	145	119	10	7	97.89	73.21	8.45	3.8	85.55	6.125	-3.80399	6.53508e-08	3.35757e-06

## Sheet: VC20 VS VC600
miRNA_NAME	VC20A	VC20B	VC600A	VC600B	VC20A_CPM	VC20B_CPM	VC600A_CPM	VC600B_CPM	VC20_mean	VC600_mean	log2(fc)	PValue	FDR
ath-miR164a	29	24	114	135	19.58	14.76	69.44	96.04	17.17	82.74	2.26869	0.000563039	0.00359094
ath-miR164c-5p	5383	4847	26742	26430	3634.01	2981.8	16289.3	18802.1	3307.91	17545.7	2.40712	8.08858e-06	0.000110544
ath-miR166a-3p	62704	68030	181353	171421	42330.9	41851.1	110467	121947	42091	116207	1.46512	0.00587945	0.0222027
ath-miR167d	106	98	32	21	71.56	60.29	19.49	14.94	65.925	17.215	-1.93716	0.00432034	0.0170002
ath-miR169a-5p	69	36	17	8	46.58	22.15	10.36	5.69	34.365	8.025	-2.09837	0.0091259	0.0325358
ath-miR169b-5p	374	316	157	89	252.48	194.4	95.63	63.31	223.44	79.47	-1.49141	0.00933169	0.0330641
ath-miR169h	24	30	4	3	16.2	18.46	2.44	2.13	17.33	2.285	-2.92301	0.000885645	0.00484152
ath-miR396a-5p	217	170	28	15	146.49	104.58	17.06	10.67	125.535	13.865	-3.17857	2.56234e-06	4.08551e-05
ath-miR396b-5p	1017	789	110	111	686.57	485.38	67	78.96	585.975	72.98	-3.00527	2.14753e-07	5.86991e-06
ath-miR397a	18	19	0	0	12.15	11.69	0	0	11.92	0.001	-13.5411	1.08977e-06	2.08509e-05
ath-miR408-3p	144	119	4	10	97.21	73.21	2.44	7.11	85.21	4.775	-4.15745	3.80158e-07	8.72842e-06
ath-miR8175	45	8	68	168	30.38	4.92	41.42	119.51	17.65	80.465	2.18869	0.0137515	0.0443449
bra-miR408-5p	144	119	4	10	97.21	73.21	2.44	7.11	85.21	4.775	-4.15745	3.97345e-07	8.77216e-06
cme-miR169k	6	3	0	0	4.05	1.85	0	0	2.95	0.001	-11.5265	0.0139867	0.0446019
cpa-miR166e	62667	67986	181255	171334	42305.9	41824	110407	121886	42064.9	116146	1.46525	0.00628528	0.0235801
cpa-miR169	9	5	0	1	6.08	3.08	0	0.71	4.58	0.355	-3.68946	0.00790479	0.0289003
far-miR529	238	123	10	12	160.67	75.67	6.09	8.54	118.17	7.315	-4.01386	8.53134e-08	3.06062e-06
gma-miR164b	29	24	114	135	19.58	14.76	69.44	96.04	17.17	82.74	2.26869	0.000545621	0.00359094
gma-miR166m	71	100	221	251	47.93	61.52	134.62	178.56	54.725	156.59	1.51672	0.0094784	0.0333779
gma-miR169k	9	6	0	1	6.08	3.69	0	0.71	4.885	0.355	-3.78247	0.00473221	0.0181086
gma-miR169u	22	11	2	2	14.85	6.77	1.22	1.42	10.81	1.32	-3.03376	0.00167139	0.00798993
gma-miR169v	374	315	154	92	252.48	193.78	93.81	65.45	223.13	79.63	-1.4865	0.00969258	0.0337184
gma-miR396h	217	170	28	15	146.49	104.58	17.06	10.67	125.535	13.865	-3.17857	2.50785e-06	4.08551e-05
gma-miR408d	144	119	4	10	97.21	73.21	2.44	7.11	85.21	4.775	-4.15745	4.15402e-07	8.83113e-06
gma-miR6300	2063	2763	834	457	1392.71	1699.76	508.01	325.11	1546.23	416.56	-1.89216	0.000573455	0.00361718
hci-miR164a	4	3	22	30	2.7	1.85	13.4	21.34	2.275	17.37	2.93266	0.00117566	0.00607954
lja-miR171c	20	14	2	1	13.5	8.61	1.22	0.71	11.055	0.965	-3.51803	0.00034173	0.00248295
mdm-miR396a	179	143	21	14	120.84	87.97	12.79	9.96	104.405	11.375	-3.19825	1.31328e-06	2.43168e-05
mes-miR166i	33	32	116	120	22.28	19.69	70.66	85.37	20.985	78.015	1.89439	0.0030739	0.012879
mtr-miR156g-5p	1320	1319	7358	3005	891.12	811.43	4481.95	2137.73	851.275	3309.84	1.95906	0.000559242	0.00359094
novel_1	366604	423496	113004	92106	247491	260529	68833.7	65523.4	254010	67178.6	-1.91881	0.000364591	0.00258364
novel_100	1397	555	17	57	943.1	341.43	10.36	40.55	642.265	25.455	-4.65715	1.08341e-08	5.65341e-07
novel_101	39	58	191	146	26.33	35.68	116.34	103.86	31.005	110.1	1.82824	0.00276916	0.0118619
novel_103	924	952	262	178	623.78	585.66	159.59	126.63	604.72	143.11	-2.07914	0.000100322	0.00092727
novel_106	908	984	415	190	612.98	605.34	252.79	135.16	609.16	193.975	-1.65095	0.00294012	0.012501
novel_113	283	126	719	443	191.05	77.51	437.96	315.15	134.28	376.555	1.48762	0.0141606	0.0446604
novel_115	595	618	202	147	401.68	380.18	123.04	104.57	390.93	113.805	-1.78035	0.00109623	0.00577281
novel_118	432	633	154	125	291.64	389.41	93.81	88.92	340.525	91.365	-1.89805	0.000620444	0.00386253
novel_120	950	610	159	78	641.34	375.26	96.85	55.49	508.3	76.17	-2.73839	7.22902e-06	0.000103736
novel_123	347	455	92	78	234.26	279.91	56.04	55.49	257.085	55.765	-2.20481	0.000101774	0.00092727
novel_127	391	700	34	43	263.96	430.63	20.71	30.59	347.295	25.65	-3.75913	3.83989e-09	2.75512e-07
novel_128	242	445	85	78	163.37	273.76	51.78	55.49	218.565	53.635	-2.02682	0.000726216	0.00425926
novel_129	319	506	117	35	215.35	311.28	71.27	24.9	263.315	48.085	-2.45313	0.000204634	0.00158729
novel_13	27860	41347	3378	2092	18808	25436.1	2057.63	1488.23	22122	1772.93	-3.64128	4.91848e-10	4.03316e-08
novel_131	372	383	89	36	251.13	235.62	54.21	25.61	243.375	39.91	-2.60836	3.32107e-05	0.000359678
novel_136	210	324	104	75	141.77	199.32	63.35	53.35	170.545	58.35	-1.54735	0.00843167	0.0304388
novel_138	198	96	48	25	133.67	59.06	29.24	17.78	96.365	23.51	-2.03523	0.00276232	0.0118619
novel_139	194	395	31	15	130.97	243	18.88	10.67	186.985	14.775	-3.66169	1.20016e-07	3.80556e-06
novel_141	230	90	12	34	155.27	55.37	7.31	24.19	105.32	15.75	-2.74136	0.000534608	0.0035682
novel_145	138	122	48	37	93.16	75.05	29.24	26.32	84.105	27.78	-1.59814	0.00808048	0.0293557
novel_147	93	118	27	19	62.78	72.59	16.45	13.52	67.685	14.985	-2.17532	0.00141705	0.00719813
novel_148	123	154	57	16	83.04	94.74	34.72	11.38	88.89	23.05	-1.94725	0.00471023	0.0181086
novel_15	33536	54133	5691	5493	22639.8	33301.8	3466.54	3907.67	27970.8	3687.11	-2.92336	2.51401e-07	6.55927e-06
novel_151	106	143	35	25	71.56	87.97	21.32	17.78	79.765	19.55	-2.02859	0.00154466	0.00751385
novel_153	0	5	13	71	0	3.08	7.92	50.51	1.54	29.215	4.24571	0.000698996	0.00421414
novel_154	27	109	23	7	18.23	67.06	14.01	4.98	42.645	9.495	-2.16714	0.0139525	0.0446019
novel_158	67	45	6	12	45.23	27.68	3.65	8.54	36.455	6.095	-2.58042	0.00147108	0.0072793
novel_16	5545	6747	22272	18797	3743.38	4150.66	13566.5	13372	3947.02	13469.2	1.77083	0.000679102	0.00414686
novel_160	111	217	2	1	74.94	133.5	1.22	0.71	104.22	0.965	-6.75489	8.10495e-13	1.16306e-10
novel_162	81	49	3	9	54.68	30.14	1.83	6.4	42.41	4.115	-3.36544	0.000129198	0.00110686
novel_166	155	5	0	0	104.64	3.08	0	0	53.86	0.001	-15.7169	7.8022e-06	0.000109231
novel_17	4240	4174	18088	16201	2862.38	2567.78	11017.9	11525.2	2715.08	11271.6	2.05362	9.89074e-05	0.00092727
novel_170	198	1	0	3	133.67	0.62	0	2.13	67.145	1.065	-5.97835	0.0010171	0.00545625
novel_173	25	43	2	4	16.88	26.45	1.22	2.85	21.665	2.035	-3.41227	0.00020001	0.00158729
novel_178	20	37	2	1	13.5	22.76	1.22	0.71	18.13	0.965	-4.23171	4.83709e-05	0.000495802
novel_182	36	50	11	4	24.3	30.76	6.7	2.85	27.53	4.775	-2.52743	0.00174981	0.00809993
novel_183	10	19	2	2	6.75	11.69	1.22	1.42	9.22	1.32	-2.80423	0.00385663	0.0157
novel_187	16	9	0	3	10.8	5.54	0	2.13	8.17	1.065	-2.93948	0.00456355	0.0178196
novel_189	0	0	18	9	0	0	10.96	6.4	0.001	8.68	13.0835	2.59591e-05	0.000296836
novel_191	16	21	4	3	10.8	12.92	2.44	2.13	11.86	2.285	-2.37584	0.00465592	0.0180574
novel_200	20	17	5	0	13.5	10.46	3.05	0	11.98	1.525	-2.97375	0.00270469	0.0117613
novel_205	11	16	1	0	7.43	9.84	0.61	0	8.635	0.305	-4.82332	0.000120995	0.00105289
novel_208	1	0	23	18	0.68	0	14.01	12.81	0.34	13.41	5.30163	6.36086e-06	9.36188e-05
novel_209	7	12	1	0	4.73	7.38	0.61	0	6.055	0.305	-4.31125	0.00112592	0.00587526
novel_216	11	7	0	0	7.43	4.31	0	0	5.87	0.001	-12.5191	0.000280372	0.00211755
novel_220	3	6	0	0	2.03	3.69	0	0	2.86	0.001	-11.4818	0.0119895	0.0395517
novel_222	5	11	0	0	3.38	6.77	0	0	5.075	0.001	-12.3092	0.000727191	0.00425926
novel_224	4	6	0	0	2.7	3.69	0	0	3.195	0.001	-11.6416	0.00650605	0.0242498
novel_229	621	804	221	135	419.23	494.61	134.62	96.04	456.92	115.33	-1.98617	0.000357648	0.00256612
novel_23	10204	12500	2798	1034	6888.62	7689.82	1704.34	735.58	7289.22	1219.96	-2.57893	1.3836e-05	0.000184694
novel_232	2638	2090	1199	695	1780.89	1285.74	730.34	494.42	1533.32	612.38	-1.32416	0.0147659	0.0463148
novel_240	24	38	4	0	16.2	23.38	2.44	0	19.79	1.22	-4.01982	0.00016345	0.00135971
novel_241	784	1039	3700	3738	529.27	639.18	2253.77	2659.18	584.225	2456.47	2.07199	8.78371e-05	0.000840309
novel_250	98	67	36	10	66.16	41.22	21.93	7.11	53.69	14.52	-1.88661	0.0141076	0.0446604
novel_253	5	1	16	14	3.38	0.62	9.75	9.96	2	9.855	2.30086	0.0108103	0.0362691
novel_255	192	792	28	28	129.62	487.23	17.06	19.92	308.425	18.49	-4.0601	9.41787e-08	3.17992e-06
novel_267	31	32	0	6	20.93	19.69	0	4.27	20.31	2.135	-3.24988	0.00170332	0.00798993
novel_271	26	29	151	109	17.55	17.84	91.98	77.54	17.695	84.76	2.26004	0.000300384	0.00223922
novel_289	57	66	6	5	38.48	40.6	3.65	3.56	39.54	3.605	-3.45524	1.65303e-05	0.000201881
novel_297	71	69	11	8	47.93	42.45	6.7	5.69	45.19	6.195	-2.86683	0.000120455	0.00105289
novel_298	30	28	5	2	20.25	17.23	3.05	1.42	18.74	2.235	-3.06777	0.000704803	0.00421414
novel_299	14	8	0	1	9.45	4.92	0	0.71	7.185	0.355	-4.3391	0.0004325	0.00299102
novel_300	124	78	5	10	83.71	47.98	3.05	7.11	65.845	5.08	-3.69617	6.03497e-06	9.11599e-05
novel_301	32	39	5	7	21.6	23.99	3.05	4.98	22.795	4.015	-2.50525	0.00171111	0.00798993
novel_302	171	85	28	46	115.44	52.29	17.06	32.72	83.865	24.89	-1.7525	0.0109313	0.0362691
novel_304	3	0	22	8	2.03	0	13.4	5.69	1.015	9.545	3.23327	0.00305998	0.012879
novel_306	213	314	18	10	143.79	193.17	10.96	7.11	168.48	9.035	-4.22091	9.29461e-09	5.33511e-07
novel_307	22	15	0	3	14.85	9.23	0	2.13	12.04	1.065	-3.49891	0.000318046	0.00234049
novel_308	179	370	29	38	120.84	227.62	17.66	27.03	174.23	22.345	-2.96297	1.56556e-05	0.000195354
novel_309	19	23	60	106	12.83	14.15	36.55	75.41	13.49	55.98	2.05302	0.00408293	0.016275
novel_313	422	423	179	158	284.89	260.22	109.03	112.4	272.555	110.715	-1.2997	0.0157285	0.0488008
novel_317	15	7	3	0	10.13	4.31	1.83	0	7.22	0.915	-2.98016	0.0100315	0.0342744
novel_319	102	55	9	3369	68.86	33.84	5.48	2396.68	51.35	1201.08	4.54782	0.00315708	0.0131316
novel_327	82	111	25	13	55.36	68.29	15.23	9.25	61.825	12.24	-2.33659	0.000978393	0.00529809
novel_331	15	6	2	1	10.13	3.69	1.22	0.71	6.91	0.965	-2.84008	0.00984149	0.0340302
novel_332	3	3	23	24	2.03	1.85	14.01	17.07	1.94	15.54	3.00186	0.00108215	0.00575145
novel_333	20	21	111	63	13.5	12.92	67.61	44.82	13.21	56.215	2.08932	0.00266699	0.0116859
novel_334	23	44	8	8	15.53	27.07	4.87	5.69	21.3	5.28	-2.01224	0.0108897	0.0362691
novel_335	18	32	0	0	12.15	19.69	0	0	15.92	0.001	-13.9586	4.30847e-07	8.83236e-06
novel_338	14	6	102	57	9.45	3.69	62.13	40.55	6.57	51.34	2.96612	0.000148421	0.00125285
novel_339	4	10	1	0	2.7	6.15	0.61	0	4.425	0.305	-3.8588	0.00886295	0.0317958
novel_346	5	7	0	0	3.38	4.31	0	0	3.845	0.001	-11.9088	0.00244273	0.010936
novel_348	12	9	1	1	8.1	5.54	0.61	0.71	6.82	0.66	-3.36923	0.00146084	0.0072793
novel_356	144	112	14	0	97.21	68.9	8.53	0	83.055	4.265	-4.28345	2.15858e-05	0.000252862
novel_364	1	0	157	76	0.68	0	95.63	54.07	0.34	74.85	7.78232	2.51775e-11	2.89038e-09
novel_370	127	140	28	13	85.74	86.13	17.06	9.25	85.935	13.155	-2.70763	6.71334e-05	0.000676045
novel_371	177	130	525	306	119.49	79.97	319.79	217.69	99.73	268.74	1.43011	0.012217	0.0400719
novel_372	31	197	2	0	20.93	121.19	1.22	0	71.06	0.61	-6.86408	1.25968e-07	3.80556e-06
novel_373	0	0	7	8	0	0	4.26	5.69	0.001	4.975	12.2805	0.00062581	0.00386253
novel_381	0	2	17	9	0	1.23	10.36	6.4	0.615	8.38	3.76829	0.000826282	0.00464986
novel_388	0	0	3	18	0	0	1.83	12.81	0.001	7.32	12.8376	0.000841705	0.00466685
novel_398	7	12	0	2	4.73	7.38	0	1.42	6.055	0.71	-3.09224	0.00399036	0.0160978
novel_399	7	7	25	29	4.73	4.31	15.23	20.63	4.52	17.93	1.98798	0.0153421	0.0478608
novel_4	108860	96902	13341	10488	73490.4	59612.7	8126.36	7461.07	66551.5	7793.72	-3.09409	4.77556e-08	1.95798e-06
novel_400	30732	23071	380	513	20746.9	14192.9	231.47	364.94	17469.9	298.205	-5.87242	5.53018e-19	1.58716e-16
novel_406	25	36	1	2	16.88	22.15	0.61	1.42	19.515	1.015	-4.26503	2.63739e-05	0.000296836
novel_412	2	8	0	0	1.35	4.92	0	0	3.135	0.001	-11.6142	0.0126702	0.041322
novel_417	16	24	2	0	10.8	14.76	1.22	0	12.78	0.61	-4.38893	3.62421e-05	0.000378236
novel_418	12	11	117	41	8.1	6.77	71.27	29.17	7.435	50.22	2.75586	0.000499478	0.00337294
novel_42	4384	5325	1519	1313	2959.6	3275.86	925.26	934.06	3117.73	929.66	-1.74572	0.000755278	0.0043353
novel_420	960	892	355	228	648.09	548.75	216.24	162.2	598.42	189.22	-1.66109	0.0017719	0.00813654
novel_422	10	16	1	2	6.75	9.84	0.61	1.42	8.295	1.015	-3.03076	0.00212965	0.00970173
novel_424	381	178	52	30	257.21	109.5	31.67	21.34	183.355	26.505	-2.7903	3.48982e-05	0.000370955
novel_427	442	290	28	62	298.39	178.4	17.06	44.11	238.395	30.585	-2.96246	1.55216e-05	0.000195354
novel_428	5	12	1	1	3.38	7.38	0.61	0.71	5.38	0.66	-3.02707	0.0099154	0.0340805
novel_43	656	1368	2989	2861	442.86	841.57	1820.68	2035.29	642.215	1927.98	1.58597	0.0043241	0.0170002
novel_430	22	41	6	3	14.85	25.22	3.65	2.13	20.035	2.89	-2.79338	0.00151935	0.00745391
novel_437	19	3	0	0	12.83	1.85	0	0	7.34	0.001	-12.8416	0.000794102	0.00451302
novel_44	2592	2540	670	983	1749.83	1562.57	408.11	699.3	1656.2	553.705	-1.58069	0.00401044	0.0160978
novel_441	8	13	2	2	5.4	8	1.22	1.42	6.7	1.32	-2.34362	0.0109279	0.0362691
novel_445	9	10	1	0	6.08	6.15	0.61	0	6.115	0.305	-4.32547	0.000845562	0.00466685
novel_456	440	577	48	53	297.04	354.96	29.24	37.7	326	33.47	-3.28393	4.41509e-08	1.94943e-06
novel_463	9	181	1	0	6.08	111.35	0.61	0	58.715	0.305	-7.58878	5.27843e-06	8.1887e-05
novel_464	13	10	0	1	8.78	6.15	0	0.71	7.465	0.355	-4.39425	0.000182139	0.0014725
novel_465	19	1	0	0	12.83	0.62	0	0	6.725	0.001	-12.7153	0.00324332	0.0133933
novel_47	357	751	4471	2179	241.01	462	2723.4	1550.12	351.505	2136.76	2.60381	1.4366e-05	0.000187411
novel_473	82	83	33	18	55.36	51.06	20.1	12.81	53.21	16.455	-1.69317	0.0134297	0.0435517
novel_475	30	32	3	6	20.25	19.69	1.83	4.27	19.97	3.05	-2.71095	0.00143336	0.00721708
novel_476	24	21	3	1	16.2	12.92	1.83	0.71	14.56	1.27	-3.51911	0.00018074	0.0014725
novel_481	112	151	26	23	75.61	92.89	15.84	16.36	84.25	16.1	-2.38762	0.000203669	0.00158729
novel_55	2884	4347	1712	209	1946.96	2674.21	1042.82	148.68	2310.59	595.75	-1.95548	0.0105582	0.0358604
novel_57	202	133	1506	455	136.37	81.82	917.34	323.68	109.095	620.51	2.50787	0.000121063	0.00105289
novel_58	5234	3690	273	345	3533.42	2270.03	166.29	245.43	2901.72	205.86	-3.81718	1.63061e-10	1.55995e-08
novel_61	3931	3017	1067	1036	2653.78	1856.01	649.94	737	2254.89	693.47	-1.70115	0.00132586	0.00679503
novel_67	2707	2373	451	297	1827.47	1459.84	274.72	211.28	1643.65	243	-2.75788	7.25139e-07	1.43528e-05
novel_70	1690	1068	117	152	1140.9	657.02	71.27	108.13	898.96	89.7	-3.32508	2.74826e-08	1.31458e-06
novel_71	3837	2656	31	55	2590.32	1633.93	18.88	39.13	2112.12	29.005	-6.18625	4.83646e-18	9.25375e-16
novel_72	406	375	1860	1144	274.09	230.69	1132.98	813.83	252.39	973.405	1.94739	0.000269398	0.00206179
novel_74	2159	1745	537	318	1457.52	1073.5	327.1	226.22	1265.51	276.66	-2.19353	7.02669e-05	0.0006954
novel_76	7	9	0	0	4.73	5.54	0	0	5.135	0.001	-12.3261	0.00042358	0.00296506
novel_88	1049	1474	388	307	708.17	906.78	236.34	218.4	807.475	227.37	-1.82838	0.000551147	0.00359094
novel_90	474	664	39	52	319.99	408.48	23.76	36.99	364.235	30.375	-3.58391	4.49195e-09	2.86486e-07
novel_95	909	1453	453	96	613.66	893.86	275.93	68.29	753.76	172.11	-2.13077	0.00164024	0.00791174
novel_98	48	20	122	127	32.4	12.3	74.31	90.35	22.35	82.33	1.88114	0.0054995	0.0209054
osa-miR164d	35	26	116	129	23.63	15.99	70.66	91.77	19.81	81.215	2.03552	0.00171213	0.00798993
osa-miR164e	4	3	27	34	2.7	1.85	16.45	24.19	2.275	20.32	3.15896	0.000470858	0.00321753
osa-miR408-3p	15	12	0	0	10.13	7.38	0	0	8.755	0.001	-13.0959	1.77187e-05	0.000211886
osa-miR528-5p	0	0	8	41	0	0	4.87	29.17	0.001	17.02	14.0549	2.81116e-05	0.000310309
pab-miR3711	31	33	249	606	20.93	20.3	151.67	431.1	20.615	291.385	3.82116	6.01011e-08	2.29987e-06
pab-miR397	2534	1646	21	19	1710.68	1012.6	12.79	13.52	1361.64	13.155	-6.69359	9.85286e-22	5.65554e-19
ppe-miR396a	164	138	21	12	110.71	84.9	12.79	8.54	97.805	10.665	-3.19702	2.22133e-06	3.86376e-05
ppt-miR166j	102	147	312	375	68.86	90.43	190.05	266.77	79.645	228.41	1.51997	0.00746574	0.0274701
ppt-miR408b	145	119	4	10	97.89	73.21	2.44	7.11	85.55	4.775	-4.1632	3.59594e-07	8.60028e-06
ppt-miR536a	17	8	2	1	11.48	4.92	1.22	0.71	8.2	0.965	-3.08702	0.00382384	0.0156777
ppt-miR536f	1975	1311	266	128	1333.3	806.51	162.03	91.06	1069.9	126.545	-3.07976	2.99595e-07	7.47685e-06
ppt-miR894	11520	6660	25216	35106	7777.04	4097.14	15359.7	24974.1	5937.09	20166.9	1.76416	0.00234141	0.0105824
ptc-miR169s	374	314	154	92	252.48	193.17	93.81	65.45	222.825	79.63	-1.48453	0.00963684	0.0337184
ptc-miR396g-5p	218	151	48	42	147.17	92.89	29.24	29.88	120.03	29.56	-2.02168	0.00254983	0.0112585
tcc-miR169f	422	310	112	106	284.89	190.71	68.22	75.41	237.8	71.815	-1.72739	0.00245773	0.010936
vvi-miR396a	2309	1388	293	250	1558.78	853.88	178.47	177.85	1206.33	178.16	-2.75938	1.46497e-06	2.62779e-05
vvi-miR396b	1002	771	108	107	676.44	474.31	65.79	76.12	575.375	70.955	-3.01953	1.98916e-07	5.70889e-06
vvi-miR828a	26	30	2	2	17.55	18.46	1.22	1.42	18.005	1.32	-3.76979	8.7032e-05	0.000840309
zma-miR164h-5p	7	3	30	45	4.73	1.85	18.27	32.01	3.29	25.14	2.93383	0.000737345	0.00427511
zma-miR166h-3p	62679	67993	181275	171342	42314	41828.3	110419	121891	42071.2	116155	1.46515	0.00658602	0.0243895
zma-miR396g-3p	217	170	28	15	146.49	104.58	17.06	10.67	125.535	13.865	-3.17857	2.51222e-06	4.08551e-05

## Sheet: VC200 VS VC600
miRNA_NAME	VC200A	VC200B	VC600A	VC600B	VC200A_CPM	VC200B_CPM	VC600A_CPM	VC600B_CPM	VC200_mean	VC600_mean	log2(fc)	PValue	FDR
ath-miR157a-5p	236	890	31	128	199.31	483.16	18.88	91.06	341.235	54.97	-2.63405	0.00151564	0.0108589
ath-miR157d	6	86	0	3	5.07	46.69	0	2.13	25.88	1.065	-4.60291	0.000198983	0.00274116
ath-miR164a	27	60	114	135	22.8	32.57	69.44	96.04	27.685	82.74	1.57948	0.00743553	0.0343565
ath-miR164c-5p	6524	11400	26742	26430	5509.71	6188.74	16289.3	18802.1	5849.23	17545.7	1.5848	0.00550106	0.0273123
ath-miR167d	56	101	32	21	47.29	54.83	19.49	14.94	51.06	17.215	-1.56853	0.00941434	0.039765
ath-miR169h	18	16	4	3	15.2	8.69	2.44	2.13	11.945	2.285	-2.38614	0.0077278	0.0348145
ath-miR172a	7735	17838	2897	2553	6532.44	9683.75	1764.64	1816.18	8108.1	1790.41	-2.17907	0.000266687	0.00343057
ath-miR172c	22	42	7	9	18.58	22.8	4.26	6.4	20.69	5.33	-1.95673	0.00409201	0.0227067
ath-miR395a	3	6	0	0	2.53	3.26	0	0	2.895	0.001	-11.4993	0.00676107	0.0321577
ath-miR396a-5p	58	147	28	15	48.98	79.8	17.06	10.67	64.39	13.865	-2.21539	0.000679497	0.0066486
ath-miR396b-5p	334	706	110	111	282.07	383.27	67	78.96	332.67	72.98	-2.18852	0.000512967	0.00569293
gma-miR156g	6	86	0	3	5.07	46.69	0	2.13	25.88	1.065	-4.60291	0.000193459	0.00274116
gma-miR164b	27	60	114	135	22.8	32.57	69.44	96.04	27.685	82.74	1.57948	0.00746617	0.0343565
gma-miR396h	58	147	28	15	48.98	79.8	17.06	10.67	64.39	13.865	-2.21539	0.000681306	0.0066486
gma-miR6300	1611	2432	834	457	1360.54	1320.26	508.01	325.11	1340.4	416.56	-1.68607	0.00513594	0.0263313
hbr-miR156	236	890	31	128	199.31	483.16	18.88	91.06	341.235	54.97	-2.63405	0.00148638	0.0108589
hci-miR164a	3	10	22	30	2.53	5.43	13.4	21.34	3.98	17.37	2.12576	0.00520707	0.0263313
mdm-miR396a	46	115	21	14	38.85	62.43	12.79	9.96	50.64	11.375	-2.15441	0.000717579	0.0068839
mes-miR166i	22	35	116	120	18.58	19	70.66	85.37	18.79	78.015	2.05379	0.000888547	0.00811157
mtr-miR156g-5p	1295	2017	7358	3005	1093.67	1094.97	4481.95	2137.73	1094.32	3309.84	1.59673	0.0112748	0.0465806
novel_1	285721	555478	113004	92106	241300	301553	68833.7	65523.4	271427	67178.6	-2.01449	0.000523429	0.00569732
novel_10	6884	1922	22	11	5813.74	1043.4	13.4	7.83	3428.57	10.615	-8.33536	2.97923e-15	8.43123e-13
novel_100	309	787	17	57	260.96	427.24	10.36	40.55	344.1	25.455	-3.75681	2.66316e-06	9.42093e-05
novel_103	542	786	262	178	457.74	426.7	159.59	126.63	442.22	143.11	-1.62764	0.00480315	0.0251721
novel_107	193	165	961	533	162.99	89.57	585.37	379.17	126.28	482.27	1.93321	0.00179243	0.012223
novel_11	50	16	519	109	42.23	8.69	316.14	77.54	25.46	196.84	2.95072	0.00109004	0.00907301
novel_115	444	905	202	147	374.97	491.3	123.04	104.57	433.135	113.805	-1.92825	0.00147987	0.0108589
novel_119	89	154	533	261	75.16	83.6	324.66	185.67	79.38	255.165	1.68458	0.00843111	0.0370976
novel_123	208	308	92	78	175.66	167.2	56.04	55.49	171.43	55.765	-1.62019	0.00890087	0.0384572
novel_127	163	185	34	43	137.66	100.43	20.71	30.59	119.045	25.65	-2.21448	0.000197322	0.00274116
novel_13	19163	26819	3378	2092	16183.7	14559.3	2057.63	1488.23	15371.5	1772.93	-3.11605	6.10742e-07	2.65908e-05
novel_131	266	241	89	36	224.64	130.83	54.21	25.61	177.735	39.91	-2.15491	0.00178135	0.012223
novel_139	63	85	31	15	53.21	46.14	18.88	10.67	49.675	14.775	-1.74936	0.00443353	0.0243348
novel_145	103	156	48	37	86.99	84.69	29.24	26.32	85.84	27.78	-1.6276	0.00467846	0.0251161
novel_146	27	48	180	67	22.8	26.06	109.64	47.66	24.43	78.65	1.68679	0.00861093	0.0374906
novel_147	73	107	27	19	61.65	58.09	16.45	13.52	59.87	14.985	-1.99831	0.00104965	0.00887844
novel_154	95	96	23	7	80.23	52.12	14.01	4.98	66.175	9.495	-2.80105	6.74036e-05	0.00136251
novel_158	39	49	6	12	32.94	26.6	3.65	8.54	29.77	6.095	-2.28816	0.000941738	0.00846069
novel_16	5907	8213	22272	18797	4988.64	4458.61	13566.5	13372	4723.62	13469.2	1.5117	0.00901868	0.038671
novel_162	50	47	3	9	42.23	25.51	1.83	6.4	33.87	4.115	-3.04104	6.32303e-05	0.00132549
novel_166	4	59	0	0	3.38	32.03	0	0	17.705	0.001	-14.1119	2.28467e-05	0.000562227
novel_17	3966	7325	18088	16201	3349.4	3976.54	11017.9	11525.2	3662.97	11271.6	1.6216	0.00521044	0.0263313
novel_170	10	21	0	3	8.45	11.4	0	2.13	9.925	1.065	-3.22021	0.0014808	0.0108589
novel_172	25	55	11	9	21.11	29.86	6.7	6.4	25.485	6.55	-1.96008	0.00389942	0.0218522
novel_173	49	63	2	4	41.38	34.2	1.22	2.85	37.79	2.035	-4.2149	7.62603e-08	5.39542e-06
novel_178	33	40	2	1	27.87	21.71	1.22	0.71	24.79	0.965	-4.68309	1.37231e-07	8.05969e-06
novel_182	29	25	11	4	24.49	13.57	6.7	2.85	19.03	4.775	-1.9947	0.00779747	0.0348145
novel_186	49	76	4	1	41.38	41.26	2.44	0.71	41.32	1.575	-4.71342	1.00129e-08	1.13346e-06
novel_187	42	25	0	3	35.47	13.57	0	2.13	24.52	1.065	-4.52503	6.05319e-06	0.000178497
novel_201	0	0	11	6	0	0	6.7	4.27	0.001	5.485	12.4213	0.00030536	0.00384075
novel_208	1	2	23	18	0.84	1.09	14.01	12.81	0.965	13.41	3.79664	0.000107482	0.00184347
novel_209	10	12	1	0	8.45	6.51	0.61	0	7.48	0.305	-4.61616	0.000475943	0.00549763
novel_216	3	6	0	0	2.53	3.26	0	0	2.895	0.001	-11.4993	0.0071543	0.0337444
novel_229	634	558	221	135	535.43	302.92	134.62	96.04	419.175	115.33	-1.86178	0.00345101	0.020074
novel_23	7641	8167	2798	1034	6453.05	4433.64	1704.34	735.58	5443.35	1219.96	-2.15766	0.000995662	0.00880539
novel_238	18	28	0	0	15.2	15.2	0	0	15.2	0.001	-13.8918	2.72288e-07	1.28429e-05
novel_240	18	35	4	0	15.2	19	2.44	0	17.1	1.22	-3.80904	8.67162e-05	0.00163604
novel_249	38	39	179	76	32.09	21.17	109.03	54.07	26.63	81.55	1.61463	0.0100776	0.0422514
novel_250	127	85	36	10	107.26	46.14	21.93	7.11	76.7	14.52	-2.40119	0.00157598	0.0111501
novel_251	1861	2271	8819	4127	1571.67	1232.86	5371.89	2935.91	1402.27	4153.9	1.56671	0.0115414	0.0473365
novel_261	13	11	39	42	10.98	5.97	23.76	29.88	8.475	26.82	1.66202	0.0119378	0.0479207
novel_289	53	49	6	5	44.76	26.6	3.65	3.56	35.68	3.605	-3.30704	6.30733e-06	0.000178497
novel_297	22	58	11	8	18.58	31.49	6.7	5.69	25.035	6.195	-2.01477	0.0044714	0.0243348
novel_298	19	24	5	2	16.05	13.03	3.05	1.42	14.54	2.235	-2.70168	0.00175111	0.012223
novel_299	16	10	0	1	13.51	5.43	0	0.71	9.47	0.355	-4.73747	0.00023083	0.00303836
novel_300	47	58	5	10	39.69	31.49	3.05	7.11	35.59	5.08	-2.80857	6.27514e-05	0.00132549
novel_304	1	2	22	8	0.84	1.09	13.4	5.69	0.965	9.545	3.30614	0.00217574	0.0146603
novel_306	48	37	18	10	40.54	20.09	10.96	7.11	30.315	9.035	-1.74644	0.0116426	0.0474079
novel_307	17	20	0	3	14.36	10.86	0	2.13	12.61	1.065	-3.56564	0.000457826	0.00539853
novel_308	187	180	29	38	157.93	97.72	17.66	27.03	127.825	22.345	-2.51615	0.000151366	0.00244781
novel_313	469	654	179	158	396.08	355.04	109.03	112.4	375.56	110.715	-1.76219	0.00347571	0.020074
novel_314	6	20	1	1	5.07	10.86	0.61	0.71	7.965	0.66	-3.59314	0.00145701	0.0108589
novel_319	14	4	9	3369	11.82	2.17	5.48	2396.68	6.995	1201.08	7.42379	7.29098e-05	0.001423
novel_323	6	11	2	0	5.07	5.97	1.22	0	5.52	0.61	-3.17779	0.00587551	0.0289177
novel_327	73	83	25	13	61.65	45.06	15.23	9.25	53.355	12.24	-2.12402	0.00102108	0.00887844
novel_333	14	27	111	63	11.82	14.66	67.61	44.82	13.24	56.215	2.08605	0.000752385	0.0070975
novel_335	5	11	0	0	4.22	5.97	0	0	5.095	0.001	-12.3149	0.000582242	0.00610275
novel_348	6	11	1	1	5.07	5.97	0.61	0.71	5.52	0.66	-3.06413	0.00492199	0.0255582
novel_356	25	53	14	0	21.11	28.77	8.53	0	24.94	4.265	-2.54784	0.006659	0.0319406
novel_366	115	189	25	18	97.12	102.6	15.23	12.81	99.86	14.02	-2.83242	3.90613e-06	0.000122826
novel_369	9	15	74	37	7.6	8.14	45.08	26.32	7.87	35.7	2.18149	0.00132991	0.0105996
novel_370	53	81	28	13	44.76	43.97	17.06	9.25	44.365	13.155	-1.75381	0.00532225	0.0266583
novel_373	0	1	7	8	0	0.54	4.26	5.69	0.27	4.975	4.20367	0.00336633	0.0198473
novel_384	7	9	1	0	5.91	4.89	0.61	0	5.4	0.305	-4.14608	0.00231185	0.0150403
novel_385	23	50	0	0	19.42	27.14	0	0	23.28	0.001	-14.5068	1.8517e-09	3.49354e-07
novel_389	38	67	270	101	32.09	36.37	164.46	71.85	34.23	118.155	1.78735	0.00745661	0.0343565
novel_390	7	16	3	0	5.91	8.69	1.83	0	7.3	0.915	-2.99605	0.00629977	0.0304758
novel_399	4	0	25	29	3.38	0	15.23	20.63	1.69	17.93	3.40728	0.00019557	0.00274116
novel_4	124880	126934	13341	10488	105465	68908.9	8126.36	7461.07	87186.9	7793.72	-3.48373	1.81988e-08	1.71675e-06
novel_400	2897	4313	380	513	2446.6	2341.41	231.47	364.94	2394.01	298.205	-3.00505	1.93124e-06	7.2872e-05
novel_406	13	11	1	2	10.98	5.97	0.61	1.42	8.475	1.015	-3.06173	0.00280034	0.0172282
novel_417	17	20	2	0	14.36	10.86	1.22	0	12.61	0.61	-4.36962	0.00011108	0.00184916
novel_418	5	2	117	41	4.22	1.09	71.27	29.17	2.655	50.22	4.24148	8.702e-07	3.51809e-05
novel_419	13	7	0	1	10.98	3.8	0	0.71	7.39	0.355	-4.37968	0.00134836	0.0105996
novel_422	9	14	1	2	7.6	7.6	0.61	1.42	7.6	1.015	-2.90452	0.00307783	0.0183374
novel_424	180	262	52	30	152.02	142.23	31.67	21.34	147.125	26.505	-2.47271	0.000101969	0.00180357
novel_427	152	189	28	62	128.37	102.6	17.06	44.11	115.485	30.585	-1.91681	0.0047481	0.0251161
novel_43	551	832	2989	2861	465.34	451.67	1820.68	2035.29	458.505	1927.98	2.07208	0.00045474	0.00539853
novel_430	22	37	6	3	18.58	20.09	3.65	2.13	19.335	2.89	-2.74207	0.000323739	0.0039834
novel_435	25	32	2	9	21.11	17.37	1.22	6.4	19.24	3.81	-2.33625	0.00284185	0.0172956
novel_437	3	8	0	0	2.53	4.34	0	0	3.435	0.001	-11.7461	0.00294818	0.0177518
novel_44	2064	2981	670	983	1743.11	1618.3	408.11	699.3	1680.7	553.705	-1.60188	0.00760805	0.0347271
novel_441	14	15	2	2	11.82	8.14	1.22	1.42	9.98	1.32	-2.9185	0.00224953	0.014805
novel_443	29	52	9	6	24.49	28.23	5.48	4.27	26.36	4.875	-2.43488	0.000546923	0.00584073
novel_456	320	332	48	53	270.25	180.23	29.24	37.7	225.24	33.47	-2.75052	3.76982e-05	0.000853486
novel_458	22	33	130	80	18.58	17.91	79.19	56.91	18.245	68.05	1.89909	0.00269557	0.0169445
novel_463	123	201	1	0	103.88	109.12	0.61	0	106.5	0.305	-8.44783	2.10068e-16	1.18899e-13
novel_464	8	18	0	1	6.76	9.77	0	0.71	8.265	0.355	-4.54112	0.00018784	0.00274116
novel_468	4	12	69	46	3.38	6.51	42.03	32.72	4.945	37.375	2.91803	2.94021e-05	0.000693399
novel_469	13367	27849	63672	48169	11288.8	15118.4	38784.3	34267	13203.6	36525.7	1.46798	0.00921165	0.0392015
novel_47	223	171	4471	2179	188.33	92.83	2723.4	1550.12	140.58	2136.76	3.92596	2.45227e-08	1.98283e-06
novel_475	18	24	3	6	15.2	13.03	1.83	4.27	14.115	3.05	-2.21035	0.00595727	0.0290674
novel_476	11	11	3	1	9.29	5.97	1.83	0.71	7.63	1.27	-2.58685	0.0117266	0.047409
novel_478	18	23	4	2	15.2	12.49	2.44	1.42	13.845	1.93	-2.84269	0.00105098	0.00887844
novel_481	0	0	26	23	0	0	15.84	16.36	0.001	16.1	13.9748	1.42397e-07	8.05969e-06
novel_5	5976	3323	25647	16782	5046.91	1803.96	15622.3	11938.6	3425.43	13780.4	2.00826	0.00269868	0.0169445
novel_57	55	88	1506	455	46.45	47.77	917.34	323.68	47.11	620.51	3.71935	1.95423e-07	1.00554e-05
novel_58	1984	2657	273	345	1675.55	1442.41	166.29	245.43	1558.98	205.86	-2.92087	3.52667e-06	0.000117417
novel_67	1507	1975	451	297	1272.71	1072.17	274.72	211.28	1172.44	243	-2.27049	0.000184137	0.00274116
novel_70	1684	733	117	152	1422.19	397.93	71.27	108.13	910.06	89.7	-3.34278	1.00285e-05	0.000270291
novel_72	403	304	1860	1144	340.35	165.03	1132.98	813.83	252.69	973.405	1.94567	0.00221863	0.0147734
novel_76	3	5	0	0	2.53	2.71	0	0	2.62	0.001	-11.3554	0.0107878	0.0448962
novel_80	285	470	1507	795	240.69	255.15	917.95	565.56	247.92	741.755	1.58107	0.0084551	0.0370976
novel_90	755	741	39	52	637.62	402.27	23.76	36.99	519.945	30.375	-4.0974	3.57645e-09	5.06068e-07
novel_98	19	26	122	127	16.05	14.11	74.31	90.35	15.08	82.33	2.44878	0.000100242	0.00180357
novel_99	7	20	64	57	5.91	10.86	38.98	40.55	8.385	39.765	2.24562	0.000630499	0.00648841
osa-miR164d	16	57	116	129	13.51	30.94	70.66	91.77	22.225	81.215	1.86956	0.00363995	0.0208102
osa-miR164e	3	11	27	34	2.53	5.97	16.45	24.19	4.25	20.32	2.25737	0.00239591	0.01541
osa-miR528-5p	0	0	8	41	0	0	4.87	29.17	0.001	17.02	14.0549	1.40222e-05	0.000360752
pab-miR397	89	102	21	19	75.16	55.37	12.79	13.52	65.265	13.155	-2.3107	0.000203408	0.00274116
ppe-miR396a	44	112	21	12	37.16	60.8	12.79	8.54	48.98	10.665	-2.19931	0.000794302	0.00737008
ppt-miR529e	71	92	27	21	59.96	49.94	16.45	14.94	54.95	15.695	-1.80781	0.00272429	0.0169445
ppt-miR536f	583	886	266	128	492.36	480.98	162.03	91.06	486.67	126.545	-1.94329	0.00129829	0.0104976
ptc-miR6478	161	262	79	60	135.97	142.23	48.12	42.68	139.1	45.4	-1.61536	0.00781173	0.0348145
vvi-miR396a	680	1334	293	250	574.28	724.19	178.47	177.85	649.235	178.16	-1.86557	0.00149837	0.0108589
vvi-miR396b	323	697	108	107	272.78	378.38	65.79	76.12	325.58	70.955	-2.19804	0.000506904	0.00569293
vvi-miR399i	163	57	11	26	137.66	30.94	6.7	18.5	84.3	12.6	-2.74211	0.00145032	0.0108589
vvi-miR828a	13	21	2	2	10.98	11.4	1.22	1.42	11.19	1.32	-3.0836	0.00128383	0.0104976
zma-miR156k-5p	1	16	0	0	0.84	8.69	0	0	4.765	0.001	-12.2183	0.00471157	0.0251161
zma-miR164h-5p	6	13	30	45	5.07	7.06	18.27	32.01	6.065	25.14	2.05141	0.00378682	0.0214334
zma-miR396g-3p	58	147	28	15	48.98	79.8	17.06	10.67	64.39	13.865	-2.21539	0.000645384	0.00652299

## Sheet: Total
miRNA_NAME
ath-miR157a-5p
ath-miR157d
ath-miR169a-5p
ath-miR397a
ath-miR408-3p
bra-miR408-5p
far-miR529
gma-miR156g
gma-miR169u
gma-miR408d
hbr-miR156
mtr-miR319a-3p
novel_10
novel_107
novel_120
novel_127
novel_136
novel_139
novel_15
novel_153
novel_160
novel_171
novel_183
novel_186
novel_189
novel_203
novel_238
novel_255
novel_306
novel_319
novel_338
novel_350
novel_355
novel_356
novel_361
novel_364
novel_369
novel_372
novel_385
novel_398
novel_400
novel_419
novel_465
novel_468
novel_481
novel_61
novel_71
novel_91
novel_95
osa-miR408-3p
pab-miR3711
pab-miR397
ppt-miR408b
ath-miR164a
ath-miR164c-5p
ath-miR166a-3p
ath-miR167d
ath-miR169b-5p
ath-miR169h
ath-miR396a-5p
ath-miR396b-5p
ath-miR8175
cme-miR169k
cpa-miR166e
cpa-miR169
gma-miR164b
gma-miR166m
gma-miR169k
gma-miR169v
gma-miR396h
gma-miR6300
hci-miR164a
lja-miR171c
mdm-miR396a
mes-miR166i
mtr-miR156g-5p
novel_1
novel_100
novel_101
novel_103
novel_106
novel_113
novel_115
novel_118
novel_123
novel_128
novel_129
novel_13
novel_131
novel_138
novel_141
novel_145
novel_147
novel_148
novel_151
novel_154
novel_158
novel_16
novel_162
novel_166
novel_17
novel_170
novel_173
novel_178
novel_182
novel_187
novel_191
novel_200
novel_205
novel_208
novel_209
novel_216
novel_220
novel_222
novel_224
novel_229
novel_23
novel_232
novel_240
novel_241
novel_250
novel_253
novel_267
novel_271
novel_289
novel_297
novel_298
novel_299
novel_300
novel_301
novel_302
novel_304
novel_307
novel_308
novel_309
novel_313
novel_317
novel_327
novel_331
novel_332
novel_333
novel_334
novel_335
novel_339
novel_346
novel_348
novel_370
novel_371
novel_373
novel_381
novel_388
novel_399
novel_4
novel_406
novel_412
novel_417
novel_418
novel_42
novel_420
novel_422
novel_424
novel_427
novel_428
novel_43
novel_430
novel_437
novel_44
novel_441
novel_445
novel_456
novel_463
novel_464
novel_47
novel_473
novel_475
novel_476
novel_55
novel_57
novel_58
novel_67
novel_70
novel_72
novel_74
novel_76
novel_88
novel_90
novel_98
osa-miR164d
osa-miR164e
osa-miR528-5p
ppe-miR396a
ppt-miR166j
ppt-miR536a
ppt-miR536f
ppt-miR894
ptc-miR169s
ptc-miR396g-5p
tcc-miR169f
vvi-miR396a
vvi-miR396b
vvi-miR828a
zma-miR164h-5p
zma-miR166h-3p
zma-miR396g-3p
ath-miR172a
ath-miR172c
ath-miR395a
novel_11
novel_119
novel_146
novel_172
novel_201
novel_249
novel_251
novel_261
novel_314
novel_323
novel_366
novel_384
novel_389
novel_390
novel_435
novel_443
novel_458
novel_469
novel_478
novel_5
novel_80
novel_99
ppt-miR529e
ptc-miR6478
vvi-miR399i
zma-miR156k-5p
