# Supplementary material for: Multifeature analyses of vascular cambial cells reveal longevity mechanisms in old Ginkgo biloba trees
Source: Proc Natl Acad Sci U S A. 2020 Jan 13;117(4):2201–10. doi: 10.1073/pnas.1916548117 (PMC6995005; doi:10.1073/pnas.1916548117)
Supplement: Supplementary File [file pnas.1916548117.sd06.xlsx]

## Sheet: total
geneID	miRNA	Blast swiss prot
Gb_00016	ptc-miR171l-3p	sp|P46519|LEA14_SOYBN Desiccation protectant protein Lea14 homolog OS=Glycine max PE=2 SV=1//9.26653e-13
Gb_00056	novel_153	sp|Q43415|LCYB_CAPAN Lycopene beta cyclase, chloroplastic/chromoplastic OS=Capsicum annuum GN=LCY1 PE=2 SV=1//0
Gb_00092	novel_68	sp|Q9ULJ7|ANR50_HUMAN Ankyrin repeat domain-containing protein 50 OS=Homo sapiens GN=ANKRD50 PE=1 SV=4//7.7704e-15
Gb_00093	novel_68	sp|Q9ULJ7|ANR50_HUMAN Ankyrin repeat domain-containing protein 50 OS=Homo sapiens GN=ANKRD50 PE=1 SV=4//7.7704e-15
Gb_00097	novel_76	sp|Q40392|TMVRN_NICGU TMV resistance protein N OS=Nicotiana glutinosa GN=N PE=1 SV=1//8.62939e-36
Gb_00098	novel_76	sp|Q40392|TMVRN_NICGU TMV resistance protein N OS=Nicotiana glutinosa GN=N PE=1 SV=1//8.62939e-36
Gb_00119	novel_218	sp|O22287|GMPP1_ARATH Mannose-1-phosphate guanylyltransferase 1 OS=Arabidopsis thaliana GN=CYT1 PE=1 SV=1//0
Gb_00123	ppe-miR395a-5p	-//-
Gb_00125	ath-miR396a-5p,mdm-miR396a,vvi-miR396b,vvi-miR396a	sp|Q39127|TINY_ARATH Ethylene-responsive transcription factor TINY OS=Arabidopsis thaliana GN=TINY PE=2 SV=1//6.78467e-34
Gb_00142	novel_68	-//-
Gb_00176	novel_210	sp|P20825|POL2_DROME Retrovirus-related Pol polyprotein from transposon 297 OS=Drosophila melanogaster GN=pol PE=3 SV=1//6.41925e-07
Gb_00189	ppt-miR390c-5p,ath-miR390a-5p	sp|O49545|BAME1_ARATH Leucine-rich repeat receptor-like serine/threonine-protein kinase BAM1 OS=Arabidopsis thaliana GN=BAM1 PE=1 SV=1//0
Gb_00204	novel_43	sp|Q3E6Q1|PPR32_ARATH Pentatricopeptide repeat-containing protein At1g11290, chloroplastic OS=Arabidopsis thaliana GN=PCMP-H40 PE=2 SV=1//4.96003e-129
Gb_00207	tcc-miR172d	sp|Q7GB25|AB5C_ARATH ABC transporter C family member 5 OS=Arabidopsis thaliana GN=ABCC5 PE=2 SV=2//0
Gb_00216	ptc-miR530a,stu-miR530	sp|Q03685|BIP5_TOBAC Luminal-binding protein 5 OS=Nicotiana tabacum GN=BIP5 PE=2 SV=1//0
Gb_00228	novel_68	sp|Q9SMX9|SPL1_ARATH Squamosa promoter-binding-like protein 1 OS=Arabidopsis thaliana GN=SPL1 PE=1 SV=2//3.63767e-40
Gb_00234	novel_230	-//-
Gb_00235	novel_466	sp|P04323|POL3_DROME Retrovirus-related Pol polyprotein from transposon 17.6 OS=Drosophila melanogaster GN=pol PE=3 SV=1//7.19743e-103
Gb_00268	ppe-miR395a-5p	-//-
Gb_00270	ppt-miR477h,novel_126	sp|Q6EU10|MTA70_ORYSJ Probable N6-adenosine-methyltransferase MT-A70-like OS=Oryza sativa subsp. japonica GN=Os02g0672600 PE=2 SV=1//1.5447e-16
Gb_00307	zma-miR166h-3p,mtr-miR166b,cme-miR166i,osa-miR166e-3p,vvi-miR166a	sp|Q941L3|BON1_ARATH Protein BONZAI 1 OS=Arabidopsis thaliana GN=BON1 PE=1 SV=2//0
Gb_00331	gma-miR1511	-//-
Gb_00342	novel_44	sp|Q9SGA8|U83A1_ARATH UDP-glycosyltransferase 83A1 OS=Arabidopsis thaliana GN=UGT83A1 PE=2 SV=1//2.6584e-94
Gb_00344	novel_400	sp|Q99PV0|PRP8_MOUSE Pre-mRNA-processing-splicing factor 8 OS=Mus musculus GN=Prpf8 PE=1 SV=2//0
Gb_00356	novel_395	sp|Q6L8F9|ZIP6_ORYSJ Zinc transporter 6 OS=Oryza sativa subsp. japonica GN=ZIP6 PE=2 SV=1//1.59598e-51
Gb_00366	novel_231	sp|P20144|WUN1_SOLTU Wound-induced protein 1 OS=Solanum tuberosum GN=WUN1 PE=2 SV=1//8.59747e-16
Gb_00401	novel_359	-//-
Gb_00411	novel_383	-//-
Gb_00412	novel_130	-//-
Gb_00427	novel_482	-//-
Gb_00440	rgl-miR5139	sp|Q9SAC6|GWD1_ARATH Alpha-glucan water dikinase 1, chloroplastic OS=Arabidopsis thaliana GN=GWD1 PE=1 SV=2//3.63693e-60
Gb_00443	novel_230	-//-
Gb_00444	novel_472	sp|Q8LPT9|GWD1_CITRE Alpha-glucan water dikinase, chloroplastic OS=Citrus reticulata GN=R1 PE=2 SV=1//2.53837e-134
Gb_00462	ath-miR397a,novel_345,nta-miR397,novel_148	sp|Q9FJD5|LAC17_ARATH Laccase-17 OS=Arabidopsis thaliana GN=LAC17 PE=2 SV=1//0
Gb_00470	ppt-miR390c-5p,ath-miR390a-5p	sp|P93194|RPK1_IPONI Receptor-like protein kinase OS=Ipomoea nil GN=INRPK1 PE=2 SV=2//7.70874e-54
Gb_00471	gma-miR390e,ath-miR390a-5p,atr-miR390.1,novel_358,ppt-miR390c-5p	sp|O49318|Y2317_ARATH Probable leucine-rich repeat receptor-like protein kinase At2g33170 OS=Arabidopsis thaliana GN=At2g33170 PE=2 SV=1//1.6004e-23
Gb_00473	zma-miR169a-3p	sp|Q8L5R3|TBCD_ARATH Tubulin-folding cofactor D OS=Arabidopsis thaliana GN=TFCD PE=2 SV=1//0
Gb_00501	ath-miR5658	sp|Q93W28|Y4554_ARATH Uncharacterized protein At4g15545 OS=Arabidopsis thaliana GN=At4g15545 PE=1 SV=1//1.98879e-70
Gb_00541	ptc-miR2111a,ath-miR2111a-5p	sp|Q9LI89|FBK70_ARATH F-box/kelch-repeat protein At3g27150 OS=Arabidopsis thaliana GN=At3g27150 PE=2 SV=1//1.36575e-100
Gb_00553	hbr-miR156	sp|Q9URW6|YIE2_SCHPO SH3 domain-containing protein PJ696.02 OS=Schizosaccharomyces pombe (strain 972 / ATCC 24843) GN=SPAPJ696.02 PE=1 SV=1//9.0049e-42
Gb_00573	ath-miR157a-5p,novel_438,ath-miR157d,hbr-miR156,mtr-miR156g-5p	sp|Q43484|KNOX3_HORVU Homeobox protein KNOX3 OS=Hordeum vulgare GN=KNOX3 PE=1 SV=1//6.72953e-32
Gb_00585	ptc-miR396e-3p,zma-miR396g-3p,gma-miR396b-3p	sp|P33487|ABP1_ARATH Auxin-binding protein 1 OS=Arabidopsis thaliana GN=ERABP1 PE=1 SV=1//1.69604e-78
Gb_00640	novel_470	sp|Q8R050|ERF3A_MOUSE Eukaryotic peptide chain release factor GTP-binding subunit ERF3A OS=Mus musculus GN=Gspt1 PE=1 SV=2//2.14045e-174
Gb_00647	osa-miR408-3p	-//-
Gb_00658	novel_377	-//-
Gb_00674	cme-miR169k	sp|P93759|CDPKE_ARATH Calcium-dependent protein kinase 14 OS=Arabidopsis thaliana GN=CPK14 PE=2 SV=1//1.02588e-45
Gb_00690	ppt-miR1030i	-//-
Gb_00699	vvi-miR845c,vvi-miR845a	-//-
Gb_00740	tae-miR395b,ata-miR395b-3p,ath-miR395a	-//-
Gb_00744	gma-miR6300	sp|Q67Y83|SCP51_ARATH Serine carboxypeptidase-like 51 OS=Arabidopsis thaliana GN=SCPL51 PE=2 SV=2//5.76133e-150
Gb_00757	smo-miR171b	sp|Q9FNL2|PP418_ARATH Pentatricopeptide repeat-containing protein At5g46100 OS=Arabidopsis thaliana GN=At5g46100 PE=2 SV=1//4.19809e-10
Gb_00763	novel_230	-//-
Gb_00766	tcc-miR172d,stu-miR172c-3p	sp|P47927|AP2_ARATH Floral homeotic protein APETALA 2 OS=Arabidopsis thaliana GN=AP2 PE=1 SV=1//1.27212e-83
Gb_00778	novel_463	sp|Q9ZUA9|Y2181_ARATH PHD finger protein At2g01810 OS=Arabidopsis thaliana GN=At2g01810 PE=3 SV=1//5.08814e-06
Gb_00780	novel_15,novel_139	sp|P93194|RPK1_IPONI Receptor-like protein kinase OS=Ipomoea nil GN=INRPK1 PE=2 SV=2//2.57634e-08
Gb_00791	ath-miR5658	-//-
Gb_00795	novel_337	-//-
Gb_00801	novel_363	sp|Q8H965|NPC6_ARATH Non-specific phospholipase C6 OS=Arabidopsis thaliana GN=NPC6 PE=2 SV=1//0
Gb_00808	novel_423	sp|Q9SSM2|MDLL_ARATH (R)-mandelonitrile lyase-like OS=Arabidopsis thaliana GN=At1g73050 PE=2 SV=1//1.38408e-132
Gb_00810	csi-miR160	sp|Q9SSM2|MDLL_ARATH (R)-mandelonitrile lyase-like OS=Arabidopsis thaliana GN=At1g73050 PE=2 SV=1//2.66501e-149
Gb_00852	novel_469	sp|Q9SIT7|PP151_ARATH Pentatricopeptide repeat-containing protein At2g13600 OS=Arabidopsis thaliana GN=PCMP-E76 PE=3 SV=1//1.30469e-52
Gb_00853	novel_176	sp|Q9LV48|PERK1_ARATH Proline-rich receptor-like protein kinase PERK1 OS=Arabidopsis thaliana GN=PERK1 PE=2 SV=1//3.96993e-84
Gb_00862	novel_469	sp|Q9SVP7|PP307_ARATH Pentatricopeptide repeat-containing protein At4g13650 OS=Arabidopsis thaliana GN=PCMP-H42 PE=2 SV=2//1.06241e-118
Gb_00867	novel_157	sp|Q9SY02|PP301_ARATH Pentatricopeptide repeat-containing protein At4g02750 OS=Arabidopsis thaliana GN=PCMP-H24 PE=3 SV=1//3.70533e-17
Gb_00870	novel_153	sp|P47082|AVT1_YEAST Vacuolar amino acid transporter 1 OS=Saccharomyces cerevisiae (strain ATCC 204508 / S288c) GN=AVT1 PE=1 SV=1//2.62564e-09
Gb_00871	novel_153	sp|P47082|AVT1_YEAST Vacuolar amino acid transporter 1 OS=Saccharomyces cerevisiae (strain ATCC 204508 / S288c) GN=AVT1 PE=1 SV=1//1.66143e-18
Gb_00873	novel_153	sp|P47082|AVT1_YEAST Vacuolar amino acid transporter 1 OS=Saccharomyces cerevisiae (strain ATCC 204508 / S288c) GN=AVT1 PE=1 SV=1//1.11926e-19
Gb_00874	novel_153	sp|P47082|AVT1_YEAST Vacuolar amino acid transporter 1 OS=Saccharomyces cerevisiae (strain ATCC 204508 / S288c) GN=AVT1 PE=1 SV=1//4.3889e-13
Gb_00892	novel_164	sp|Q9FGY4|FB341_ARATH F-box protein At5g49610 OS=Arabidopsis thaliana GN=At5g49610 PE=1 SV=1//6.63607e-15
Gb_00899	pde-miR396	sp|Q94AY3|DRIP2_ARATH E3 ubiquitin protein ligase DRIP2 OS=Arabidopsis thaliana GN=DRIP2 PE=1 SV=1//4.12446e-10
Gb_00904	novel_374	sp|Q8LE94|RING3_ARATH E3 ubiquitin-protein ligase At3g02290 OS=Arabidopsis thaliana GN=At3g02290 PE=2 SV=1//3.10931e-27
Gb_00907	novel_224	sp|P33629|TBA_PRUDU Tubulin alpha chain OS=Prunus dulcis GN=TUBA PE=2 SV=1//0
Gb_00915	novel_381	-//-
Gb_00923	novel_16	sp|Q40392|TMVRN_NICGU TMV resistance protein N OS=Nicotiana glutinosa GN=N PE=1 SV=1//1.83048e-20
Gb_00924	vvi-miR845c,vvi-miR845a	sp|Q99315|YG31B_YEAST Transposon Ty3-G Gag-Pol polyprotein OS=Saccharomyces cerevisiae (strain ATCC 204508 / S288c) GN=TY3B-G PE=1 SV=3//4.46267e-97
Gb_00930	novel_469	sp|Q9SN39|PP320_ARATH Pentatricopeptide repeat-containing protein DOT4, chloroplastic OS=Arabidopsis thaliana GN=DOT4 PE=2 SV=1//0
Gb_00931	ppt-miR390c-5p,gma-miR390e	sp|P54120|AIG1_ARATH Protein AIG1 OS=Arabidopsis thaliana GN=AIG1 PE=2 SV=1//1.62912e-16
Gb_00943	ata-miR395b-3p	-//-
Gb_00964	novel_126,novel_140	sp|Q5IBC5|ESP1_ARATH Separase OS=Arabidopsis thaliana GN=ESP1 PE=2 SV=1//2.63835e-44
Gb_00978	novel_42	sp|P48489|PP1_ORYSJ Serine/threonine-protein phosphatase PP1 OS=Oryza sativa subsp. japonica GN=Os03g0268000 PE=2 SV=2//0
Gb_00982	novel_395	sp|Q50EK1|C16B1_PICSI Cytochrome P450 716B1 OS=Picea sitchensis GN=CYP716B1 PE=2 SV=1//9.91093e-55
Gb_01021	novel_416	-//-
Gb_01039	pde-miR396,ptc-miR396f,smo-miR396	sp|P11890|HS23C_OXYRB Small heat shock protein, chloroplastic OS=Oxybasis rubra GN=HSP23 PE=2 SV=1//1.03664e-25
Gb_01050	osa-miR5079a	-//-
Gb_01051	ptc-miR2111a,ath-miR2111a-5p	-//-
Gb_01062	novel_90,novel_456	-//-
Gb_01067	novel_216	sp|Q9FL28|FLS2_ARATH LRR receptor-like serine/threonine-protein kinase FLS2 OS=Arabidopsis thaliana GN=FLS2 PE=1 SV=1//6.38498e-07
Gb_01074	osa-miR166i-3p	sp|Q9S7Y7|XYL1_ARATH Alpha-xylosidase 1 OS=Arabidopsis thaliana GN=XYL1 PE=1 SV=1//0
Gb_01103	novel_230	-//-
Gb_01106	mdm-miR535b	sp|Q9SKJ7|PT225_ARATH Probable sugar phosphate/phosphate translocator At2g25520 OS=Arabidopsis thaliana GN=At2g25520 PE=1 SV=1//3.11463e-173
Gb_01125	novel_402,novel_416,novel_334	-//-
Gb_01137	novel_157	sp|Q9M9G7|CAPZB_ARATH Probable F-actin-capping protein subunit beta OS=Arabidopsis thaliana GN=At1g71790 PE=1 SV=1//5.32443e-118
Gb_01140	gra-miR166d	sp|P04323|POL3_DROME Retrovirus-related Pol polyprotein from transposon 17.6 OS=Drosophila melanogaster GN=pol PE=3 SV=1//2.44395e-89
Gb_01144	novel_173,ath-miR5658	sp|Q9SU25|T2FA_ARATH Transcription initiation factor IIF subunit alpha OS=Arabidopsis thaliana GN=RAP74 PE=1 SV=1//2.28593e-08
Gb_01156	novel_345	sp|F4I9E1|NFD4_ARATH Protein NUCLEAR FUSION DEFECTIVE 4 OS=Arabidopsis thaliana GN=NFD4 PE=3 SV=1//1.1291e-09
Gb_01165	ath-miR159c	sp|Q9SX33|ALA9_ARATH Putative phospholipid-transporting ATPase 9 OS=Arabidopsis thaliana GN=ALA9 PE=3 SV=1//0
Gb_01181	ptc-miR393a-3p	sp|Q9M8X2|U1148_ARATH U11/U12 small nuclear ribonucleoprotein 48 kDa protein OS=Arabidopsis thaliana GN=SNRNP48 PE=2 SV=1//2.37923e-22
Gb_01198	mtr-miR4414b	-//-
Gb_01199	ata-miR169h-3p	sp|P10978|POLX_TOBAC Retrovirus-related Pol polyprotein from transposon TNT 1-94 OS=Nicotiana tabacum PE=2 SV=1//2.43696e-101
Gb_01207	novel_323,novel_191	sp|Q8C1D8|IWS1_MOUSE Protein IWS1 homolog OS=Mus musculus GN=Iws1 PE=1 SV=1//2.10594e-37
Gb_01242	ptc-miR167f-5p,bna-miR167d	sp|O48844|PSD1A_ARATH 26S proteasome non-ATPase regulatory subunit 1 homolog A OS=Arabidopsis thaliana GN=RPN2A PE=1 SV=1//0
Gb_01254	far-miR529	sp|P53492|ACT7_ARATH Actin-7 OS=Arabidopsis thaliana GN=ACT7 PE=1 SV=1//0
Gb_01261	novel_116	sp|Q6Z9C3|6PGL3_ORYSJ Probable 6-phosphogluconolactonase 3, chloroplastic OS=Oryza sativa subsp. japonica GN=Os08g0547100 PE=2 SV=1//1.34416e-17
Gb_01262	novel_5	sp|P53492|ACT7_ARATH Actin-7 OS=Arabidopsis thaliana GN=ACT7 PE=1 SV=1//2.94508e-62
Gb_01274	novel_364	-//-
Gb_01296	novel_218	sp|Q9C9H7|RLP12_ARATH Receptor-like protein 12 OS=Arabidopsis thaliana GN=RLP12 PE=2 SV=2//3.25817e-75
Gb_01304	novel_230	-//-
Gb_01310	novel_364	sp|Q9SDI4|PHT41_ORYSJ Probable anion transporter 1, chloroplastic OS=Oryza sativa subsp. japonica GN=PHT4;1 PE=2 SV=1//1.28457e-31
Gb_01312	gra-miR166d	sp|Q80W98|SGTB_RAT Small glutamine-rich tetratricopeptide repeat-containing protein beta OS=Rattus norvegicus GN=Sgtb PE=1 SV=1//1.00026e-30
Gb_01320	novel_178	-//-
Gb_01327	novel_469	sp|Q9SY02|PP301_ARATH Pentatricopeptide repeat-containing protein At4g02750 OS=Arabidopsis thaliana GN=PCMP-H24 PE=3 SV=1//2.71342e-19
Gb_01332	novel_230	-//-
Gb_01337	osa-miR167d-5p,sly-miR167b-5p,bna-miR167d	sp|Q9C8L2|FAP3_ARATH Fatty-acid-binding protein 3 OS=Arabidopsis thaliana GN=FAP3 PE=1 SV=1//9.8928e-42
Gb_01347	ath-miR5658	sp|Q9FZ33|AXR4_ARATH Protein AUXIN RESPONSE 4 OS=Arabidopsis thaliana GN=AXR4 PE=2 SV=1//1.93888e-124
Gb_01350	osa-miR164e,novel_176,vvi-miR2950-5p	sp|Q9FHS6|FK119_ARATH F-box/kelch-repeat protein At5g43190 OS=Arabidopsis thaliana GN=At5g43190 PE=2 SV=1//1.09771e-45
Gb_01363	aau-miR160	sp|Q8RXH2|NUP85_ARATH Nuclear pore complex protein NUP85 OS=Arabidopsis thaliana GN=NUP85 PE=1 SV=1//0
Gb_01377	novel_332	sp|Q9SVW8|PIRL4_ARATH Plant intracellular Ras-group-related LRR protein 4 OS=Arabidopsis thaliana GN=PIRL4 PE=1 SV=1//0
Gb_01408	vvi-miR396b,gma-miR396h,atr-miR396d,ath-miR396a-5p,vvi-miR396a,ppe-miR396a,mdm-miR396a,ptc-miR396f,ath-miR396b-5p	sp|Q9LET7|CI111_ARATH Calmodulin-interacting protein 111 OS=Arabidopsis thaliana GN=CIP111 PE=1 SV=1//0
Gb_01415	vvi-miR845c,vvi-miR845a	sp|Q99315|YG31B_YEAST Transposon Ty3-G Gag-Pol polyprotein OS=Saccharomyces cerevisiae (strain ATCC 204508 / S288c) GN=TY3B-G PE=1 SV=3//7.75208e-115
Gb_01426	novel_374	sp|Q9P774|PRP16_SCHPO Pre-mRNA-splicing factor ATP-dependent RNA helicase prp16 OS=Schizosaccharomyces pombe (strain 972 / ATCC 24843) GN=prp16 PE=3 SV=2//3.24424e-20
Gb_01449	ppe-miR395a-5p	-//-
Gb_01467	mdm-miR535b	sp|P87055|YDJ7_SCHPO Uncharacterized protein C57A10.07 OS=Schizosaccharomyces pombe (strain 972 / ATCC 24843) GN=SPAC57A10.07 PE=4 SV=1//1.6465e-59
Gb_01470	novel_335	sp|P10978|POLX_TOBAC Retrovirus-related Pol polyprotein from transposon TNT 1-94 OS=Nicotiana tabacum PE=2 SV=1//3.15124e-175
Gb_01473	novel_230	-//-
Gb_01482	novel_463	sp|Q3ECY6|SDG41_ARATH Protein SET DOMAIN GROUP 41 OS=Arabidopsis thaliana GN=SDG41 PE=2 SV=1//3.15024e-42
Gb_01588	novel_366	sp|Q9ZUW3|PP172_ARATH Pentatricopeptide repeat-containing protein At2g27610 OS=Arabidopsis thaliana GN=PCMP-H60 PE=2 SV=1//0
Gb_01599	ppt-miR477c,ppe-miR477-5p,ppt-miR477h	sp|Q9SAH9|CCR2_ARATH Cinnamoyl-CoA reductase 2 OS=Arabidopsis thaliana GN=CCR2 PE=1 SV=1//1.97598e-81
Gb_01602	novel_466	sp|P04323|POL3_DROME Retrovirus-related Pol polyprotein from transposon 17.6 OS=Drosophila melanogaster GN=pol PE=3 SV=1//5.46052e-30
Gb_01615	ppt-miR477c,ppt-miR477h	sp|P51092|LDOX_PETHY Leucoanthocyanidin dioxygenase OS=Petunia hybrida GN=ANT17 PE=2 SV=1//8.66212e-28
Gb_01638	novel_469	sp|Q9LW63|PP251_ARATH Putative pentatricopeptide repeat-containing protein At3g23330 OS=Arabidopsis thaliana GN=PCMP-H32 PE=3 SV=1//2.40503e-20
Gb_01643	novel_230	-//-
Gb_01646	ata-miR169h-3p,novel_183	sp|O22892|GSR2_ARATH Uncharacterized protein At2g40430 OS=Arabidopsis thaliana GN=At2g40430 PE=1 SV=2//5.33599e-23
Gb_01665	atr-miR396d	sp|Q40082|XYLA_HORVU Xylose isomerase OS=Hordeum vulgare GN=XYLA PE=1 SV=1//0
Gb_01673	vvi-miR2950-5p	sp|F4KBP5|CHR4_ARATH Protein CHROMATIN REMODELING 4 OS=Arabidopsis thaliana GN=CHR4 PE=2 SV=1//3.42681e-10
Gb_01680	novel_222	sp|Q8H4H5|NRAM5_ORYSJ Metal transporter Nramp5 OS=Oryza sativa subsp. japonica GN=NRAMP5 PE=2 SV=1//1.12912e-24
Gb_01692	novel_416,novel_408,novel_402,novel_363,novel_334	sp|O23969|SF21_HELAN Pollen-specific protein SF21 OS=Helianthus annuus GN=SF21 PE=2 SV=1//2.35485e-120
Gb_01711	vvi-miR845c	sp|P04323|POL3_DROME Retrovirus-related Pol polyprotein from transposon 17.6 OS=Drosophila melanogaster GN=pol PE=3 SV=1//1.43648e-81
Gb_01768	ath-miR5658	sp|Q01593|ABI3_ARATH B3 domain-containing transcription factor ABI3 OS=Arabidopsis thaliana GN=ABI3 PE=1 SV=1//1.6196e-17
Gb_01811	ppt-miR477c,ppt-miR477h	sp|Q9ZWQ9|FLS_CITUN Flavonol synthase/flavanone 3-hydroxylase OS=Citrus unshiu GN=FLS PE=1 SV=1//9.58746e-76
Gb_01812	novel_84	sp|Q9ZWQ9|FLS_CITUN Flavonol synthase/flavanone 3-hydroxylase OS=Citrus unshiu GN=FLS PE=1 SV=1//1.63141e-55
Gb_01819	novel_98	sp|Q8L4P8|CKB11_ORYSJ Cyclin-dependent kinase B1-1 OS=Oryza sativa subsp. japonica GN=CDKB1-1 PE=2 SV=1//3.88965e-30
Gb_01829	novel_16	sp|Q40392|TMVRN_NICGU TMV resistance protein N OS=Nicotiana glutinosa GN=N PE=1 SV=1//8.06438e-82
Gb_01836	novel_363	sp|Q9ZR40|U2A2B_NICPL Splicing factor U2af large subunit B OS=Nicotiana plumbaginifolia GN=U2AF65B PE=2 SV=1//1.98585e-159
Gb_01854	novel_364	-//-
Gb_01868	smo-miR396	-//-
Gb_01871	novel_401	-//-
Gb_01877	ppe-miR395a-5p,novel_230	-//-
Gb_01894	ath-miR5658	sp|Q9C9H7|RLP12_ARATH Receptor-like protein 12 OS=Arabidopsis thaliana GN=RLP12 PE=2 SV=2//7.55472e-10
Gb_01929	novel_214	sp|O24606|EIN3_ARATH Protein ETHYLENE INSENSITIVE 3 OS=Arabidopsis thaliana GN=EIN3 PE=1 SV=1//1.17276e-145
Gb_01930	novel_230	-//-
Gb_01935	gma-miR5368	sp|Q7RX99|ATG1_NEUCR Serine/threonine-protein kinase apg-1 OS=Neurospora crassa (strain ATCC 24698 / 74-OR23-1A / CBS 708.71 / DSM 1257 / FGSC 987) GN=apg-1 PE=3 SV=2//2.34619e-15
Gb_01937	nta-miR156f	-//-
Gb_01944	osa-miR5079a	sp|P52885|SAR1_TOBAC GTP-binding protein SAR1 OS=Nicotiana tabacum GN=SAR1 PE=2 SV=1//1.93264e-49
Gb_01945	novel_129	sp|O04834|SAR1A_ARATH GTP-binding protein SAR1A OS=Arabidopsis thaliana GN=SAR1A PE=2 SV=1//3.20241e-44
Gb_01961	ath-miR156g,ath-miR156a-5p,stu-miR156f-5p	sp|O04834|SAR1A_ARATH GTP-binding protein SAR1A OS=Arabidopsis thaliana GN=SAR1A PE=2 SV=1//7.59844e-31
Gb_01964	novel_84	-//-
Gb_01973	ath-miR394a	sp|Q9FZK1|FBX6_ARATH F-box only protein 6 OS=Arabidopsis thaliana GN=FBX6 PE=2 SV=1//4.15587e-162
Gb_01988	novel_197	sp|Q9SW96|SYNC1_ARATH Asparagine--tRNA ligase, cytoplasmic 1 OS=Arabidopsis thaliana GN=SYNC1 PE=1 SV=1//5.59492e-42
Gb_02000	novel_216,novel_184	-//-
Gb_02027	bdi-miR162	sp|Q940B8|KIN13_ARATH Kinesin-13A OS=Arabidopsis thaliana GN=KINESIN-13A PE=1 SV=1//0
Gb_02034	novel_383	sp|Q0WQ57|AUXI2_ARATH Auxilin-related protein 2 OS=Arabidopsis thaliana GN=At4g12770 PE=1 SV=1//3.5753e-39
Gb_02058	novel_417	sp|A4WNX7|RS16_RHOS5 30S ribosomal protein S16 OS=Rhodobacter sphaeroides (strain ATCC 17025 / ATH 2.4.3) GN=rpsP PE=3 SV=1//1.86689e-22
Gb_02059	ppe-miR1511-3p,mdm-miR1511	sp|P10978|POLX_TOBAC Retrovirus-related Pol polyprotein from transposon TNT 1-94 OS=Nicotiana tabacum PE=2 SV=1//9.14627e-13
Gb_02060	novel_469	sp|Q3E6Q1|PPR32_ARATH Pentatricopeptide repeat-containing protein At1g11290, chloroplastic OS=Arabidopsis thaliana GN=PCMP-H40 PE=2 SV=1//6.60586e-15
Gb_02065	novel_469	sp|Q3E6Q1|PPR32_ARATH Pentatricopeptide repeat-containing protein At1g11290, chloroplastic OS=Arabidopsis thaliana GN=PCMP-H40 PE=2 SV=1//2.20382e-18
Gb_02067	novel_199	-//-
Gb_02072	ata-miR169h-3p	sp|P16423|POLR_DROME Retrovirus-related Pol polyprotein from type-2 retrotransposable element R2DM OS=Drosophila melanogaster GN=pol PE=3 SV=1//9.87107e-24
Gb_02079	novel_197	sp|Q9FF86|DCR_ARATH BAHD acyltransferase DCR OS=Arabidopsis thaliana GN=DCR PE=2 SV=1//4.10071e-83
Gb_02083	gma-miR166u,cpa-miR166e,osa-miR166m,mtr-miR166b,osa-miR166i-3p,mes-miR166i,ppt-miR166j,zma-miR166h-3p,aly-miR165a-3p,ath-miR166a-3p,vvi-miR166a,novel_169,cme-miR166i,ptc-miR166n,osa-miR166g-3p,ath-miR165a-3p,gma-miR166m	sp|Q6AST1|HOX32_ORYSJ Homeobox-leucine zipper protein HOX32 OS=Oryza sativa subsp. japonica GN=HOX32 PE=2 SV=1//0
Gb_02091	novel_425	sp|Q8LGG8|USPAL_ARATH Universal stress protein A-like protein OS=Arabidopsis thaliana GN=At3g01520 PE=1 SV=2//1.47271e-08
Gb_02123	novel_126,novel_140	sp|Q5IBC5|ESP1_ARATH Separase OS=Arabidopsis thaliana GN=ESP1 PE=2 SV=1//2.43793e-10
Gb_02134	hbr-miR6173	-//-
Gb_02135	novel_153	sp|Q9SJV5|TATC_ARATH Sec-independent protein translocase protein TATC, chloroplastic OS=Arabidopsis thaliana GN=TATC PE=1 SV=2//2.3503e-132
Gb_02160	novel_13	-//-
Gb_02177	novel_98	sp|O13787|SEC62_SCHPO Translocation protein sec62 OS=Schizosaccharomyces pombe (strain 972 / ATCC 24843) GN=sec62 PE=3 SV=1//1.45876e-12
Gb_02184	novel_222	-//-
Gb_02190	novel_334,novel_416,novel_408,novel_402	-//-
Gb_02205	novel_463	-//-
Gb_02210	ath-miR172a,ath-miR172e-3p,aly-miR172e-3p,tcc-miR172d,sbi-miR172b,stu-miR172c-3p	sp|Q9LVQ0|PME31_ARATH Pectinesterase 31 OS=Arabidopsis thaliana GN=PME31 PE=1 SV=1//7.2219e-155
Gb_02214	ath-miR8175	-//-
Gb_02247	novel_68,novel_113,stu-miR530	sp|Q6NRS1|IBTK_XENLA Inhibitor of Bruton tyrosine kinase OS=Xenopus laevis GN=ibtk PE=2 SV=1//3.89771e-09
Gb_02254	novel_464	sp|Q94A82|NUD19_ARATH Nudix hydrolase 19, chloroplastic OS=Arabidopsis thaliana GN=NUDT19 PE=1 SV=1//5.32665e-148
Gb_02255	novel_255	sp|O65628|CTU2_ARATH Cytoplasmic tRNA 2-thiolation protein 2 OS=Arabidopsis thaliana GN=CTU2 PE=2 SV=3//1.10804e-115
Gb_02256	novel_230	-//-
Gb_02266	novel_469	sp|Q9SY02|PP301_ARATH Pentatricopeptide repeat-containing protein At4g02750 OS=Arabidopsis thaliana GN=PCMP-H24 PE=3 SV=1//2.54919e-42
Gb_02269	novel_335	sp|Q9SW70|SRP_VITRI Stress-related protein OS=Vitis riparia GN=SRP PE=2 SV=1//2.5117e-53
Gb_02279	novel_402,novel_408,novel_334	sp|O65468|CRK8_ARATH Cysteine-rich receptor-like protein kinase 8 OS=Arabidopsis thaliana GN=CRK8 PE=3 SV=2//1.03499e-118
Gb_02281	vvi-miR845c,vvi-miR845a	sp|P0CT39|TF26_SCHPO Transposon Tf2-6 polyprotein OS=Schizosaccharomyces pombe (strain 972 / ATCC 24843) GN=Tf2-6 PE=3 SV=1//9.97947e-102
Gb_02323	ath-miR5658	sp|Q00466|HAT7_ARATH Homeobox-leucine zipper protein HAT7 OS=Arabidopsis thaliana GN=HAT7 PE=2 SV=4//9.23927e-26
Gb_02344	stu-miR172c-3p	sp|P0CT40|TF29_SCHPO Transposon Tf2-9 polyprotein OS=Schizosaccharomyces pombe (strain 972 / ATCC 24843) GN=Tf2-9 PE=3 SV=1//7.68593e-34
Gb_02369	novel_23	sp|O04086|Y1105_ARATH Probable receptor-like protein kinase At1g11050 OS=Arabidopsis thaliana GN=At1g11050 PE=2 SV=1//2.56853e-108
Gb_02370	novel_23	sp|O04086|Y1105_ARATH Probable receptor-like protein kinase At1g11050 OS=Arabidopsis thaliana GN=At1g11050 PE=2 SV=1//1.95039e-106
Gb_02371	novel_23	sp|P93050|RKF3_ARATH Probable LRR receptor-like serine/threonine-protein kinase RKF3 OS=Arabidopsis thaliana GN=RKF3 PE=2 SV=1//1.3223e-60
Gb_02380	novel_358	sp|Q40392|TMVRN_NICGU TMV resistance protein N OS=Nicotiana glutinosa GN=N PE=1 SV=1//5.30764e-18
Gb_02381	nta-miR397	sp|Q9LTV8|PP224_ARATH Pentatricopeptide repeat-containing protein At3g12770 OS=Arabidopsis thaliana GN=PCMP-H43 PE=2 SV=1//2.9444e-49
Gb_02392	ghr-miR169b,novel_91	sp|Q95K09|GCP5_MACFA Gamma-tubulin complex component 5 (Fragment) OS=Macaca fascicularis GN=TUBGCP5 PE=2 SV=2//3.84257e-08
Gb_02415	novel_417	sp|Q40578|AOX2_TOBAC Ubiquinol oxidase 2, mitochondrial OS=Nicotiana tabacum GN=AOX2 PE=1 SV=2//9.72325e-29
Gb_02467	novel_222	-//-
Gb_02483	novel_381	sp|Q9SNB7|PP264_ARATH Pentatricopeptide repeat-containing protein At3g46610 OS=Arabidopsis thaliana GN=At3g46610 PE=2 SV=1//1.90427e-166
Gb_02487	ppt-miR477h	sp|Q4VA53|PDS5B_MOUSE Sister chromatid cohesion protein PDS5 homolog B OS=Mus musculus GN=Pds5b PE=1 SV=1//1.21325e-77
Gb_02499	novel_184	sp|O64477|Y2913_ARATH G-type lectin S-receptor-like serine/threonine-protein kinase At2g19130 OS=Arabidopsis thaliana GN=At2g19130 PE=2 SV=1//0
Gb_02501	novel_103	sp|O64477|Y2913_ARATH G-type lectin S-receptor-like serine/threonine-protein kinase At2g19130 OS=Arabidopsis thaliana GN=At2g19130 PE=2 SV=1//1.42636e-155
Gb_02524	novel_339	-//-
Gb_02553	gma-miR4995	-//-
Gb_02562	novel_358	sp|Q9SIT7|PP151_ARATH Pentatricopeptide repeat-containing protein At2g13600 OS=Arabidopsis thaliana GN=PCMP-E76 PE=3 SV=1//0
Gb_02576	ath-miR157a-5p,ppt-miR529e,nta-miR156f,gma-miR156g,osa-miR156k,ppt-miR529d,novel_142,stu-miR156f-5p,cca-miR156b,novel_124,novel_168,ath-miR157d,novel_61,far-miR529,ptc-miR156k,ahy-miR156a,ppt-miR529a,sly-miR156e-5p,zma-miR156k-5p,mtr-miR156g-5p,aqc-miR529,ath-miR156i,novel_107,ath-miR156a-5p,ath-miR156g,hbr-miR156,ath-miR156h	sp|Q5Z818|SPL12_ORYSJ Squamosa promoter-binding-like protein 12 OS=Oryza sativa subsp. japonica GN=SPL12 PE=2 SV=1//1.46411e-55
Gb_02586	sof-miR159c,ath-miR159c,pta-miR159c,osa-miR159f,ath-miR159a,pta-miR319,osa-miR159e,mtr-miR319a-3p,osa-miR159c,ppt-miR319a,mdm-miR159a,pta-miR159a,zma-miR159e-3p,bdi-miR159a-3p,ptc-miR319e,osa-miR159d	sp|Q9LEZ3|BIM1_ARATH Transcription factor BIM1 OS=Arabidopsis thaliana GN=BIM1 PE=1 SV=2//1.62345e-08
Gb_02610	ath-miR5658	sp|Q8H124|Y2446_ARATH Uncharacterized protein At2g34460, chloroplastic OS=Arabidopsis thaliana GN=At2g34460 PE=2 SV=1//1.3979e-115
Gb_02649	novel_230	-//-
Gb_02654	novel_230	-//-
Gb_02658	ptc-miR167f-5p,bna-miR167d	sp|P76641|GUAD_ECOLI Guanine deaminase OS=Escherichia coli (strain K12) GN=guaD PE=1 SV=1//3.45386e-16
Gb_02672	novel_442	-//-
Gb_02678	novel_103	sp|Q9FID5|Y5393_ARATH Probable receptor-like protein kinase At5g39030 OS=Arabidopsis thaliana GN=At5g39030 PE=2 SV=1//5.95203e-98
Gb_02688	novel_71	sp|Q0AIY0|DNAJ_NITEC Chaperone protein DnaJ OS=Nitrosomonas eutropha (strain C91) GN=dnaJ PE=3 SV=1//7.00113e-12
Gb_02723	novel_469	sp|Q9SY02|PP301_ARATH Pentatricopeptide repeat-containing protein At4g02750 OS=Arabidopsis thaliana GN=PCMP-H24 PE=3 SV=1//3.30754e-48
Gb_02726	novel_365	sp|A6H5F7|RPOC2_CYCTA DNA-directed RNA polymerase subunit beta&apos;&apos; OS=Cycas taitungensis GN=rpoC2 PE=3 SV=1//7.94888e-35
Gb_02751	ppe-miR395a-5p,novel_279	sp|C0LGP4|Y3475_ARATH Probable LRR receptor-like serine/threonine-protein kinase At3g47570 OS=Arabidopsis thaliana GN=At3g47570 PE=2 SV=1//4.71246e-25
Gb_02753	ppe-miR396a	-//-
Gb_02760	pta-miR1314	-//-
Gb_02801	novel_178	sp|Q9M9M4|CSLD3_ARATH Cellulose synthase-like protein D3 OS=Arabidopsis thaliana GN=CSLD3 PE=1 SV=1//0
Gb_02803	ppt-miR390c-5p,ath-miR390a-5p,gma-miR390e	sp|Q9SGP2|HSL1_ARATH Receptor-like protein kinase HSL1 OS=Arabidopsis thaliana GN=HSL1 PE=2 SV=1//0
Gb_02820	ath-miR472-5p	sp|Q9FPT1|UBP12_ARATH Ubiquitin carboxyl-terminal hydrolase 12 OS=Arabidopsis thaliana GN=UBP12 PE=1 SV=2//0
Gb_02823	novel_355	sp|Q9SJ81|FLA7_ARATH Fasciclin-like arabinogalactan protein 7 OS=Arabidopsis thaliana GN=FLA7 PE=1 SV=1//1.41542e-36
Gb_02832	novel_441	sp|O81117|C94A1_VICSA Cytochrome P450 94A1 OS=Vicia sativa GN=CYP94A1 PE=2 SV=2//1.40062e-162
Gb_02835	vvi-miR845c,vvi-miR845a	sp|P0CT40|TF29_SCHPO Transposon Tf2-9 polyprotein OS=Schizosaccharomyces pombe (strain 972 / ATCC 24843) GN=Tf2-9 PE=3 SV=1//3.23135e-13
Gb_02867	novel_362	sp|Q9SSN3|TIR_ARATH Toll/interleukin-1 receptor-like protein OS=Arabidopsis thaliana GN=TIR PE=1 SV=1//1.0138e-22
Gb_02891	ppe-miR395a-5p	sp|Q8GUQ8|XDH1_ARATH Xanthine dehydrogenase 1 OS=Arabidopsis thaliana GN=XDH1 PE=1 SV=1//2.95629e-47
Gb_02907	rgl-miR5139,gma-miR1511,ppe-miR1511-3p,cpa-miR8155	-//-
Gb_02919	novel_362	-//-
Gb_02940	novel_113	sp|Q9ZT71|STA1_ARATH Protein STABILIZED1 OS=Arabidopsis thaliana GN=STA1 PE=1 SV=1//0
Gb_02958	vvi-miR845a,osa-miR167d-5p,ptc-miR167f-5p,ath-miR167a-5p,vvi-miR167c,bna-miR167d,ath-miR167d	sp|P76641|GUAD_ECOLI Guanine deaminase OS=Escherichia coli (strain K12) GN=guaD PE=1 SV=1//1.89795e-149
Gb_02968	ppt-miR319a,ptc-miR319e,ath-miR159a,pta-miR319,mtr-miR319a-3p,aqc-miR159,pta-miR159a	sp|Q5YGP8|PLET1_ARATH AP2-like ethylene-responsive transcription factor PLT1 OS=Arabidopsis thaliana GN=PLT1 PE=2 SV=1//3.05979e-116
Gb_02980	ppe-miR395a-5p,novel_230	-//-
Gb_02981	novel_68	-//-
Gb_03008	novel_76	sp|Q9C6T2|PPR68_ARATH Pentatricopeptide repeat-containing protein At1g31920 OS=Arabidopsis thaliana GN=PCMP-H11 PE=2 SV=1//3.52457e-08
Gb_03014	pta-miR159a	-//-
Gb_03027	novel_113,ppt-miR1030j,ppt-miR1030i	-//-
Gb_03030	ath-miR166a-5p,osa-miR166h-5p,gra-miR166d,osa-miR166d-5p	sp|Q9LSF1|OXI1_ARATH Serine/threonine-protein kinase OXI1 OS=Arabidopsis thaliana GN=OXI1 PE=1 SV=1//2.76474e-08
Gb_03038	stu-miR172c-3p	sp|P0CT40|TF29_SCHPO Transposon Tf2-9 polyprotein OS=Schizosaccharomyces pombe (strain 972 / ATCC 24843) GN=Tf2-9 PE=3 SV=1//7.90587e-30
Gb_03095	nta-miR397	sp|Q9LVZ8|LOR12_ARATH Protein LURP-one-related 12 OS=Arabidopsis thaliana GN=At3g15810 PE=2 SV=1//6.38836e-41
Gb_03114	novel_230	-//-
Gb_03141	hbr-miR156,mtr-miR156g-5p	-//-
Gb_03145	ppt-miR1030a	sp|Q9SRU2|BIG_ARATH Auxin transport protein BIG OS=Arabidopsis thaliana GN=BIG PE=1 SV=2//0
Gb_03156	gra-miR166d	sp|Q7LHG5|YI31B_YEAST Transposon Ty3-I Gag-Pol polyprotein OS=Saccharomyces cerevisiae (strain ATCC 204508 / S288c) GN=TY3B-I PE=3 SV=2//6.23837e-102
Gb_03205	novel_299	sp|Q9SQ64|COR2_PAPSO Non-functional NADPH-dependent codeinone reductase 2 OS=Papaver somniferum GN=COR2 PE=1 SV=1//6.60779e-120
Gb_03208	novel_404	sp|O49954|GCSP_SOLTU Glycine dehydrogenase (decarboxylating), mitochondrial OS=Solanum tuberosum GN=GDCSP PE=2 SV=1//0
Gb_03213	novel_469	sp|Q9SIT7|PP151_ARATH Pentatricopeptide repeat-containing protein At2g13600 OS=Arabidopsis thaliana GN=PCMP-E76 PE=3 SV=1//9.68166e-84
Gb_03215	vvi-miR845c	-//-
Gb_03217	novel_74	sp|Q9S7Z8|PIN3_ARATH Auxin efflux carrier component 3 OS=Arabidopsis thaliana GN=PIN3 PE=1 SV=1//2.39543e-45
Gb_03221	novel_469	sp|Q9SY02|PP301_ARATH Pentatricopeptide repeat-containing protein At4g02750 OS=Arabidopsis thaliana GN=PCMP-H24 PE=3 SV=1//1.80433e-53
Gb_03222	novel_469	sp|Q9SY02|PP301_ARATH Pentatricopeptide repeat-containing protein At4g02750 OS=Arabidopsis thaliana GN=PCMP-H24 PE=3 SV=1//3.12959e-42
Gb_03238	ath-miR390a-5p	sp|Q9VZD8|THUM1_DROME THUMP domain-containing protein 1 homolog OS=Drosophila melanogaster GN=CG15014 PE=1 SV=2//7.41405e-24
Gb_03259	novel_230	-//-
Gb_03271	novel_332	-//-
Gb_03286	ath-miR5658	sp|Q93W28|Y4554_ARATH Uncharacterized protein At4g15545 OS=Arabidopsis thaliana GN=At4g15545 PE=1 SV=1//8.7558e-52
Gb_03305	aau-miR160	-//-
Gb_03314	gma-miR160b,csi-miR160	-//-
Gb_03327	novel_214	-//-
Gb_03360	novel_333	-//-
Gb_03365	atr-miR396d	sp|O23237|PER49_ARATH Peroxidase 49 OS=Arabidopsis thaliana GN=PER49 PE=2 SV=2//6.26097e-137
Gb_03374	novel_157	sp|Q9SZ42|FAD4_ARATH Fatty acid desaturase 4, chloroplastic OS=Arabidopsis thaliana GN=FAD4 PE=2 SV=1//4.54818e-83
Gb_03377	novel_334	-//-
Gb_03380	novel_469	sp|Q9SY02|PP301_ARATH Pentatricopeptide repeat-containing protein At4g02750 OS=Arabidopsis thaliana GN=PCMP-H24 PE=3 SV=1//1.26928e-21
Gb_03389	mdm-miR396a,vvi-miR396a,vvi-miR396b	sp|Q339D2|P2C71_ORYSJ Probable protein phosphatase 2C 71 OS=Oryza sativa subsp. japonica GN=Os10g0370000 PE=2 SV=1//1.88462e-87
Gb_03402	novel_457	-//-
Gb_03426	novel_16	sp|Q40392|TMVRN_NICGU TMV resistance protein N OS=Nicotiana glutinosa GN=N PE=1 SV=1//3.95384e-20
Gb_03448	novel_70	sp|Q9LS40|ASPG1_ARATH Protein ASPARTIC PROTEASE IN GUARD CELL 1 OS=Arabidopsis thaliana GN=ASPG1 PE=1 SV=1//1.39639e-69
Gb_03464	rgl-miR5139,vvi-miR845c,vvi-miR845a,cpa-miR8155,ppe-miR1511-3p	-//-
Gb_03468	gma-miR171h	sp|Q40062|IDS3_HORVU 2&apos;-deoxymugineic-acid 2&apos;-dioxygenase OS=Hordeum vulgare GN=IDS3 PE=1 SV=3//6.33421e-61
Gb_03476	aly-miR172e-3p,stu-miR172c-3p	sp|Q5NB82|NLP3_ORYSJ Protein NLP3 OS=Oryza sativa subsp. japonica GN=NLP3 PE=3 SV=1//4.87447e-15
Gb_03487	novel_151	sp|Q9SRT9|RGP1_ARATH UDP-arabinopyranose mutase 1 OS=Arabidopsis thaliana GN=RGP1 PE=1 SV=1//8.59876e-53
Gb_03490	stu-miR172c-3p	sp|P0CT40|TF29_SCHPO Transposon Tf2-9 polyprotein OS=Schizosaccharomyces pombe (strain 972 / ATCC 24843) GN=Tf2-9 PE=3 SV=1//1.47712e-38
Gb_03498	novel_230	-//-
Gb_03512	novel_469	sp|Q9ZUW3|PP172_ARATH Pentatricopeptide repeat-containing protein At2g27610 OS=Arabidopsis thaliana GN=PCMP-H60 PE=2 SV=1//7.70891e-26
Gb_03517	novel_383	sp|Q07970|ATK1_ARATH Kinesin-1 OS=Arabidopsis thaliana GN=ATK1 PE=2 SV=1//0
Gb_03518	ppt-miR1030j,ppt-miR1030i	-//-
Gb_03539	novel_267	sp|P0C8Q9|Y5902_ARATH Uncharacterized protein At5g19025 OS=Arabidopsis thaliana GN=At5g19025 PE=2 SV=3//8.42476e-22
Gb_03545	novel_366	sp|Q7Y211|PP285_ARATH Pentatricopeptide repeat-containing protein At3g57430, chloroplastic OS=Arabidopsis thaliana GN=PCMP-H81 PE=2 SV=2//2.75393e-32
Gb_03547	novel_367	sp|Q9LTV8|PP224_ARATH Pentatricopeptide repeat-containing protein At3g12770 OS=Arabidopsis thaliana GN=PCMP-H43 PE=2 SV=1//8.20028e-148
Gb_03574	vvi-miR845a,vvi-miR845c	sp|P10978|POLX_TOBAC Retrovirus-related Pol polyprotein from transposon TNT 1-94 OS=Nicotiana tabacum PE=2 SV=1//1.5806e-56
Gb_03597	nta-miR156f	sp|Q7Y211|PP285_ARATH Pentatricopeptide repeat-containing protein At3g57430, chloroplastic OS=Arabidopsis thaliana GN=PCMP-H81 PE=2 SV=2//6.47515e-95
Gb_03602	novel_358	-//-
Gb_03610	novel_230	-//-
Gb_03633	novel_192	-//-
Gb_03645	ath-miR5658	sp|Q94AW5|ERF03_ARATH Ethylene-responsive transcription factor ERF003 OS=Arabidopsis thaliana GN=ERF003 PE=2 SV=1//1.24387e-38
Gb_03652	novel_340	sp|Q32SG3|LBD6_MAIZE LOB domain-containing protein 6 OS=Zea mays GN=LBD6 PE=1 SV=1//9.56139e-53
Gb_03664	mdm-miR535d	sp|Q9M8J9|BPM2_ARATH BTB/POZ and MATH domain-containing protein 2 OS=Arabidopsis thaliana GN=BPM2 PE=1 SV=1//4.81036e-53
Gb_03677	ppe-miR395a-5p	sp|Q93V85|WTR16_ARATH WAT1-related protein At3g02690, chloroplastic OS=Arabidopsis thaliana GN=At3g02690 PE=2 SV=1//1.08479e-131
Gb_03686	stu-miR172c-3p	-//-
Gb_03691	novel_469	sp|Q9LIQ7|PP252_ARATH Pentatricopeptide repeat-containing protein At3g24000, mitochondrial OS=Arabidopsis thaliana GN=PCMP-H87 PE=3 SV=1//8.90812e-25
Gb_03733	novel_114	sp|Q9FYQ8|TMN11_ARATH Transmembrane 9 superfamily member 11 OS=Arabidopsis thaliana GN=TMN11 PE=2 SV=1//0
Gb_03746	novel_240	sp|Q9NZJ4|SACS_HUMAN Sacsin OS=Homo sapiens GN=SACS PE=1 SV=2//3.7945e-12
Gb_03774	bra-miR408-5p	-//-
Gb_03777	novel_198	sp|Q9SK27|ENL1_ARATH Early nodulin-like protein 1 OS=Arabidopsis thaliana GN=At2g25060 PE=1 SV=2//2.58306e-30
Gb_03815	novel_366	sp|Q9FI14|TAO1_ARATH Disease resistance protein TAO1 OS=Arabidopsis thaliana GN=TAO1 PE=3 SV=1//1.51935e-23
Gb_03822	mdm-miR1511	sp|P10978|POLX_TOBAC Retrovirus-related Pol polyprotein from transposon TNT 1-94 OS=Nicotiana tabacum PE=2 SV=1//6.46954e-16
Gb_03823	novel_279	sp|P73555|Y875_SYNY3 Uncharacterized membrane protein sll0875 OS=Synechocystis sp. (strain PCC 6803 / Kazusa) GN=sll0875 PE=3 SV=1//2.5658e-47
Gb_03832	rgl-miR5141	sp|P05494|ATPAM_MAIZE ATP synthase subunit alpha, mitochondrial OS=Zea mays GN=ATPA PE=3 SV=1//0
Gb_03878	novel_440	sp|O24629|SIGA_ARATH RNA polymerase sigma factor sigA OS=Arabidopsis thaliana GN=SIGA PE=1 SV=1//1.52874e-157
Gb_03886	novel_284	-//-
Gb_03919	novel_373,novel_384,novel_421	sp|P51110|DFRA_VITVI Dihydroflavonol-4-reductase OS=Vitis vinifera GN=DFR PE=1 SV=1//2.17069e-101
Gb_03922	novel_72	sp|Q94JW8|SPL6_ARATH Squamosa promoter-binding-like protein 6 OS=Arabidopsis thaliana GN=SPL6 PE=2 SV=2//2.5603e-20
Gb_03934	ath-miR5658	sp|Q40579|STIG1_TOBAC Protein STIG1 OS=Nicotiana tabacum GN=STIG1 PE=1 SV=1//3.39248e-13
Gb_03949	novel_230	-//-
Gb_03951	novel_98	sp|P04323|POL3_DROME Retrovirus-related Pol polyprotein from transposon 17.6 OS=Drosophila melanogaster GN=pol PE=3 SV=1//7.65453e-06
Gb_03966	tcc-miR172d,stu-miR172c-3p,osa-miR172c	sp|Q96282|CLCC_ARATH Chloride channel protein CLC-c OS=Arabidopsis thaliana GN=CLC-C PE=1 SV=1//0
Gb_03970	aly-miR172e-3p	sp|P0CT40|TF29_SCHPO Transposon Tf2-9 polyprotein OS=Schizosaccharomyces pombe (strain 972 / ATCC 24843) GN=Tf2-9 PE=3 SV=1//3.71096e-100
Gb_03980	novel_171	sp|O65155|KELP_ARATH RNA polymerase II transcriptional coactivator KELP OS=Arabidopsis thaliana GN=KELP PE=1 SV=1//5.88808e-10
Gb_03988	aly-miR172e-3p	sp|Q9SSE9|JMJ25_ARATH Lysine-specific demethylase JMJ25 OS=Arabidopsis thaliana GN=JMJ25 PE=1 SV=1//4.14463e-35
Gb_04000	vvi-miR845c,vvi-miR845a	sp|P10978|POLX_TOBAC Retrovirus-related Pol polyprotein from transposon TNT 1-94 OS=Nicotiana tabacum PE=2 SV=1//6.97992e-91
Gb_04002	novel_224	sp|P33629|TBA_PRUDU Tubulin alpha chain OS=Prunus dulcis GN=TUBA PE=2 SV=1//0
Gb_04005	zma-miR396g-3p,osa-miR396c-3p,ptc-miR396e-3p,gma-miR396b-3p,cca-miR396c	sp|Q9ZQ89|UPS2_ARATH Ureide permease 2 OS=Arabidopsis thaliana GN=UPS2 PE=1 SV=2//1.85702e-41
Gb_04013	ppe-miR395a-5p	sp|O04226|P5CS_ORYSJ Delta-1-pyrroline-5-carboxylate synthase OS=Oryza sativa subsp. japonica GN=P5CS PE=2 SV=2//5.13536e-23
Gb_04022	vvi-miR845c,vvi-miR845a	sp|P10978|POLX_TOBAC Retrovirus-related Pol polyprotein from transposon TNT 1-94 OS=Nicotiana tabacum PE=2 SV=1//2.25285e-92
Gb_04030	novel_302	-//-
Gb_04040	novel_230	-//-
Gb_04072	novel_417	sp|Q4WKB9|CWC22_ASPFU Pre-mRNA-splicing factor cwc22 OS=Neosartorya fumigata (strain ATCC MYA-4609 / Af293 / CBS 101355 / FGSC A1100) GN=cwc22 PE=3 SV=1//0
Gb_04079	novel_358	sp|Q7Y211|PP285_ARATH Pentatricopeptide repeat-containing protein At3g57430, chloroplastic OS=Arabidopsis thaliana GN=PCMP-H81 PE=2 SV=2//5.09171e-97
Gb_04084	novel_231	sp|O80961|MLO12_ARATH MLO-like protein 12 OS=Arabidopsis thaliana GN=MLO12 PE=2 SV=2//7.23244e-55
Gb_04119	novel_221	sp|Q2QYH7|C14C2_ORYSJ Cytochrome P450 714C2 OS=Oryza sativa subsp. japonica GN=CYP714C2 PE=2 SV=1//1.33419e-140
Gb_04120	novel_221	sp|Q2QYH7|C14C2_ORYSJ Cytochrome P450 714C2 OS=Oryza sativa subsp. japonica GN=CYP714C2 PE=2 SV=1//1.76557e-142
Gb_04126	novel_279	sp|Q8LFA9|METL2_ARATH Methyltransferase-like protein 2 OS=Arabidopsis thaliana GN=At1g19340 PE=2 SV=2//9.3115e-106
Gb_04135	sly-miR482a	sp|Q8GX93|CLCE_ARATH Chloride channel protein CLC-e OS=Arabidopsis thaliana GN=CLC-E PE=2 SV=2//1.54471e-122
Gb_04136	novel_383	sp|Q8GX93|CLCE_ARATH Chloride channel protein CLC-e OS=Arabidopsis thaliana GN=CLC-E PE=2 SV=2//3.66134e-37
Gb_04146	novel_450	sp|Q8GX93|CLCE_ARATH Chloride channel protein CLC-e OS=Arabidopsis thaliana GN=CLC-E PE=2 SV=2//2.43319e-173
Gb_04180	ppe-miR399c,ppe-miR399a,novel_193	sp|Q05B17|WDR48_XENTR WD repeat-containing protein 48 OS=Xenopus tropicalis GN=wdr48 PE=2 SV=1//1.40776e-24
Gb_04198	novel_162	sp|Q8LCG7|NFYC2_ARATH Nuclear transcription factor Y subunit C-2 OS=Arabidopsis thaliana GN=NFYC2 PE=2 SV=2//6.18736e-69
Gb_04201	novel_18	sp|Q9SSN3|TIR_ARATH Toll/interleukin-1 receptor-like protein OS=Arabidopsis thaliana GN=TIR PE=1 SV=1//4.81424e-25
Gb_04202	novel_362	-//-
Gb_04206	ppt-miR477h	sp|P49249|IN22_MAIZE IN2-2 protein OS=Zea mays GN=IN2-2 PE=2 SV=1//5.74624e-13
Gb_04223	hbr-miR156	-//-
Gb_04224	novel_210	-//-
Gb_04257	csi-miR169	-//-
Gb_04260	novel_279	sp|A3QJU3|ADCK4_DANRE AarF domain-containing protein kinase 4 OS=Danio rerio GN=adck4 PE=3 SV=2//4.19659e-136
Gb_04264	novel_76	sp|Q40392|TMVRN_NICGU TMV resistance protein N OS=Nicotiana glutinosa GN=N PE=1 SV=1//1.62715e-85
Gb_04314	novel_374	sp|O48671|RER1B_ARATH Protein RER1B OS=Arabidopsis thaliana GN=RER1B PE=1 SV=2//1.2513e-74
Gb_04336	ath-miR159c,bdi-miR159a-3p,ath-miR159a	sp|Q9LZV3|MAN6_ARATH Mannan endo-1,4-beta-mannosidase 6 OS=Arabidopsis thaliana GN=MAN6 PE=2 SV=1//1.2583e-161
Gb_04341	novel_207	sp|Q2HIV9|BH035_ARATH Transcription factor bHLH35 OS=Arabidopsis thaliana GN=BHLH35 PE=2 SV=1//9.02246e-21
Gb_04385	novel_469	sp|Q9SS83|PP220_ARATH Pentatricopeptide repeat-containing protein At3g09040, mitochondrial OS=Arabidopsis thaliana GN=PCMP-E88 PE=2 SV=1//1.50822e-89
Gb_04391	ath-miR169a-3p	sp|O15736|TIPD_DICDI Protein tipD OS=Dictyostelium discoideum GN=tipD PE=3 SV=1//1.4223e-60
Gb_04402	novel_469	sp|Q9SS83|PP220_ARATH Pentatricopeptide repeat-containing protein At3g09040, mitochondrial OS=Arabidopsis thaliana GN=PCMP-E88 PE=2 SV=1//1.33608e-30
Gb_04406	ppt-miR477c,ppt-miR477h,ppe-miR477-5p	sp|Q40392|TMVRN_NICGU TMV resistance protein N OS=Nicotiana glutinosa GN=N PE=1 SV=1//7.57533e-08
Gb_04434	novel_350	sp|Q5NE24|NSP2_MEDTR Nodulation-signaling pathway 2 protein OS=Medicago truncatula GN=NSP2 PE=1 SV=1//4.59625e-50
Gb_04435	novel_350	sp|Q5NE24|NSP2_MEDTR Nodulation-signaling pathway 2 protein OS=Medicago truncatula GN=NSP2 PE=1 SV=1//2.26949e-49
Gb_04439	ppe-miR395a-5p	-//-
Gb_04443	novel_375	sp|Q8RX77|PTR21_ARATH Protein NRT1/ PTR FAMILY 2.13 OS=Arabidopsis thaliana GN=NPF2.13 PE=1 SV=1//5.91835e-44
Gb_04458	ath-miR395b	-//-
Gb_04480	gra-miR166d	sp|Q3T062|RRP15_BOVIN RRP15-like protein OS=Bos taurus GN=RRP15 PE=2 SV=1//7.98384e-09
Gb_04501	novel_230	-//-
Gb_04516	novel_364	sp|Q7XVM8|TIR1B_ORYSJ Transport inhibitor response 1-like protein Os04g0395600 OS=Oryza sativa subsp. japonica GN=Os04g0395600 PE=2 SV=1//3.41347e-165
Gb_04519	novel_12	-//-
Gb_04522	vvi-miR845c,vvi-miR845a	-//-
Gb_04533	novel_366	sp|Q9SVP7|PP307_ARATH Pentatricopeptide repeat-containing protein At4g13650 OS=Arabidopsis thaliana GN=PCMP-H42 PE=2 SV=2//0
Gb_04545	novel_460	sp|Q50EK4|C75A1_PINTA Cytochrome P450 750A1 OS=Pinus taeda GN=CYP750A1 PE=2 SV=1//3.17376e-157
Gb_04552	vvi-miR845c,vvi-miR845a	sp|P10978|POLX_TOBAC Retrovirus-related Pol polyprotein from transposon TNT 1-94 OS=Nicotiana tabacum PE=2 SV=1//8.78033e-87
Gb_04605	novel_107	-//-
Gb_04610	novel_469	sp|Q9LIC3|PP227_ARATH Putative pentatricopeptide repeat-containing protein At3g13770, mitochondrial OS=Arabidopsis thaliana GN=PCMP-H85 PE=3 SV=1//5.31264e-22
Gb_04613	novel_88	sp|Q9SSL9|PEPR1_ARATH Leucine-rich repeat receptor-like protein kinase PEPR1 OS=Arabidopsis thaliana GN=PEPR1 PE=1 SV=1//6.59247e-21
Gb_04631	novel_23	sp|O04086|Y1105_ARATH Probable receptor-like protein kinase At1g11050 OS=Arabidopsis thaliana GN=At1g11050 PE=2 SV=1//1.62136e-112
Gb_04636	novel_23	sp|O04086|Y1105_ARATH Probable receptor-like protein kinase At1g11050 OS=Arabidopsis thaliana GN=At1g11050 PE=2 SV=1//9.27481e-98
Gb_04637	novel_23	sp|O04086|Y1105_ARATH Probable receptor-like protein kinase At1g11050 OS=Arabidopsis thaliana GN=At1g11050 PE=2 SV=1//1.77632e-100
Gb_04638	novel_23	sp|O04086|Y1105_ARATH Probable receptor-like protein kinase At1g11050 OS=Arabidopsis thaliana GN=At1g11050 PE=2 SV=1//1.05322e-100
Gb_04640	novel_23	sp|P93050|RKF3_ARATH Probable LRR receptor-like serine/threonine-protein kinase RKF3 OS=Arabidopsis thaliana GN=RKF3 PE=2 SV=1//7.5557e-104
Gb_04644	ppt-miR1030j,ppt-miR1030a	sp|Q8L9T5|ATL2_ARATH RING-H2 finger protein ATL2 OS=Arabidopsis thaliana GN=ATL2 PE=2 SV=2//1.01816e-36
Gb_04651	novel_213	sp|Q8L9T5|ATL2_ARATH RING-H2 finger protein ATL2 OS=Arabidopsis thaliana GN=ATL2 PE=2 SV=2//9.93126e-33
Gb_04666	ata-miR395b-3p,ath-miR395a,osa-miR395b,cca-miR395a,mtr-miR395g,mtr-miR395a,aly-miR395c-3p,tae-miR395b	sp|Q947C4|TPSD1_GINBI Bifunctional levopimaradiene synthase, chloroplastic OS=Ginkgo biloba GN=LPS PE=1 SV=1//0
Gb_04673	ath-miR159c,ath-miR159a,bdi-miR159a-3p	sp|Q9LZV3|MAN6_ARATH Mannan endo-1,4-beta-mannosidase 6 OS=Arabidopsis thaliana GN=MAN6 PE=2 SV=1//3.61366e-160
Gb_04674	novel_472	sp|Q9FGK8|SC16B_ARATH Protein transport protein SEC16B homolog OS=Arabidopsis thaliana GN=SEC16B PE=1 SV=1//4.51607e-20
Gb_04702	novel_230	-//-
Gb_04727	ath-miR5658	sp|Q39204|MYC2_ARATH Transcription factor MYC2 OS=Arabidopsis thaliana GN=MYC2 PE=1 SV=2//8.34423e-124
Gb_04728	ath-miR5658	sp|Q39204|MYC2_ARATH Transcription factor MYC2 OS=Arabidopsis thaliana GN=MYC2 PE=1 SV=2//1.83103e-54
Gb_04739	novel_384,novel_421	sp|Q9LYT3|TT12_ARATH Protein TRANSPARENT TESTA 12 OS=Arabidopsis thaliana GN=TT12 PE=2 SV=1//5.7981e-90
Gb_04741	novel_421,novel_384	sp|Q9LYT3|TT12_ARATH Protein TRANSPARENT TESTA 12 OS=Arabidopsis thaliana GN=TT12 PE=2 SV=1//4.79332e-93
Gb_04748	novel_76	sp|Q40392|TMVRN_NICGU TMV resistance protein N OS=Nicotiana glutinosa GN=N PE=1 SV=1//4.3212e-41
Gb_04751	vvi-miR845c,vvi-miR845a	sp|P10978|POLX_TOBAC Retrovirus-related Pol polyprotein from transposon TNT 1-94 OS=Nicotiana tabacum PE=2 SV=1//3.01271e-92
Gb_04756	ppt-miR1030h,ppt-miR1030a	sp|F4I9E1|NFD4_ARATH Protein NUCLEAR FUSION DEFECTIVE 4 OS=Arabidopsis thaliana GN=NFD4 PE=3 SV=1//1.4504e-22
Gb_04757	osa-miR166d-5p	sp|A1L1P9|S47A1_DANRE Multidrug and toxin extrusion protein 1 OS=Danio rerio GN=slc47a1 PE=2 SV=1//3.20099e-50
Gb_04829	novel_457	sp|P59228|VATL2_ARATH V-type proton ATPase subunit c2 OS=Arabidopsis thaliana GN=VHA-c2 PE=2 SV=1//4.43819e-29
Gb_04832	novel_390	sp|P0C7R1|PPR74_ARATH Pentatricopeptide repeat-containing protein DWY1, chloroplastic OS=Arabidopsis thaliana GN=DYW1 PE=1 SV=1//3.91146e-08
Gb_04854	novel_113,stu-miR530,tcc-miR530a,osa-miR530-5p,ptc-miR530a	sp|Q9FX53|TGT1_ARATH Trihelix transcription factor GT-1 OS=Arabidopsis thaliana GN=GT-1 PE=1 SV=1//1.10327e-128
Gb_04871	novel_354	sp|Q9SQ64|COR2_PAPSO Non-functional NADPH-dependent codeinone reductase 2 OS=Papaver somniferum GN=COR2 PE=1 SV=1//3.22936e-101
Gb_04894	novel_358	sp|Q9SS60|PP210_ARATH Pentatricopeptide repeat-containing protein At3g03580 OS=Arabidopsis thaliana GN=PCMP-H23 PE=2 SV=1//0
Gb_04896	ptc-miR396f	sp|Q0JL46|NCASE_ORYSJ Neutral ceramidase OS=Oryza sativa subsp. japonica GN=Os01g0624000 PE=1 SV=1//0
Gb_04904	ptc-miR530a,tcc-miR530a	sp|Q9LTT8|VCS_ARATH Enhancer of mRNA-decapping protein 4 OS=Arabidopsis thaliana GN=VCS PE=1 SV=1//0
Gb_04915	novel_98	sp|Q9LNC4|GTE4_ARATH Transcription factor GTE4 OS=Arabidopsis thaliana GN=GTE4 PE=2 SV=1//1.72698e-100
Gb_04923	novel_142,ppt-miR529d	-//-
Gb_04933	novel_348	-//-
Gb_04986	novel_279	sp|O49675|CCD4_ARATH Probable carotenoid cleavage dioxygenase 4, chloroplastic OS=Arabidopsis thaliana GN=CCD4 PE=1 SV=1//7.47257e-175
Gb_04991	novel_230	-//-
Gb_05001	novel_217	sp|Q8L778|CESA5_ARATH Cellulose synthase A catalytic subunit 5 [UDP-forming] OS=Arabidopsis thaliana GN=CESA5 PE=1 SV=2//0
Gb_05046	novel_401	sp|Q8TGM7|ART2_YEAST Putative uncharacterized protein ART2 OS=Saccharomyces cerevisiae (strain ATCC 204508 / S288c) GN=ART2 PE=5 SV=1//2.45103e-21
Gb_05052	novel_124,novel_146,ppt-miR529d,ppt-miR529a	-//-
Gb_05074	lus-miR172j	-//-
Gb_05092	stu-miR530,novel_358	sp|P64086|ERA_STAAW GTPase Era OS=Staphylococcus aureus (strain MW2) GN=era PE=3 SV=1//1.42685e-72
Gb_05097	novel_47,ata-miR395b-3p	sp|Q8W0Z6|AP5M_ARATH AP-5 complex subunit mu OS=Arabidopsis thaliana GN=AP5M PE=2 SV=1//5.84635e-20
Gb_05104	novel_318	sp|P37707|B2_DAUCA B2 protein OS=Daucus carota PE=2 SV=1//9.80307e-90
Gb_05122	novel_64	sp|Q652P9|GL93_ORYSJ Germin-like protein 9-3 OS=Oryza sativa subsp. japonica GN=Os09g0568700 PE=2 SV=1//7.72581e-50
Gb_05126	ath-miR390a-5p,gma-miR390e,ppt-miR390c-5p	sp|C0LGV1|RCH1_ARATH LRR receptor-like serine/threonine-protein kinase RCH1 OS=Arabidopsis thaliana GN=RCH1 PE=2 SV=1//0
Gb_05130	novel_472	sp|Q9FPT5|UBP1_ARATH Ubiquitin carboxyl-terminal hydrolase 1 OS=Arabidopsis thaliana GN=UBP1 PE=1 SV=2//7.14711e-36
Gb_05172	ath-miR156i	sp|Q8YXG8|ARGB_NOSS1 Acetylglutamate kinase OS=Nostoc sp. (strain PCC 7120 / UTEX 2576) GN=argB PE=3 SV=1//5.46708e-139
Gb_05173	novel_466	sp|P0CT43|TF28_SCHPO Transposon Tf2-8 polyprotein OS=Schizosaccharomyces pombe (strain 972 / ATCC 24843) GN=Tf2-8 PE=3 SV=1//4.91719e-26
Gb_05176	ppt-miR1030a	sp|Q9SA80|WRK14_ARATH Probable WRKY transcription factor 14 OS=Arabidopsis thaliana GN=WRKY14 PE=2 SV=2//1.55455e-47
Gb_05203	ppe-miR395a-5p	sp|B9DFG3|ISE2_ARATH DEAD-box ATP-dependent RNA helicase ISE2, chloroplastic OS=Arabidopsis thaliana GN=ISE2 PE=1 SV=2//1.6502e-15
Gb_05210	novel_362	sp|Q9SE33|RAR1_ARATH Cysteine and histidine-rich domain-containing protein RAR1 OS=Arabidopsis thaliana GN=RAR1 PE=1 SV=1//1.86301e-11
Gb_05215	ath-miR5658	sp|Q8S8S2|LPCT2_ARATH Lysophospholipid acyltransferase LPEAT2 OS=Arabidopsis thaliana GN=LPEAT2 PE=1 SV=1//3.27723e-08
Gb_05234	novel_279	sp|Q9FMY1|C86B1_ARATH Cytochrome P450 86B1 OS=Arabidopsis thaliana GN=CYP86B1 PE=2 SV=1//1.65896e-158
Gb_05243	novel_192	sp|O00567|NOP56_HUMAN Nucleolar protein 56 OS=Homo sapiens GN=NOP56 PE=1 SV=4//0
Gb_05270	novel_460	sp|Q50EK4|C75A1_PINTA Cytochrome P450 750A1 OS=Pinus taeda GN=CYP750A1 PE=2 SV=1//2.78666e-158
Gb_05285	ath-miR5658	sp|Q9LVP0|Y5639_ARATH Probable leucine-rich repeat receptor-like protein kinase At5g63930 OS=Arabidopsis thaliana GN=At5g63930 PE=2 SV=1//1.28039e-21
Gb_05293	novel_469	sp|Q9SY02|PP301_ARATH Pentatricopeptide repeat-containing protein At4g02750 OS=Arabidopsis thaliana GN=PCMP-H24 PE=3 SV=1//1.61839e-62
Gb_05299	novel_192	-//-
Gb_05335	novel_321	sp|Q0WVX5|SSY4_ARATH Probable starch synthase 4, chloroplastic/amyloplastic OS=Arabidopsis thaliana GN=SS4 PE=2 SV=1//1.30716e-10
Gb_05339	ath-miR5658	sp|Q6X7J9|WOX4_ARATH WUSCHEL-related homeobox 4 OS=Arabidopsis thaliana GN=WOX4 PE=2 SV=1//9.20366e-37
Gb_05359	ppe-miR1511-3p	sp|Q8RU31|MAD21_ORYSJ MADS-box transcription factor 21 OS=Oryza sativa subsp. japonica GN=MADS21 PE=2 SV=1//1.72337e-09
Gb_05406	novel_435	-//-
Gb_05411	ptc-miR2111a	sp|Q6P158|DHX57_HUMAN Putative ATP-dependent RNA helicase DHX57 OS=Homo sapiens GN=DHX57 PE=1 SV=2//0
Gb_05412	vvi-miR166a,gma-miR166u,zma-miR166h-3p,osa-miR166e-3p,cme-miR166i,osa-miR166m,osa-miR166g-3p,ptc-miR166n,mtr-miR166b	sp|Q6PGC1|DHX29_MOUSE ATP-dependent RNA helicase Dhx29 OS=Mus musculus GN=Dhx29 PE=2 SV=1//3.91216e-30
Gb_05438	novel_469	sp|Q9LW63|PP251_ARATH Putative pentatricopeptide repeat-containing protein At3g23330 OS=Arabidopsis thaliana GN=PCMP-H32 PE=3 SV=1//3.75569e-07
Gb_05439	novel_469	sp|Q9SY02|PP301_ARATH Pentatricopeptide repeat-containing protein At4g02750 OS=Arabidopsis thaliana GN=PCMP-H24 PE=3 SV=1//0
Gb_05464	novel_230	-//-
Gb_05468	novel_279	sp|Q42540|UBC7_ARATH Ubiquitin-conjugating enzyme E2 7 OS=Arabidopsis thaliana GN=UBC7 PE=2 SV=1//2.13357e-75
Gb_05489	ppe-miR399c,ppe-miR399a,ptc-miR399e,tcc-miR399e,vvi-miR399i,novel_193,ath-miR399b	sp|Q96303|PHT14_ARATH Inorganic phosphate transporter 1-4 OS=Arabidopsis thaliana GN=PHT1-4 PE=1 SV=1//0
Gb_05490	ath-miR399b,novel_193,vvi-miR399i,tcc-miR399e,ptc-miR399e,ppe-miR399a,ppe-miR399c	sp|Q8VYM2|PHT11_ARATH Inorganic phosphate transporter 1-1 OS=Arabidopsis thaliana GN=PHT1-1 PE=1 SV=2//0
Gb_05492	ppe-miR399c,ath-miR399b,vvi-miR399i,novel_193	sp|O48639|PHT13_ARATH Probable inorganic phosphate transporter 1-3 OS=Arabidopsis thaliana GN=PHT1-3 PE=2 SV=1//0
Gb_05502	hbr-miR156	-//-
Gb_05518	novel_424	sp|Q39202|RLK1_ARATH G-type lectin S-receptor-like serine/threonine-protein kinase RLK1 OS=Arabidopsis thaliana GN=RLK1 PE=2 SV=2//4.19948e-12
Gb_05521	novel_279	sp|Q6NKW9|E138_ARATH Glucan endo-1,3-beta-glucosidase 8 OS=Arabidopsis thaliana GN=At1g64760 PE=1 SV=2//5.65002e-32
Gb_05535	ath-miR5658	-//-
Gb_05537	bna-miR168b,gma-miR168b,ath-miR168a-5p,novel_99	sp|Q84KG5|CCD_CROSA Carotenoid 9,10(9&apos;,10&apos;)-cleavage dioxygenase OS=Crocus sativus GN=CCD PE=1 SV=1//1.26644e-29
Gb_05547	lja-miR171c,ptc-miR171l-3p	sp|Q6NQG7|ATL78_ARATH RING-H2 finger protein ATL78 OS=Arabidopsis thaliana GN=ATL78 PE=2 SV=1//2.074e-42
Gb_05553	ata-miR395b-3p,mtr-miR395g,tae-miR395b	sp|Q8LDU5|PP298_ARATH Pentatricopeptide repeat-containing protein At4g01400, mitochondrial OS=Arabidopsis thaliana GN=At4g01400 PE=2 SV=2//3.06132e-129
Gb_05566	novel_218	sp|C0LGQ5|GSO1_ARATH LRR receptor-like serine/threonine-protein kinase GSO1 OS=Arabidopsis thaliana GN=GSO1 PE=2 SV=1//1.70458e-38
Gb_05569	novel_218	-//-
Gb_05570	novel_70,novel_141	sp|Q940E8|FEA2_MAIZE Leucine-rich repeat receptor-like protein FASCIATED EAR2 OS=Zea mays GN=FEA2 PE=1 SV=1//4.38581e-22
Gb_05571	novel_141,novel_70	sp|C0LGQ5|GSO1_ARATH LRR receptor-like serine/threonine-protein kinase GSO1 OS=Arabidopsis thaliana GN=GSO1 PE=2 SV=1//1.38271e-29
Gb_05580	novel_298	sp|Q9C5X8|MOCOS_ARATH Molybdenum cofactor sulfurase OS=Arabidopsis thaliana GN=ABA3 PE=1 SV=1//1.12901e-13
Gb_05581	ath-miR157d,hbr-miR156,gma-miR156g	sp|Q54J07|IN80D_DICDI INO80 complex subunit D OS=Dictyostelium discoideum GN=DDB_G0288447 PE=3 SV=1//2.05076e-11
Gb_05596	vvi-miR845a,vvi-miR845c	-//-
Gb_05617	ath-miR8175	-//-
Gb_05684	novel_402,novel_334	-//-
Gb_05687	ath-miR156i,ath-miR156h,novel_443	sp|Q9SSE9|JMJ25_ARATH Lysine-specific demethylase JMJ25 OS=Arabidopsis thaliana GN=JMJ25 PE=1 SV=1//8.42971e-54
Gb_05694	smo-miR396	sp|O23596|GLPT4_ARATH Putative glycerol-3-phosphate transporter 4 OS=Arabidopsis thaliana GN=At4g17550 PE=3 SV=2//0
Gb_05749	novel_162	sp|Q40588|ASO_TOBAC L-ascorbate oxidase OS=Nicotiana tabacum GN=AAO PE=2 SV=1//0
Gb_05752	novel_367	sp|Q551H4|FRAY2_DICDI Serine/threonine-protein kinase fray2 OS=Dictyostelium discoideum GN=fray2 PE=3 SV=1//1.38911e-111
Gb_05754	novel_230	-//-
Gb_05766	novel_456,novel_356,novel_90	-//-
Gb_05769	novel_314	sp|Q17R09|PRP16_BOVIN Pre-mRNA-splicing factor ATP-dependent RNA helicase PRP16 OS=Bos taurus GN=DHX38 PE=2 SV=1//1.04912e-25
Gb_05791	novel_181	sp|Q9ZV24|OP161_ARATH Outer envelope pore protein 16-1, chloroplastic OS=Arabidopsis thaliana GN=OEP161 PE=1 SV=1//3.13635e-39
Gb_05813	ata-miR395b-3p	sp|Q9S7Y7|XYL1_ARATH Alpha-xylosidase 1 OS=Arabidopsis thaliana GN=XYL1 PE=1 SV=1//0
Gb_05825	novel_107	-//-
Gb_05849	osa-miR408-3p	-//-
Gb_05859	cca-miR396a-3p,cca-miR396c,novel_88	sp|O04116|FLL_PINRA Floricaula/leafy-like protein OS=Pinus radiata GN=FLL PE=2 SV=1//0
Gb_05877	aly-miR172e-3p	sp|P19684|ROC5_NICSY 33 kDa ribonucleoprotein, chloroplastic OS=Nicotiana sylvestris PE=1 SV=1//6.10244e-15
Gb_05883	novel_469	sp|Q9SIT7|PP151_ARATH Pentatricopeptide repeat-containing protein At2g13600 OS=Arabidopsis thaliana GN=PCMP-E76 PE=3 SV=1//2.01274e-116
Gb_05896	vvi-miR845a,vvi-miR845c	sp|Q99315|YG31B_YEAST Transposon Ty3-G Gag-Pol polyprotein OS=Saccharomyces cerevisiae (strain ATCC 204508 / S288c) GN=TY3B-G PE=1 SV=3//7.6149e-127
Gb_05924	novel_437	-//-
Gb_05947	novel_386,novel_377	-//-
Gb_05973	novel_197	-//-
Gb_05975	novel_366	-//-
Gb_05987	novel_400	sp|Q40588|ASO_TOBAC L-ascorbate oxidase OS=Nicotiana tabacum GN=AAO PE=2 SV=1//0
Gb_05991	novel_400	sp|Q40588|ASO_TOBAC L-ascorbate oxidase OS=Nicotiana tabacum GN=AAO PE=2 SV=1//0
Gb_05992	novel_400	sp|Q40588|ASO_TOBAC L-ascorbate oxidase OS=Nicotiana tabacum GN=AAO PE=2 SV=1//0
Gb_05999	novel_400	sp|Q40588|ASO_TOBAC L-ascorbate oxidase OS=Nicotiana tabacum GN=AAO PE=2 SV=1//3.35712e-29
Gb_06000	novel_400	sp|P24792|ASO_CUCMA L-ascorbate oxidase OS=Cucurbita maxima GN=AAO PE=1 SV=2//0
Gb_06007	mdm-miR396a,ppe-miR396a,vvi-miR396b	sp|Q2QMX9|ACA1_ORYSJ Calcium-transporting ATPase 1, plasma membrane-type OS=Oryza sativa subsp. japonica GN=Os12g0586600 PE=2 SV=1//0
Gb_06038	novel_13	sp|Q9LFV5|FK111_ARATH F-box/kelch-repeat protein At5g15710 OS=Arabidopsis thaliana GN=At5g15710 PE=2 SV=1//4.307e-31
Gb_06044	ptc-miR397b	sp|Q54R82|MKKA_DICDI Mitogen-activated protein kinase kinase kinase A OS=Dictyostelium discoideum GN=mkkA PE=1 SV=2//2.74642e-81
Gb_06068	novel_262	-//-
Gb_06070	novel_374	sp|Q84TH4|SR45A_ARATH Serine/arginine-rich splicing factor SR45a OS=Arabidopsis thaliana GN=SR45A PE=1 SV=1//1.0402e-16
Gb_06080	novel_428	sp|F4IB81|LYK3_ARATH LysM domain receptor-like kinase 3 OS=Arabidopsis thaliana GN=LYK3 PE=2 SV=1//0
Gb_06089	novel_469	sp|Q9SIT7|PP151_ARATH Pentatricopeptide repeat-containing protein At2g13600 OS=Arabidopsis thaliana GN=PCMP-E76 PE=3 SV=1//4.56677e-83
Gb_06107	novel_226	-//-
Gb_06112	novel_279	sp|F4KEM0|STIL4_ARATH Protein STICHEL-like 4 OS=Arabidopsis thaliana GN=At5g45720 PE=2 SV=1//3.81944e-92
Gb_06116	osa-miR397b,nta-miR397	sp|P11432|ELI_PEA Early light-induced protein, chloroplastic OS=Pisum sativum PE=2 SV=1//1.15028e-33
Gb_06117	ath-miR5658	-//-
Gb_06118	novel_176,vvi-miR2950-5p,novel_279	sp|Q9FZK1|FBX6_ARATH F-box only protein 6 OS=Arabidopsis thaliana GN=FBX6 PE=2 SV=1//7.64349e-30
Gb_06121	novel_375	-//-
Gb_06144	novel_248	sp|P51566|AFC1_ARATH Serine/threonine-protein kinase AFC1 OS=Arabidopsis thaliana GN=AFC1 PE=2 SV=2//6.87736e-30
Gb_06149	vvi-miR845a,vvi-miR845c	sp|Q99315|YG31B_YEAST Transposon Ty3-G Gag-Pol polyprotein OS=Saccharomyces cerevisiae (strain ATCC 204508 / S288c) GN=TY3B-G PE=1 SV=3//2.38673e-122
Gb_06158	ppt-miR477h,ppt-miR477c	sp|Q56X72|RTNLS_ARATH Reticulon-like protein B21 OS=Arabidopsis thaliana GN=RTNLB21 PE=2 SV=2//1.179e-54
Gb_06182	ppt-miR1030i,ppt-miR1030a,ppt-miR1030h,stu-miR530,novel_113	sp|Q9M041|BH140_ARATH Transcription factor bHLH140 OS=Arabidopsis thaliana GN=BHLH140 PE=3 SV=1//1.60972e-24
Gb_06199	vvi-miR167c,ath-miR167a-5p,bna-miR167d	sp|Q9S7Z8|PIN3_ARATH Auxin efflux carrier component 3 OS=Arabidopsis thaliana GN=PIN3 PE=1 SV=1//0
Gb_06204	novel_230	-//-
Gb_06210	osa-miR172c,ath-miR172e-3p,gma-miR172d,stu-miR172c-3p,sbi-miR172b	sp|Q93VM9|THOC1_ARATH THO complex subunit 1 OS=Arabidopsis thaliana GN=THO1 PE=1 SV=1//1.04787e-37
Gb_06213	novel_192	sp|Q9Y5N5|HEMK2_HUMAN HemK methyltransferase family member 2 OS=Homo sapiens GN=N6AMT1 PE=1 SV=3//3.06078e-48
Gb_06228	novel_98	-//-
Gb_06238	novel_311	sp|Q9LDD1|BRG3_ARATH Probable BOI-related E3 ubiquitin-protein ligase 3 OS=Arabidopsis thaliana GN=BRG3 PE=1 SV=1//1.80539e-25
Gb_06263	vvi-miR845c,vvi-miR845a	sp|P0CT39|TF26_SCHPO Transposon Tf2-6 polyprotein OS=Schizosaccharomyces pombe (strain 972 / ATCC 24843) GN=Tf2-6 PE=3 SV=1//2.46746e-109
Gb_06266	ppe-miR395a-5p	sp|Q6DG03|DMTF1_DANRE Cyclin-D-binding Myb-like transcription factor 1 OS=Danio rerio GN=dmtf1 PE=2 SV=1//1.80355e-20
Gb_06276	novel_411,novel_139	-//-
Gb_06313	novel_127	sp|P26846|NU2M_MARPO NADH-ubiquinone oxidoreductase chain 2 OS=Marchantia polymorpha GN=ND2 PE=3 SV=2//2.8805e-73
Gb_06361	novel_469	sp|Q9LIQ7|PP252_ARATH Pentatricopeptide repeat-containing protein At3g24000, mitochondrial OS=Arabidopsis thaliana GN=PCMP-H87 PE=3 SV=1//3.58279e-21
Gb_06422	novel_136	sp|D1KF50|SRS2L_ARATH ATP-dependent DNA helicase SRS2-like protein At4g25120 OS=Arabidopsis thaliana GN=SRS2 PE=1 SV=1//9.19e-110
Gb_06427	novel_226	sp|Q9FNB0|CHLH_ARATH Magnesium-chelatase subunit ChlH, chloroplastic OS=Arabidopsis thaliana GN=CHLH PE=1 SV=1//0
Gb_06436	hbr-miR156	-//-
Gb_06464	novel_55	sp|Q9C5D2|FBL4_ARATH F-box/LRR-repeat protein 4 OS=Arabidopsis thaliana GN=FBL4 PE=2 SV=1//7.58033e-17
Gb_06523	novel_469	sp|Q9ZUW3|PP172_ARATH Pentatricopeptide repeat-containing protein At2g27610 OS=Arabidopsis thaliana GN=PCMP-H60 PE=2 SV=1//9.05355e-80
Gb_06527	novel_367	sp|Q9ZVJ5|SGGP_ARATH Haloacid dehalogenase-like hydrolase domain-containing protein Sgpp OS=Arabidopsis thaliana GN=SGPP PE=1 SV=2//3.75372e-77
Gb_06533	novel_416	-//-
Gb_06544	rgl-miR5139,mdm-miR1511,cpa-miR8155	-//-
Gb_06545	ptc-miR2111a	sp|Q9ZUE9|PP149_ARATH Pentatricopeptide repeat-containing protein At2g06000 OS=Arabidopsis thaliana GN=At2g06000 PE=2 SV=1//1.31775e-10
Gb_06567	novel_169	sp|Q9XFH4|DDM1_ARATH ATP-dependent DNA helicase DDM1 OS=Arabidopsis thaliana GN=DDM1 PE=1 SV=1//0
Gb_06593	stu-miR172c-3p	sp|Q55CU8|RSC5_DICDI Random slug protein 5 OS=Dictyostelium discoideum GN=rsc5 PE=2 SV=1//3.56357e-30
Gb_06597	ata-miR395b-3p	sp|Q0WPZ6|PP158_ARATH Pentatricopeptide repeat-containing protein At2g17140 OS=Arabidopsis thaliana GN=At2g17140 PE=2 SV=1//9.63446e-48
Gb_06602	novel_55,novel_279,ath-miR156i,novel_375,ahy-miR156a	sp|Q8K1X1|WDR11_MOUSE WD repeat-containing protein 11 OS=Mus musculus GN=Wdr11 PE=2 SV=1//3.91984e-15
Gb_06628	novel_188	sp|A8ILK1|CFA52_CHLRE Cilia- and flagella-associated protein 52 OS=Chlamydomonas reinhardtii GN=CFAP52 PE=1 SV=1//4.15412e-29
Gb_06673	novel_171	sp|P40234|CKI2_SCHPO Casein kinase I homolog 2 OS=Schizosaccharomyces pombe (strain 972 / ATCC 24843) GN=cki2 PE=1 SV=2//2.80204e-57
Gb_06691	novel_456,novel_90	sp|Q9LSK9|Y5566_ARATH Uncharacterized protein At5g65660 OS=Arabidopsis thaliana GN=At5g65660 PE=2 SV=1//2.35297e-15
Gb_06698	novel_358	sp|O43036|RPA43_SCHPO DNA-directed RNA polymerase I subunit rpa43 OS=Schizosaccharomyces pombe (strain 972 / ATCC 24843) GN=rpa43 PE=1 SV=1//4.40088e-11
Gb_06708	novel_463	sp|Q0WRJ2|TC10A_ARATH 3-dehydrosphinganine reductase TSC10A OS=Arabidopsis thaliana GN=TSC10A PE=1 SV=1//5.22812e-42
Gb_06721	stu-miR172c-3p	sp|Q9M841|PEX12_ARATH Peroxisome biogenesis protein 12 OS=Arabidopsis thaliana GN=PEX12 PE=1 SV=2//2.15943e-12
Gb_06724	novel_456,novel_90	sp|Q9M841|PEX12_ARATH Peroxisome biogenesis protein 12 OS=Arabidopsis thaliana GN=PEX12 PE=1 SV=2//5.7816e-44
Gb_06725	ath-miR5658	-//-
Gb_06752	novel_364	sp|P24465|C71A1_PERAE Cytochrome P450 71A1 OS=Persea americana GN=CYP71A1 PE=1 SV=2//3.70043e-153
Gb_06762	sly-miR167b-5p,osa-miR167d-5p,ptc-miR167f-5p,vvi-miR167c,ath-miR167a-5p,bna-miR167d,ath-miR167d	-//-
Gb_06776	novel_2	sp|P60300|CLCG_ARATH Putative chloride channel-like protein CLC-g OS=Arabidopsis thaliana GN=CBSCLC6 PE=3 SV=2//1.28534e-56
Gb_06777	vvi-miR845a,vvi-miR845c	-//-
Gb_06780	smo-miR396	-//-
Gb_06807	novel_72	sp|Q6Q4D0|TONS_ARATH Protein TONSOKU OS=Arabidopsis thaliana GN=TSK PE=1 SV=2//1.96424e-101
Gb_06818	novel_218,novel_323	sp|C0LGQ5|GSO1_ARATH LRR receptor-like serine/threonine-protein kinase GSO1 OS=Arabidopsis thaliana GN=GSO1 PE=2 SV=1//3.0208e-57
Gb_06845	vvi-miR845c	-//-
Gb_06863	ata-miR395b-3p	sp|Q12874|SF3A3_HUMAN Splicing factor 3A subunit 3 OS=Homo sapiens GN=SF3A3 PE=1 SV=1//7.32189e-112
Gb_06866	novel_243	sp|O22207|UBP5_ARATH Ubiquitin carboxyl-terminal hydrolase 5 OS=Arabidopsis thaliana GN=UBP5 PE=1 SV=2//0
Gb_06885	novel_416,novel_402,novel_334	sp|Q9LN49|KCS4_ARATH 3-ketoacyl-CoA synthase 4 OS=Arabidopsis thaliana GN=KCS4 PE=2 SV=1//8.63994e-162
Gb_06892	novel_371	-//-
Gb_06944	novel_230	-//-
Gb_06960	novel_166	sp|Q8H0T5|ERF73_ARATH Ethylene-responsive transcription factor ERF073 OS=Arabidopsis thaliana GN=ERF073 PE=2 SV=1//8.35933e-21
Gb_06961	novel_166	sp|Q8H0T5|ERF73_ARATH Ethylene-responsive transcription factor ERF073 OS=Arabidopsis thaliana GN=ERF073 PE=2 SV=1//3.01889e-20
Gb_06962	novel_166	sp|P42736|RAP23_ARATH Ethylene-responsive transcription factor RAP2-3 OS=Arabidopsis thaliana GN=RAP2-3 PE=1 SV=2//2.369e-35
Gb_06975	gma-miR396h	sp|Q9SHZ8|PP168_ARATH Pentatricopeptide repeat-containing protein At2g22070 OS=Arabidopsis thaliana GN=PCMP-H41 PE=3 SV=1//7.27143e-12
Gb_07004	ath-miR5658	-//-
Gb_07009	vvi-miR845c,vvi-miR845a	sp|Q99315|YG31B_YEAST Transposon Ty3-G Gag-Pol polyprotein OS=Saccharomyces cerevisiae (strain ATCC 204508 / S288c) GN=TY3B-G PE=1 SV=3//7.44718e-122
Gb_07015	novel_324	sp|Q94KB7|MLO6_ARATH MLO-like protein 6 OS=Arabidopsis thaliana GN=MLO6 PE=2 SV=2//0
Gb_07026	novel_287	sp|Q9C9Z1|ZTP50_ARATH Putative zinc transporter At3g08650 OS=Arabidopsis thaliana GN=At3g08650 PE=2 SV=2//0
Gb_07027	novel_463	sp|Q8W4Y5|ASCL_SOLLC ASC1-like protein OS=Solanum lycopersicum PE=2 SV=1//2.41897e-145
Gb_07035	novel_407,novel_57	-//-
Gb_07106	novel_469	sp|Q9SY02|PP301_ARATH Pentatricopeptide repeat-containing protein At4g02750 OS=Arabidopsis thaliana GN=PCMP-H24 PE=3 SV=1//5.67155e-44
Gb_07124	vvi-miR845a,vvi-miR845c	-//-
Gb_07127	stu-miR172c-3p	sp|Q7LHG5|YI31B_YEAST Transposon Ty3-I Gag-Pol polyprotein OS=Saccharomyces cerevisiae (strain ATCC 204508 / S288c) GN=TY3B-I PE=3 SV=2//3.55856e-36
Gb_07135	novel_423	sp|Q9LEB3|RBP47_NICPL Polyadenylate-binding protein RBP47 OS=Nicotiana plumbaginifolia GN=RBP47 PE=1 SV=1//1.01817e-138
Gb_07152	vvi-miR2950-5p,novel_176	sp|Q9C5D2|FBL4_ARATH F-box/LRR-repeat protein 4 OS=Arabidopsis thaliana GN=FBL4 PE=2 SV=1//0
Gb_07156	ppt-miR1030a,ptc-miR530a,novel_113,stu-miR530,osa-miR530-5p,ppt-miR1030j,ppt-miR1030h,ppt-miR1030i,tcc-miR530a	sp|O80536|PIF3_ARATH Transcription factor PIF3 OS=Arabidopsis thaliana GN=PIF3 PE=1 SV=1//6.74937e-44
Gb_07205	ath-miR169a-3p	sp|Q9LDD1|BRG3_ARATH Probable BOI-related E3 ubiquitin-protein ligase 3 OS=Arabidopsis thaliana GN=BRG3 PE=1 SV=1//7.97473e-13
Gb_07206	gma-miR5368	sp|Q682U6|DPD1_ARATH Exonuclease DPD1, chloroplastic/mitochondrial OS=Arabidopsis thaliana GN=DPD1 PE=1 SV=1//1.00657e-55
Gb_07210	ppt-miR529d,far-miR529	sp|P74003|PRMC_SYNY3 Release factor glutamine methyltransferase OS=Synechocystis sp. (strain PCC 6803 / Kazusa) GN=prmC PE=3 SV=1//1.72199e-47
Gb_07226	novel_335	sp|Q6K7E6|ERF1_ORYSJ Ethylene-responsive transcription factor 1 OS=Oryza sativa subsp. japonica GN=EREBP1 PE=1 SV=1//9.10191e-21
Gb_07235	gma-miR396h,vvi-miR396b,ath-miR396a-5p	-//-
Gb_07236	ath-miR396a-5p,vvi-miR396b,gma-miR396h	-//-
Gb_07239	novel_210	sp|P20825|POL2_DROME Retrovirus-related Pol polyprotein from transposon 297 OS=Drosophila melanogaster GN=pol PE=3 SV=1//2.62436e-06
Gb_07261	novel_462	-//-
Gb_07295	ath-miR5658	-//-
Gb_07309	vvi-miR845c,vvi-miR845a,novel_171	-//-
Gb_07310	novel_171	-//-
Gb_07326	vvi-miR845c,vvi-miR845a	sp|P0CT40|TF29_SCHPO Transposon Tf2-9 polyprotein OS=Schizosaccharomyces pombe (strain 972 / ATCC 24843) GN=Tf2-9 PE=3 SV=1//7.51505e-112
Gb_07330	novel_126	sp|Q9C7B1|TRP3_ARATH Telomere repeat-binding protein 3 OS=Arabidopsis thaliana GN=TRP3 PE=1 SV=1//2.4397e-60
Gb_07336	novel_469	sp|Q9SY02|PP301_ARATH Pentatricopeptide repeat-containing protein At4g02750 OS=Arabidopsis thaliana GN=PCMP-H24 PE=3 SV=1//1.70626e-25
Gb_07342	novel_463	sp|P17801|KPRO_MAIZE Putative receptor protein kinase ZmPK1 OS=Zea mays GN=PK1 PE=2 SV=2//2.26537e-153
Gb_07356	ptc-miR399e,ath-miR399b,vvi-miR399i,novel_193,ppe-miR399c,ppe-miR399a,novel_83	sp|Q494P0|PHT17_ARATH Probable inorganic phosphate transporter 1-7 OS=Arabidopsis thaliana GN=PHT1-7 PE=2 SV=2//0
Gb_07357	novel_83,ppe-miR399a,ppe-miR399c,vvi-miR399i,novel_193,ath-miR399b,ptc-miR399e	sp|Q96303|PHT14_ARATH Inorganic phosphate transporter 1-4 OS=Arabidopsis thaliana GN=PHT1-4 PE=1 SV=1//0
Gb_07367	novel_171	sp|Q9M6E8|NCED1_PHAVU 9-cis-epoxycarotenoid dioxygenase NCED1, chloroplastic OS=Phaseolus vulgaris GN=NCED1 PE=2 SV=1//0
Gb_07368	novel_230	-//-
Gb_07380	novel_214	-//-
Gb_07409	novel_465	-//-
Gb_07415	ppe-miR395a-5p	sp|Q9ZUI0|Y2241_ARATH Putative leucine-rich repeat receptor-like serine/threonine-protein kinase At2g24130 OS=Arabidopsis thaliana GN=At2g24130 PE=3 SV=1//7.51241e-19
Gb_07429	ata-miR395b-3p	sp|Q8RWE5|PIRL8_ARATH Plant intracellular Ras-group-related LRR protein 8 OS=Arabidopsis thaliana GN=PIRL8 PE=2 SV=1//2.9387e-75
Gb_07446	tcc-miR530a,ppt-miR1030j,ppt-miR1030a,osa-miR530-5p,ptc-miR530a	sp|Q9LSQ3|BH082_ARATH Transcription factor bHLH82 OS=Arabidopsis thaliana GN=BHLH82 PE=2 SV=1//2.34859e-47
Gb_07497	novel_362	sp|Q40392|TMVRN_NICGU TMV resistance protein N OS=Nicotiana glutinosa GN=N PE=1 SV=1//1.53375e-80
Gb_07499	novel_2	sp|Q40392|TMVRN_NICGU TMV resistance protein N OS=Nicotiana glutinosa GN=N PE=1 SV=1//2.62709e-62
Gb_07550	novel_334,novel_408,novel_402	sp|Q9XIW1|XTH5_ARATH Probable xyloglucan endotransglucosylase/hydrolase protein 5 OS=Arabidopsis thaliana GN=XTH5 PE=2 SV=1//9.33464e-83
Gb_07567	ppe-miR395a-5p	-//-
Gb_07570	ctr-miR171,novel_469	sp|Q9SY02|PP301_ARATH Pentatricopeptide repeat-containing protein At4g02750 OS=Arabidopsis thaliana GN=PCMP-H24 PE=3 SV=1//1.45918e-42
Gb_07596	ath-miR156a-5p	-//-
Gb_07603	sly-miR482a	sp|Q40392|TMVRN_NICGU TMV resistance protein N OS=Nicotiana glutinosa GN=N PE=1 SV=1//1.02326e-29
Gb_07604	sly-miR482a	sp|Q40392|TMVRN_NICGU TMV resistance protein N OS=Nicotiana glutinosa GN=N PE=1 SV=1//9.00844e-29
Gb_07643	vvi-miR845a,vvi-miR845c	sp|P10978|POLX_TOBAC Retrovirus-related Pol polyprotein from transposon TNT 1-94 OS=Nicotiana tabacum PE=2 SV=1//4.09706e-81
Gb_07655	novel_437	sp|P38935|SMBP2_HUMAN DNA-binding protein SMUBP-2 OS=Homo sapiens GN=IGHMBP2 PE=1 SV=3//2.30138e-105
Gb_07664	novel_373,novel_384,novel_421	sp|Q9LR47|IP5P6_ARATH Type IV inositol polyphosphate 5-phosphatase 6 OS=Arabidopsis thaliana GN=IP5P6 PE=1 SV=2//2.23509e-08
Gb_07680	novel_417	sp|P50700|OSL3_ARATH Osmotin-like protein OSM34 OS=Arabidopsis thaliana GN=OSM34 PE=2 SV=2//5.41166e-90
Gb_07692	novel_373,novel_384,novel_421	sp|A0R5M8|EGTD_MYCS2 Histidine N-alpha-methyltransferase OS=Mycobacterium smegmatis (strain ATCC 700084 / mc(2)155) GN=egtD PE=1 SV=1//6.40745e-16
Gb_07697	ath-miR5658	sp|P93447|EF1D_PIMBR Elongation factor 1-delta OS=Pimpinella brachycarpa PE=2 SV=3//8.94175e-16
Gb_07708	novel_417	sp|Q6NQG7|ATL78_ARATH RING-H2 finger protein ATL78 OS=Arabidopsis thaliana GN=ATL78 PE=2 SV=1//1.81863e-40
Gb_07721	gra-miR166d	sp|P20825|POL2_DROME Retrovirus-related Pol polyprotein from transposon 297 OS=Drosophila melanogaster GN=pol PE=3 SV=1//3.45107e-43
Gb_07725	gma-miR396h	sp|Q9SY02|PP301_ARATH Pentatricopeptide repeat-containing protein At4g02750 OS=Arabidopsis thaliana GN=PCMP-H24 PE=3 SV=1//7.98e-70
Gb_07731	novel_230	-//-
Gb_07732	ath-miR395a,mtr-miR395g,ath-miR395b,tae-miR395b,osa-miR395b,aly-miR395c-3p,mtr-miR395a	-//-
Gb_07735	novel_230	-//-
Gb_07756	novel_469	sp|Q3E6Q1|PPR32_ARATH Pentatricopeptide repeat-containing protein At1g11290, chloroplastic OS=Arabidopsis thaliana GN=PCMP-H40 PE=2 SV=1//3.63886e-31
Gb_07777	novel_149	sp|Q39265|ZFP6_ARATH Zinc finger protein 6 OS=Arabidopsis thaliana GN=ZFP6 PE=2 SV=1//1.17512e-16
Gb_07805	novel_396	sp|Q9LSL6|DOF57_ARATH Dof zinc finger protein DOF5.7 OS=Arabidopsis thaliana GN=DOF5.7 PE=2 SV=1//2.07806e-31
Gb_07814	novel_377	sp|Q8W1Y3|KP1_ARATH Kinesin KP1 OS=Arabidopsis thaliana GN=KP1 PE=1 SV=2//1.56804e-29
Gb_07857	aqc-miR159,ppt-miR319a,mdm-miR159a,pta-miR319	sp|Q8LBK6|GRS15_ARATH Monothiol glutaredoxin-S15, mitochondrial OS=Arabidopsis thaliana GN=GRXS15 PE=1 SV=2//1.20496e-62
Gb_07866	lus-miR172j	sp|O23310|NFYB3_ARATH Nuclear transcription factor Y subunit B-3 OS=Arabidopsis thaliana GN=NFYB3 PE=2 SV=1//1.40111e-66
Gb_07870	novel_104,mtr-miR4414b	-//-
Gb_07883	pab-miR397	sp|O04251|Y4211_ARATH BRCT domain-containing protein At4g02110 OS=Arabidopsis thaliana GN=At4g02110 PE=3 SV=3//1.58314e-16
Gb_07891	osa-miR408-3p,gma-miR408d,ptc-miR319e,pta-miR319	sp|Q10CE8|PCF6_ORYSJ Transcription factor PCF6 OS=Oryza sativa subsp. japonica GN=PCF6 PE=2 SV=1//1.98858e-29
Gb_07893	novel_100	-//-
Gb_07901	novel_365	-//-
Gb_07921	novel_116	sp|Q55874|Y103_SYNY3 Uncharacterized protein sll0103 OS=Synechocystis sp. (strain PCC 6803 / Kazusa) GN=sll0103 PE=3 SV=1//1.18595e-10
Gb_07943	novel_409	-//-
Gb_08006	novel_346	sp|Q10CI8|ORC5_ORYSJ Origin of replication complex subunit 1 OS=Oryza sativa subsp. japonica GN=ORC5 PE=2 SV=1//5.22038e-128
Gb_08024	novel_230	-//-
Gb_08034	novel_346	-//-
Gb_08036	novel_469	sp|Q9ZUW3|PP172_ARATH Pentatricopeptide repeat-containing protein At2g27610 OS=Arabidopsis thaliana GN=PCMP-H60 PE=2 SV=1//8.5992e-100
Gb_08040	novel_57	-//-
Gb_08093	mtr-miR395g,tae-miR395b	sp|Q947C4|TPSD1_GINBI Bifunctional levopimaradiene synthase, chloroplastic OS=Ginkgo biloba GN=LPS PE=1 SV=1//8.11088e-27
Gb_08101	ppe-miR395a-5p	-//-
Gb_08121	novel_428,novel_423	sp|F4I0K9|MES15_ARATH Putative methylesterase 15, chloroplastic OS=Arabidopsis thaliana GN=MES15 PE=2 SV=1//1.24005e-59
Gb_08124	novel_148,novel_345	sp|Q7VG78|GUAA_HELHP Probable GMP synthase [glutamine-hydrolyzing] OS=Helicobacter hepaticus (strain ATCC 51449 / 3B1) GN=guaA PE=3 SV=1//1.8262e-50
Gb_08136	novel_421,novel_384	sp|Q9LN22|PPR54_ARATH Pentatricopeptide repeat-containing protein At1g20300, mitochondrial OS=Arabidopsis thaliana GN=At1g20300 PE=2 SV=1//0
Gb_08137	novel_427	sp|Q55512|DHAS_SYNY3 Aspartate-semialdehyde dehydrogenase OS=Synechocystis sp. (strain PCC 6803 / Kazusa) GN=asd PE=3 SV=2//1.47306e-108
Gb_08143	ata-miR395b-3p	sp|A7KAJ8|ATG13_PICAN Autophagy-related protein 13 OS=Pichia angusta GN=ATG13 PE=3 SV=1//1.24935e-06
Gb_08195	pta-miR319,ptc-miR319e	-//-
Gb_08223	novel_469	sp|Q9SY02|PP301_ARATH Pentatricopeptide repeat-containing protein At4g02750 OS=Arabidopsis thaliana GN=PCMP-H24 PE=3 SV=1//1.75166e-51
Gb_08246	ptc-miR396f	-//-
Gb_08291	ppt-miR166j,osa-miR166i-3p	sp|Q9SZ83|Y4967_ARATH Uncharacterized oxidoreductase At4g09670 OS=Arabidopsis thaliana GN=At4g09670 PE=1 SV=1//1.39144e-134
Gb_08306	novel_348	sp|Q9SG02|RDR6_ARATH RNA-dependent RNA polymerase 6 OS=Arabidopsis thaliana GN=RDR6 PE=1 SV=1//0
Gb_08320	novel_68	sp|O70511|ANK3_RAT Ankyrin-3 OS=Rattus norvegicus GN=Ank3 PE=1 SV=3//9.30651e-09
Gb_08323	novel_15,novel_139	-//-
Gb_08331	ptc-miR160h	-//-
Gb_08334	novel_335	sp|Q3BAI2|YCX91_PHAAO Uncharacterized protein ORF91 OS=Phalaenopsis aphrodite subsp. formosana PE=4 SV=1//6.02379e-38
Gb_08362	stu-miR172c-3p	sp|P46869|FLA10_CHLRE Kinesin-like protein FLA10 OS=Chlamydomonas reinhardtii GN=FLA10 PE=1 SV=1//3.60849e-06
Gb_08411	ath-miR5658	sp|Q8L746|NPR3_ARATH Regulatory protein NPR3 OS=Arabidopsis thaliana GN=NPR3 PE=1 SV=1//3.60686e-148
Gb_08423	novel_214	sp|P08548|LIN1_NYCCO LINE-1 reverse transcriptase homolog OS=Nycticebus coucang PE=3 SV=1//2.37935e-22
Gb_08430	novel_417	-//-
Gb_08439	ppt-miR477h	sp|Q9FUM1|EF1G_PRUAV Elongation factor 1-gamma OS=Prunus avium PE=2 SV=1//0
Gb_08455	ata-miR395b-3p,tae-miR395b	sp|O32107|YUID_BACSU Uncharacterized membrane protein YuiD OS=Bacillus subtilis (strain 168) GN=yuiD PE=4 SV=1//6.18087e-14
Gb_08461	novel_40	sp|O08550|KMT2B_MOUSE Histone-lysine N-methyltransferase 2B OS=Mus musculus GN=Kmt2b PE=1 SV=3//5.82427e-23
Gb_08478	novel_98	sp|Q94II3|PMTL_ARATH Probable methyltransferase PMT21 OS=Arabidopsis thaliana GN=ERD3 PE=2 SV=1//1.48777e-09
Gb_08479	novel_220	sp|Q9SKK0|EBF1_ARATH EIN3-binding F-box protein 1 OS=Arabidopsis thaliana GN=EBF1 PE=1 SV=1//7.1334e-150
Gb_08552	novel_248,novel_358	sp|A9LIW2|CSC1L_BRAJU CSC1-like protein ERD4 OS=Brassica juncea GN=ERD4 PE=3 SV=2//0
Gb_08555	novel_248,novel_358	sp|A9LIW2|CSC1L_BRAJU CSC1-like protein ERD4 OS=Brassica juncea GN=ERD4 PE=3 SV=2//5.50395e-33
Gb_08556	novel_358,novel_248	sp|Q9C8G5|CSCLD_ARATH CSC1-like protein ERD4 OS=Arabidopsis thaliana GN=ERD4 PE=2 SV=1//0
Gb_08564	novel_346,ath-miR5658	sp|Q5N941|POLLU_ORYSJ Probable ion channel POLLUX OS=Oryza sativa subsp. japonica GN=Os01g0870100 PE=2 SV=1//0
Gb_08565	gma-miR6300	sp|O67550|EX53_AQUAE 5&apos;-3&apos; exonuclease OS=Aquifex aeolicus (strain VF5) GN=aq_1628 PE=3 SV=1//2.76386e-22
Gb_08568	novel_121	sp|F9VN79|RNH_SULTO Ribonuclease HI OS=Sulfolobus tokodaii (strain DSM 16993 / JCM 10545 / NBRC 100140 / 7) GN=rnhA PE=1 SV=1//1.31949e-08
Gb_08590	novel_466	sp|P0CT40|TF29_SCHPO Transposon Tf2-9 polyprotein OS=Schizosaccharomyces pombe (strain 972 / ATCC 24843) GN=Tf2-9 PE=3 SV=1//7.41255e-36
Gb_08601	gra-miR166d	sp|Q7LHG5|YI31B_YEAST Transposon Ty3-I Gag-Pol polyprotein OS=Saccharomyces cerevisiae (strain ATCC 204508 / S288c) GN=TY3B-I PE=3 SV=2//7.30489e-101
Gb_08619	novel_469	sp|Q9LTV8|PP224_ARATH Pentatricopeptide repeat-containing protein At3g12770 OS=Arabidopsis thaliana GN=PCMP-H43 PE=2 SV=1//1.88422e-45
Gb_08647	novel_364	sp|Q40392|TMVRN_NICGU TMV resistance protein N OS=Nicotiana glutinosa GN=N PE=1 SV=1//4.51136e-42
Gb_08650	ppt-miR390c-5p,atr-miR390.1,ath-miR390a-5p	sp|C0LGQ5|GSO1_ARATH LRR receptor-like serine/threonine-protein kinase GSO1 OS=Arabidopsis thaliana GN=GSO1 PE=2 SV=1//0
Gb_08671	novel_469	sp|Q9SY02|PP301_ARATH Pentatricopeptide repeat-containing protein At4g02750 OS=Arabidopsis thaliana GN=PCMP-H24 PE=3 SV=1//1.37968e-25
Gb_08710	vvi-miR845a	-//-
Gb_08711	novel_230	-//-
Gb_08722	ptc-miR530a	sp|Q9SCY5|KINB2_ARATH SNF1-related protein kinase regulatory subunit beta-2 OS=Arabidopsis thaliana GN=KINB2 PE=1 SV=1//3.41564e-78
Gb_08740	ppe-miR395a-5p,novel_230	-//-
Gb_08745	novel_469	sp|Q9SHZ8|PP168_ARATH Pentatricopeptide repeat-containing protein At2g22070 OS=Arabidopsis thaliana GN=PCMP-H41 PE=3 SV=1//2.73998e-32
Gb_08754	ath-miR156h	sp|Q9LBW5|PHI_MYCGS 3-hexulose-6-phosphate isomerase OS=Mycobacterium gastri GN=rmpB PE=2 SV=1//1.76063e-24
Gb_08766	novel_470	-//-
Gb_08777	vvi-miR845c,vvi-miR845a	sp|Q99315|YG31B_YEAST Transposon Ty3-G Gag-Pol polyprotein OS=Saccharomyces cerevisiae (strain ATCC 204508 / S288c) GN=TY3B-G PE=1 SV=3//1.5162e-103
Gb_08807	ppt-miR319a,pta-miR319	-//-
Gb_08856	tcc-miR530a	-//-
Gb_08870	novel_68	sp|Q9C7A2|Y3236_ARATH Ankyrin repeat-containing protein At3g12360 OS=Arabidopsis thaliana GN=At3g12360 PE=2 SV=1//1.16225e-11
Gb_08883	novel_345	sp|Q9SID1|BBX25_ARATH B-box zinc finger protein 25 OS=Arabidopsis thaliana GN=BBX25 PE=1 SV=2//7.60216e-21
Gb_08891	novel_379	sp|Q9SQ64|COR2_PAPSO Non-functional NADPH-dependent codeinone reductase 2 OS=Papaver somniferum GN=COR2 PE=1 SV=1//1.12824e-110
Gb_08924	novel_421,novel_373,novel_384,novel_388	-//-
Gb_08935	novel_2,novel_362	sp|Q40392|TMVRN_NICGU TMV resistance protein N OS=Nicotiana glutinosa GN=N PE=1 SV=1//4.23287e-06
Gb_08945	novel_395	sp|Q9SD07|SSL4_ARATH Protein STRICTOSIDINE SYNTHASE-LIKE 4 OS=Arabidopsis thaliana GN=SSL4 PE=1 SV=1//1.61458e-55
Gb_08964	ptc-miR393a-3p	sp|Q9STF3|PP265_ARATH Pentatricopeptide repeat-containing protein At3g46790, chloroplastic OS=Arabidopsis thaliana GN=CRR2 PE=2 SV=1//0
Gb_08969	novel_171	sp|Q9C8P0|ODP25_ARATH Dihydrolipoyllysine-residue acetyltransferase component 5 of pyruvate dehydrogenase complex, chloroplastic OS=Arabidopsis thaliana GN=EMB3003 PE=2 SV=1//1.34401e-149
Gb_08974	pta-miR319,mtr-miR319a-3p	-//-
Gb_08979	mtr-miR319a-3p,pta-miR319	-//-
Gb_08988	novel_134	sp|Q9FLB4|DRL31_ARATH Putative disease resistance protein At5g05400 OS=Arabidopsis thaliana GN=At5g05400 PE=3 SV=1//7.18039e-42
Gb_09013	ppt-miR536f	sp|P10978|POLX_TOBAC Retrovirus-related Pol polyprotein from transposon TNT 1-94 OS=Nicotiana tabacum PE=2 SV=1//1.41535e-67
Gb_09015	novel_230	-//-
Gb_09019	novel_383	sp|Q8T9S7|PTEN_DICDI Phosphatidylinositol 3,4,5-trisphosphate 3-phosphatase and dual-specificity protein phosphatase PTEN OS=Dictyostelium discoideum GN=pteN PE=2 SV=1//1.39532e-56
Gb_09027	novel_170	sp|A6H5H1|PSAB_CYCTA Photosystem I P700 chlorophyll a apoprotein A2 OS=Cycas taitungensis GN=psaB PE=3 SV=1//0
Gb_09037	gma-miR5368	sp|B1VKJ3|NU5C_CRYJA NAD(P)H-quinone oxidoreductase subunit 5, chloroplastic OS=Cryptomeria japonica GN=ndhF PE=3 SV=1//2.52188e-08
Gb_09052	novel_180	sp|Q9SRE5|Y1666_ARATH Uncharacterized protein At1g76660 OS=Arabidopsis thaliana GN=At1g76660 PE=2 SV=1//4.54936e-68
Gb_09077	novel_207	sp|Q43291|RL211_ARATH 60S ribosomal protein L21-1 OS=Arabidopsis thaliana GN=RPL21A PE=2 SV=2//6.32365e-100
Gb_09081	osa-miR818f,gra-miR166d	sp|P04323|POL3_DROME Retrovirus-related Pol polyprotein from transposon 17.6 OS=Drosophila melanogaster GN=pol PE=3 SV=1//3.59529e-95
Gb_09086	novel_367	sp|P51102|DFRA_ARATH Dihydroflavonol-4-reductase OS=Arabidopsis thaliana GN=DFRA PE=1 SV=2//1.9806e-87
Gb_09087	novel_367	sp|Q9XES5|DFRA_MALDO Bifunctional dihydroflavonol 4-reductase/flavanone 4-reductase OS=Malus domestica GN=DFR PE=1 SV=1//3.0031e-78
Gb_09099	ppe-miR1511-3p,mdm-miR1511	-//-
Gb_09110	mes-miR166i	-//-
Gb_09123	novel_100	sp|Q93ZB2|KO1_ARATH Ent-kaurene oxidase, chloroplastic OS=Arabidopsis thaliana GN=KO PE=1 SV=2//7.0416e-136
Gb_09128	novel_177	sp|Q8RVL2|DEK1_ARATH Calpain-type cysteine protease DEK1 OS=Arabidopsis thaliana GN=DEK1 PE=1 SV=1//0
Gb_09130	osa-miR395b,cca-miR395a,ata-miR395b-3p,ath-miR395a,mtr-miR395a,aly-miR395c-3p,tae-miR395b,mtr-miR395g	sp|Q947C4|TPSD1_GINBI Bifunctional levopimaradiene synthase, chloroplastic OS=Ginkgo biloba GN=LPS PE=1 SV=1//0
Gb_09135	novel_458	sp|Q8N7N5|DCAF8_MOUSE DDB1- and CUL4-associated factor 8 OS=Mus musculus GN=Dcaf8 PE=1 SV=1//1.55747e-32
Gb_09146	novel_366	sp|Q9SS60|PP210_ARATH Pentatricopeptide repeat-containing protein At3g03580 OS=Arabidopsis thaliana GN=PCMP-H23 PE=2 SV=1//2.00835e-09
Gb_09158	novel_364,ath-miR156h	sp|Q8H1U5|APC2_ARATH Anaphase-promoting complex subunit 2 OS=Arabidopsis thaliana GN=APC2 PE=1 SV=1//6.53783e-175
Gb_09195	ghr-miR482a	-//-
Gb_09197	novel_362,novel_2	sp|Q40392|TMVRN_NICGU TMV resistance protein N OS=Nicotiana glutinosa GN=N PE=1 SV=1//1.90796e-10
Gb_09212	novel_176,vvi-miR2950-5p	sp|Q9LFV5|FK111_ARATH F-box/kelch-repeat protein At5g15710 OS=Arabidopsis thaliana GN=At5g15710 PE=2 SV=1//0
Gb_09223	vvi-miR845c,vvi-miR845a	sp|P04323|POL3_DROME Retrovirus-related Pol polyprotein from transposon 17.6 OS=Drosophila melanogaster GN=pol PE=3 SV=1//3.03199e-15
Gb_09242	novel_23	sp|Q9FLV4|Y5248_ARATH G-type lectin S-receptor-like serine/threonine-protein kinase At5g24080 OS=Arabidopsis thaliana GN=At5g24080 PE=2 SV=1//6.95536e-142
Gb_09253	novel_226	sp|Q9FNN5|NDUV1_ARATH NADH dehydrogenase [ubiquinone] flavoprotein 1, mitochondrial OS=Arabidopsis thaliana GN=At5g08530 PE=2 SV=1//0
Gb_09279	novel_311	sp|P55034|PSMD4_ARATH 26S proteasome non-ATPase regulatory subunit 4 homolog OS=Arabidopsis thaliana GN=RPN10 PE=1 SV=1//4.37839e-120
Gb_09285	novel_16	sp|P60838|DRL1_ARATH Probable disease resistance protein At1g12280 OS=Arabidopsis thaliana GN=At1g12280 PE=3 SV=1//3.99938e-25
Gb_09302	novel_68	sp|Q4FE45|XB33_ARATH E3 ubiquitin-protein ligase XBAT33 OS=Arabidopsis thaliana GN=XBAT33 PE=2 SV=1//0
Gb_09324	novel_482	sp|Q9M7C9|TPSDB_ABIGR Limonene/alpha-pinene synthase, chloroplastic OS=Abies grandis GN=ag11 PE=1 SV=1//1.11782e-171
Gb_09334	novel_430	-//-
Gb_09378	novel_98	-//-
Gb_09393	vvi-miR845c	sp|Q99315|YG31B_YEAST Transposon Ty3-G Gag-Pol polyprotein OS=Saccharomyces cerevisiae (strain ATCC 204508 / S288c) GN=TY3B-G PE=1 SV=3//2.66867e-101
Gb_09427	novel_25,novel_310,novel_424	sp|O22800|COL14_ARATH Zinc finger protein CONSTANS-LIKE 14 OS=Arabidopsis thaliana GN=COL14 PE=2 SV=2//1.21589e-42
Gb_09429	novel_424,novel_25	sp|O22800|COL14_ARATH Zinc finger protein CONSTANS-LIKE 14 OS=Arabidopsis thaliana GN=COL14 PE=2 SV=2//4.64823e-44
Gb_09433	gma-miR169c,cpa-miR169,mdm-miR169c,gma-miR169v,ptc-miR169z,gma-miR169j-5p,ptc-miR169t,ptc-miR169ac,ghr-miR169b,ptc-miR169x,ath-miR169a-3p,novel_79,mtr-miR169e-5p,ptc-miR169v,bdi-miR169m,gma-miR169e,osa-miR169e,ptc-miR169u-5p,cme-miR169k,gma-miR169u,ath-miR169a-5p,osa-miR169n,mtr-miR169f,gma-miR169k,mtr-miR169d-5p,csi-miR169,ath-miR169b-5p,ptc-miR169s,osa-miR169f.1,zma-miR169a-3p,novel_83,tcc-miR1…	-//-
Gb_09438	ath-miR5658	sp|Q39117|TGT2_ARATH Trihelix transcription factor GT-2 OS=Arabidopsis thaliana GN=GT-2 PE=2 SV=1//1.78661e-17
Gb_09444	novel_452	-//-
Gb_09453	novel_346	-//-
Gb_09493	novel_188	-//-
Gb_09495	ath-miR5658	sp|Q6J9S1|RA211_ARATH Ethylene-responsive transcription factor RAP2-11 OS=Arabidopsis thaliana GN=RAP2-11 PE=2 SV=1//2.53787e-24
Gb_09499	vvi-miR396b	sp|Q9LSQ4|GH36_ARATH Indole-3-acetic acid-amido synthetase GH3.6 OS=Arabidopsis thaliana GN=GH3.6 PE=1 SV=1//0
Gb_09508	novel_371	sp|Q9LI89|FBK70_ARATH F-box/kelch-repeat protein At3g27150 OS=Arabidopsis thaliana GN=At3g27150 PE=2 SV=1//5.9959e-36
Gb_09513	ptc-miR2111a,ath-miR2111a-5p	sp|Q9LI89|FBK70_ARATH F-box/kelch-repeat protein At3g27150 OS=Arabidopsis thaliana GN=At3g27150 PE=2 SV=1//1.22839e-113
Gb_09554	gra-miR166d	sp|P20825|POL2_DROME Retrovirus-related Pol polyprotein from transposon 297 OS=Drosophila melanogaster GN=pol PE=3 SV=1//8.49287e-66
Gb_09558	ath-miR5658	sp|Q7XKV2|BGL13_ORYSJ Beta-glucosidase 13 OS=Oryza sativa subsp. japonica GN=BGLU13 PE=2 SV=2//5.89439e-178
Gb_09617	atr-miR396d,ptc-miR396g-5p	-//-
Gb_09638	ppe-miR395a-5p	sp|F4JRP0|STIL3_ARATH Protein STICHEL-like 3 OS=Arabidopsis thaliana GN=At4g18820 PE=3 SV=1//6.62683e-49
Gb_09643	vvi-miR396b,vvi-miR845c	sp|Q41046|PHY_PINSY Phytochrome OS=Pinus sylvestris PE=2 SV=1//4.76492e-59
Gb_09659	vvi-miR845c	-//-
Gb_09690	lus-miR172j	sp|Q9LWM4|CIPK5_ORYSJ CBL-interacting protein kinase 5 OS=Oryza sativa subsp. japonica GN=CIPK5 PE=2 SV=1//9.18093e-41
Gb_09691	pde-miR396	-//-
Gb_09714	novel_230	-//-
Gb_09721	novel_314	-//-
Gb_09724	novel_142,ppt-miR529d	-//-
Gb_09729	novel_123	sp|Q67ZB3|FRL3_ARATH FRIGIDA-like protein 3 OS=Arabidopsis thaliana GN=FRL3 PE=1 SV=1//2.15898e-44
Gb_09738	novel_68	-//-
Gb_09751	novel_344	sp|Q40392|TMVRN_NICGU TMV resistance protein N OS=Nicotiana glutinosa GN=N PE=1 SV=1//8.84458e-11
Gb_09775	novel_400	-//-
Gb_09780	tcc-miR530a,ptc-miR530a	sp|Q7XJ98|KATAM_ARATH Xyloglucan galactosyltransferase KATAMARI1 OS=Arabidopsis thaliana GN=KAM1 PE=1 SV=1//1.19981e-151
Gb_09820	novel_364	-//-
Gb_09826	novel_18	sp|C7J3A2|C7017_ORYSJ Ent-kaurene oxidase-like protein 1 OS=Oryza sativa subsp. japonica GN=CYP701A7 PE=5 SV=1//1.7992e-24
Gb_09847	novel_371	-//-
Gb_09870	novel_202	sp|Q9ZPY9|P4KG4_ARATH Phosphatidylinositol 4-kinase gamma 4 OS=Arabidopsis thaliana GN=PI4KG4 PE=1 SV=1//0
Gb_09872	ath-miR395a,mtr-miR395g,ata-miR395b-3p,tae-miR395b,cca-miR395a,osa-miR395b,mtr-miR395a	sp|P51281|YCF45_PORPU Uncharacterized protein ycf45 OS=Porphyra purpurea GN=ycf45 PE=3 SV=1//5.94711e-09
Gb_09885	novel_193	sp|Q13698|CAC1S_HUMAN Voltage-dependent L-type calcium channel subunit alpha-1S OS=Homo sapiens GN=CACNA1S PE=1 SV=4//1.76973e-10
Gb_09892	novel_230	-//-
Gb_09908	novel_279	sp|Q9FG33|LRKS5_ARATH Probable L-type lectin-domain containing receptor kinase S.5 OS=Arabidopsis thaliana GN=LECRKS5 PE=2 SV=1//2.38388e-89
Gb_09933	novel_176,vvi-miR2950-5p	sp|Q9SMZ3|FBX13_ARATH F-box only protein 13 OS=Arabidopsis thaliana GN=FBX13 PE=2 SV=2//8.78283e-67
Gb_09959	novel_469	sp|Q9T0A0|LACS4_ARATH Long chain acyl-CoA synthetase 4 OS=Arabidopsis thaliana GN=LACS4 PE=2 SV=1//0
Gb_09960	novel_375	sp|Q9SY02|PP301_ARATH Pentatricopeptide repeat-containing protein At4g02750 OS=Arabidopsis thaliana GN=PCMP-H24 PE=3 SV=1//3.85923e-38
Gb_09978	zma-miR162-3p	-//-
Gb_09992	novel_43	sp|Q9M0N1|PUX10_ARATH Plant UBX domain-containing protein 10 OS=Arabidopsis thaliana GN=PUX10 PE=2 SV=1//2.51163e-34
Gb_09998	aqc-miR159,mtr-miR319a-3p,pta-miR159a,pta-miR319,ppt-miR319a,ptc-miR319e	sp|Q0JIC2|GAM1_ORYSJ Transcription factor GAMYB OS=Oryza sativa subsp. japonica GN=GAM1 PE=2 SV=1//2.83917e-31
Gb_10011	ath-miR159a,zma-miR159e-3p,ath-miR159c,pde-miR159,pta-miR159a	-//-
Gb_10114	vvi-miR845a,vvi-miR845c	sp|Q99315|YG31B_YEAST Transposon Ty3-G Gag-Pol polyprotein OS=Saccharomyces cerevisiae (strain ATCC 204508 / S288c) GN=TY3B-G PE=1 SV=3//2.26133e-109
Gb_10140	novel_79	sp|Q94F27|B3GTB_ARATH Probable beta-1,3-galactosyltransferase 11 OS=Arabidopsis thaliana GN=B3GALT11 PE=2 SV=1//8.48336e-137
Gb_10152	osa-miR166i-3p	sp|Q9SMZ2|PP347_ARATH Pentatricopeptide repeat-containing protein At4g33170 OS=Arabidopsis thaliana GN=PCMP-H53 PE=3 SV=1//2.35589e-42
Gb_10189	gra-miR166d	sp|P04323|POL3_DROME Retrovirus-related Pol polyprotein from transposon 17.6 OS=Drosophila melanogaster GN=pol PE=3 SV=1//1.52845e-96
Gb_10215	novel_136	sp|Q9LHD1|AB15B_ARATH ABC transporter B family member 15 OS=Arabidopsis thaliana GN=ABCB15 PE=3 SV=1//0
Gb_10223	ptc-miR2111a	sp|Q54R62|UCKC_DICDI Uridine-cytidine kinase C OS=Dictyostelium discoideum GN=udkC PE=3 SV=1//9.49501e-131
Gb_10251	novel_377	-//-
Gb_10259	zma-miR166h-3p,ath-miR166a-3p,aly-miR165a-3p,vvi-miR166a,ath-miR165a-3p,ptc-miR166n,osa-miR166g-3p,cme-miR166i,gma-miR166m,gma-miR166u,cpa-miR166e,mtr-miR166b,osa-miR166m,osa-miR166i-3p,ppt-miR166j,mes-miR166i	sp|Q6AST1|HOX32_ORYSJ Homeobox-leucine zipper protein HOX32 OS=Oryza sativa subsp. japonica GN=HOX32 PE=2 SV=1//0
Gb_10265	pta-miR1314	sp|Q5HZ00|SPS3_ARATH Solanesyl diphosphate synthase 3, chloroplastic/mitochondrial OS=Arabidopsis thaliana GN=SPS3 PE=1 SV=1//9.11789e-21
Gb_10271	stu-miR172c-3p	sp|P0CT39|TF26_SCHPO Transposon Tf2-6 polyprotein OS=Schizosaccharomyces pombe (strain 972 / ATCC 24843) GN=Tf2-6 PE=3 SV=1//1.31252e-30
Gb_10277	ath-miR5658	-//-
Gb_10284	hbr-miR156	-//-
Gb_10295	novel_149	sp|Q8VYE4|PTR12_ARATH Protein NRT1/ PTR FAMILY 4.5 OS=Arabidopsis thaliana GN=NPF4.5 PE=2 SV=1//7.16458e-170
Gb_10301	pta-miR1314	-//-
Gb_10302	ath-miR167d,vvi-miR167c,ath-miR167a-5p,ptc-miR167f-5p,bdi-miR5054,bna-miR167d,osa-miR167d-5p,sly-miR167b-5p	sp|Q8H136|RH14_ARATH DEAD-box ATP-dependent RNA helicase 14 OS=Arabidopsis thaliana GN=RH14 PE=1 SV=2//0
Gb_10313	novel_366	sp|Q9M156|U72B1_ARATH UDP-glycosyltransferase 72B1 OS=Arabidopsis thaliana GN=UGT72B1 PE=1 SV=1//1.75496e-118
Gb_10324	novel_469	sp|Q9SY02|PP301_ARATH Pentatricopeptide repeat-containing protein At4g02750 OS=Arabidopsis thaliana GN=PCMP-H24 PE=3 SV=1//2.80664e-25
Gb_10367	ath-miR5658	sp|Q9C1X4|YKW3_SCHPO Uncharacterized RING finger protein P32A8.03c OS=Schizosaccharomyces pombe (strain 972 / ATCC 24843) GN=SPAP32A8.03c PE=3 SV=1//7.60277e-09
Gb_10394	smo-miR1083,novel_477	sp|Q9ZWJ9|ARR2_ARATH Two-component response regulator ARR2 OS=Arabidopsis thaliana GN=ARR2 PE=1 SV=1//5.23385e-85
Gb_10397	novel_400	sp|Q9SJF1|LSG12_ARATH GTPase LSG1-2 OS=Arabidopsis thaliana GN=LSG1-2 PE=1 SV=1//0
Gb_10401	cme-miR166i	-//-
Gb_10419	atr-miR397a	sp|Q9SHD0|ZAT4_ARATH Zinc finger protein ZAT4 OS=Arabidopsis thaliana GN=ZAT4 PE=2 SV=1//9.84171e-08
Gb_10420	atr-miR397a	sp|Q9SHD0|ZAT4_ARATH Zinc finger protein ZAT4 OS=Arabidopsis thaliana GN=ZAT4 PE=2 SV=1//5.58724e-07
Gb_10422	novel_199	sp|Q9SHD0|ZAT4_ARATH Zinc finger protein ZAT4 OS=Arabidopsis thaliana GN=ZAT4 PE=2 SV=1//1.30413e-10
Gb_10423	novel_199	sp|Q681X4|ZAT5_ARATH Zinc finger protein ZAT5 OS=Arabidopsis thaliana GN=ZAT5 PE=2 SV=1//3.383e-09
Gb_10424	ath-miR5658	sp|P93447|EF1D_PIMBR Elongation factor 1-delta OS=Pimpinella brachycarpa PE=2 SV=3//3.23293e-87
Gb_10434	novel_116	sp|Q9C757|INT2_ARATH Probable inositol transporter 2 OS=Arabidopsis thaliana GN=INT2 PE=1 SV=1//1.80437e-55
Gb_10435	novel_107	-//-
Gb_10456	ath-miR159c,pta-miR159a,pde-miR159,osa-miR159c,ath-miR159a,mdm-miR159a,zma-miR159e-3p	-//-
Gb_10477	novel_322	sp|O22349|TBA3_ELEIN Tubulin alpha-3 chain OS=Eleusine indica GN=TUBA3 PE=2 SV=1//0
Gb_10484	ptc-miR167f-5p,ath-miR167a-5p,bna-miR167d	sp|O22349|TBA3_ELEIN Tubulin alpha-3 chain OS=Eleusine indica GN=TUBA3 PE=2 SV=1//0
Gb_10502	novel_162	sp|Q54UL8|MPS1_DICDI Probable serine/threonine-protein kinase mps1 OS=Dictyostelium discoideum GN=mps1 PE=3 SV=1//1.23546e-69
Gb_10511	ath-miR5658	sp|Q6NKQ9|CRR15_ARATH Cysteine-rich repeat secretory protein 15 OS=Arabidopsis thaliana GN=CRRSP15 PE=1 SV=1//8.41299e-42
Gb_10524	novel_363	sp|Q8L5T5|LBD15_ARATH LOB domain-containing protein 15 OS=Arabidopsis thaliana GN=LBD15 PE=2 SV=2//5.35212e-63
Gb_10529	novel_398	sp|P93014|RR5_ARATH 30S ribosomal protein S5, chloroplastic OS=Arabidopsis thaliana GN=rps5 PE=2 SV=1//6.60886e-68
Gb_10549	ath-miR5658	sp|Q2JS42|PYRH_SYNJA Uridylate kinase OS=Synechococcus sp. (strain JA-3-3Ab) GN=pyrH PE=3 SV=1//8.64326e-85
Gb_10587	novel_72	-//-
Gb_10697	ath-miR5658	sp|Q56YJ8|FAMA_ARATH Transcription factor FAMA OS=Arabidopsis thaliana GN=FAMA PE=1 SV=1//3.51851e-14
Gb_10719	aly-miR165a-3p	-//-
Gb_10736	vvi-miR845c,vvi-miR845a	sp|P10978|POLX_TOBAC Retrovirus-related Pol polyprotein from transposon TNT 1-94 OS=Nicotiana tabacum PE=2 SV=1//5.93992e-83
Gb_10759	novel_44,novel_279	sp|Q9SPM5|APY2_ARATH Apyrase 2 OS=Arabidopsis thaliana GN=APY2 PE=1 SV=1//0
Gb_10765	gma-miR168b	sp|Q99315|YG31B_YEAST Transposon Ty3-G Gag-Pol polyprotein OS=Saccharomyces cerevisiae (strain ATCC 204508 / S288c) GN=TY3B-G PE=1 SV=3//3.71371e-47
Gb_10768	novel_469	sp|Q9FXH1|PPR52_ARATH Pentatricopeptide repeat-containing protein At1g19720 OS=Arabidopsis thaliana GN=DYW7 PE=2 SV=1//3.8046e-50
Gb_10803	ath-miR169a-3p	-//-
Gb_10809	novel_279	sp|Q6J9S1|RA211_ARATH Ethylene-responsive transcription factor RAP2-11 OS=Arabidopsis thaliana GN=RAP2-11 PE=2 SV=1//2.7461e-15
Gb_10820	novel_467	sp|O22609|DEGP1_ARATH Protease Do-like 1, chloroplastic OS=Arabidopsis thaliana GN=DEGP1 PE=1 SV=2//1.26211e-42
Gb_10821	novel_88	sp|C0LGF4|FEI1_ARATH LRR receptor-like serine/threonine-protein kinase FEI 1 OS=Arabidopsis thaliana GN=FEI1 PE=1 SV=1//0
Gb_10854	novel_366	sp|P31542|CLPAB_SOLLC ATP-dependent Clp protease ATP-binding subunit clpA homolog CD4B, chloroplastic OS=Solanum lycopersicum GN=CD4B PE=3 SV=1//0
Gb_10864	novel_48,novel_114	sp|Q9ZQQ0|SCP26_ARATH Serine carboxypeptidase-like 26 OS=Arabidopsis thaliana GN=SCPL26 PE=2 SV=1//2.3703e-162
Gb_10874	novel_103	sp|O64477|Y2913_ARATH G-type lectin S-receptor-like serine/threonine-protein kinase At2g19130 OS=Arabidopsis thaliana GN=At2g19130 PE=2 SV=1//0
Gb_10879	vvi-miR845a,vvi-miR845c	sp|P10978|POLX_TOBAC Retrovirus-related Pol polyprotein from transposon TNT 1-94 OS=Nicotiana tabacum PE=2 SV=1//9.57713e-09
Gb_10896	ath-miR5658	sp|Q2QQS5|CCT14_ORYSJ Cyclin-T1-4 OS=Oryza sativa subsp. japonica GN=CYCT1-1 PE=2 SV=1//5.42131e-144
Gb_10920	ppt-miR477h,ppt-miR477f	sp|Q9M384|SCR_ARATH Protein SCARECROW OS=Arabidopsis thaliana GN=SCR PE=1 SV=1//5.5093e-170
Gb_10922	novel_469	sp|Q9SS83|PP220_ARATH Pentatricopeptide repeat-containing protein At3g09040, mitochondrial OS=Arabidopsis thaliana GN=PCMP-E88 PE=2 SV=1//9.125e-87
Gb_10926	novel_379	sp|Q9FL28|FLS2_ARATH LRR receptor-like serine/threonine-protein kinase FLS2 OS=Arabidopsis thaliana GN=FLS2 PE=1 SV=1//9.65339e-07
Gb_10938	ath-miR5658	sp|C0LGN2|Y3148_ARATH Probable leucine-rich repeat receptor-like serine/threonine-protein kinase At3g14840 OS=Arabidopsis thaliana GN=LRR-RLK PE=2 SV=1//4.33461e-95
Gb_10969	novel_252	sp|O64517|MCA4_ARATH Metacaspase-4 OS=Arabidopsis thaliana GN=AMC4 PE=1 SV=1//1.79791e-158
Gb_10972	sof-miR159c,mdm-miR159a,bdi-miR159a-3p	sp|Q94KE2|TIC_ARATH Protein TIME FOR COFFEE OS=Arabidopsis thaliana GN=TIC PE=1 SV=2//3.01387e-14
Gb_10985	novel_469	sp|Q9SHZ8|PP168_ARATH Pentatricopeptide repeat-containing protein At2g22070 OS=Arabidopsis thaliana GN=PCMP-H41 PE=3 SV=1//5.61039e-31
Gb_11001	novel_409	sp|O81796|IDH3_ARATH Isocitrate dehydrogenase [NAD] regulatory subunit 3, mitochondrial OS=Arabidopsis thaliana GN=IDH3 PE=1 SV=1//8.11583e-22
Gb_11009	novel_76	-//-
Gb_11012	novel_300	sp|Q9ATM2|SIP12_MAIZE Aquaporin SIP1-2 OS=Zea mays GN=SIP1-2 PE=2 SV=1//5.10613e-70
Gb_11036	novel_469	sp|Q3E6Q1|PPR32_ARATH Pentatricopeptide repeat-containing protein At1g11290, chloroplastic OS=Arabidopsis thaliana GN=PCMP-H40 PE=2 SV=1//1.87374e-18
Gb_11039	novel_469	sp|Q9SVA5|PP357_ARATH Pentatricopeptide repeat-containing protein At4g39530 OS=Arabidopsis thaliana GN=PCMP-E52 PE=3 SV=1//4.43545e-12
Gb_11061	novel_103	sp|Q9M9S6|UTR3_ARATH UDP-galactose/UDP-glucose transporter 3 OS=Arabidopsis thaliana GN=UTR3 PE=1 SV=1//2.74048e-44
Gb_11065	osa-miR397b,pab-miR397,novel_345,atr-miR397a,ptc-miR397b,novel_148,ath-miR397a,nta-miR397,hvu-miR397a,novel_160	sp|Q8VZA1|LAC11_ARATH Laccase-11 OS=Arabidopsis thaliana GN=LAC11 PE=2 SV=1//7.47348e-26
Gb_11110	ppe-miR395a-5p	sp|F4JRP0|STIL3_ARATH Protein STICHEL-like 3 OS=Arabidopsis thaliana GN=At4g18820 PE=3 SV=1//1.28564e-16
Gb_11114	sly-miR482a	-//-
Gb_11146	novel_373,novel_388,novel_421	sp|Q55EX9|Y8948_DICDI Putative methyltransferase DDB_G0268948 OS=Dictyostelium discoideum GN=DDB_G0268948 PE=1 SV=2//2.35786e-32
Gb_11156	osa-miR397b	sp|Q680C0|GDL62_ARATH GDSL esterase/lipase At4g10955 OS=Arabidopsis thaliana GN=At4g10955 PE=2 SV=1//9.98363e-48
Gb_11158	sly-miR482a,novel_76	sp|Q40392|TMVRN_NICGU TMV resistance protein N OS=Nicotiana glutinosa GN=N PE=1 SV=1//2.83229e-95
Gb_11170	vvi-miR845a,vvi-miR845c	-//-
Gb_11175	ath-miR169b-5p,gma-miR169u,ath-miR169h,ptc-miR169o,sbi-miR169d-5p,gma-miR169v,gma-miR169e,ptc-miR169x	-//-
Gb_11179	novel_18,ath-miR5658	sp|Q9LS28|GTE12_ARATH Transcription factor GTE12 OS=Arabidopsis thaliana GN=GTE12 PE=2 SV=2//9.39905e-06
Gb_11182	novel_364	sp|Q9LF97|Y3295_ARATH CBS domain-containing protein CBSCBSPB3 OS=Arabidopsis thaliana GN=CBSCBSPB3 PE=1 SV=1//0
Gb_11212	nta-miR397	sp|O82804|ELF3_ARATH Protein EARLY FLOWERING 3 OS=Arabidopsis thaliana GN=ELF3 PE=1 SV=1//1.02687e-08
Gb_11218	gma-miR319q	-//-
Gb_11266	ath-miR397a,pab-miR397,hvu-miR397a,nta-miR397,ptc-miR397b	sp|P22242|DRPE_CRAPL Desiccation-related protein PCC13-62 OS=Craterostigma plantagineum PE=2 SV=1//2.79432e-83
Gb_11272	novel_230	-//-
Gb_11276	novel_355	sp|Q99315|YG31B_YEAST Transposon Ty3-G Gag-Pol polyprotein OS=Saccharomyces cerevisiae (strain ATCC 204508 / S288c) GN=TY3B-G PE=1 SV=3//7.41179e-32
Gb_11314	novel_398,novel_428	sp|Q8RWN7|P2C32_ARATH Protein phosphatase 2C 32 OS=Arabidopsis thaliana GN=POL PE=1 SV=2//1.43261e-48
Gb_11327	novel_346	sp|Q54HW1|PSD10_DICDI 26S proteasome non-ATPase regulatory subunit 10 OS=Dictyostelium discoideum GN=psmD10 PE=2 SV=1//1.03532e-11
Gb_11356	novel_362,novel_76,novel_2	sp|Q40392|TMVRN_NICGU TMV resistance protein N OS=Nicotiana glutinosa GN=N PE=1 SV=1//1.6202e-88
Gb_11368	hbr-miR6173	-//-
Gb_11386	novel_79	sp|Q40392|TMVRN_NICGU TMV resistance protein N OS=Nicotiana glutinosa GN=N PE=1 SV=1//2.15233e-75
Gb_11440	novel_410	-//-
Gb_11459	novel_23	sp|C0LGP4|Y3475_ARATH Probable LRR receptor-like serine/threonine-protein kinase At3g47570 OS=Arabidopsis thaliana GN=At3g47570 PE=2 SV=1//2.21562e-129
Gb_11460	novel_23	sp|Q9FL28|FLS2_ARATH LRR receptor-like serine/threonine-protein kinase FLS2 OS=Arabidopsis thaliana GN=FLS2 PE=1 SV=1//1.83219e-22
Gb_11461	novel_23	sp|C0LGP4|Y3475_ARATH Probable LRR receptor-like serine/threonine-protein kinase At3g47570 OS=Arabidopsis thaliana GN=At3g47570 PE=2 SV=1//1.37052e-96
Gb_11465	novel_15	-//-
Gb_11478	novel_218	sp|Q9C9N5|Y1668_ARATH Probable inactive leucine-rich repeat receptor-like protein kinase At1g66830 OS=Arabidopsis thaliana GN=At1g66830 PE=2 SV=1//9.58074e-08
Gb_11503	ppt-miR1030i	-//-
Gb_11519	vvi-miR845a,vvi-miR845c	sp|Q99315|YG31B_YEAST Transposon Ty3-G Gag-Pol polyprotein OS=Saccharomyces cerevisiae (strain ATCC 204508 / S288c) GN=TY3B-G PE=1 SV=3//2.00787e-118
Gb_11520	novel_460	sp|Q50EK4|C75A1_PINTA Cytochrome P450 750A1 OS=Pinus taeda GN=CYP750A1 PE=2 SV=1//2.16883e-146
Gb_11525	gma-miR164b,osa-miR164d,mdm-miR164a	-//-
Gb_11526	novel_76	sp|Q40392|TMVRN_NICGU TMV resistance protein N OS=Nicotiana glutinosa GN=N PE=1 SV=1//2.35776e-70
Gb_11529	osa-miR5079a	-//-
Gb_11533	novel_216,ata-miR395b-3p,mtr-miR395g	sp|O34580|PCRA_BACSU ATP-dependent DNA helicase PcrA OS=Bacillus subtilis (strain 168) GN=pcrA PE=1 SV=1//4.05081e-27
Gb_11536	pta-miR159a,ppt-miR319a,mdm-miR159a,ptc-miR319e,bdi-miR159a-3p,zma-miR159e-3p,osa-miR159d,pde-miR159,pta-miR159c,ath-miR159c,sof-miR159c,osa-miR159e,osa-miR159c,mtr-miR319a-3p,osa-miR159f,pta-miR319,ath-miR159a	sp|Q0JIC2|GAM1_ORYSJ Transcription factor GAMYB OS=Oryza sativa subsp. japonica GN=GAM1 PE=2 SV=1//7.74117e-102
Gb_11553	novel_358	sp|Q9SF38|PP222_ARATH Pentatricopeptide repeat-containing protein At3g09650, chloroplastic OS=Arabidopsis thaliana GN=HCF152 PE=2 SV=1//0
Gb_11554	novel_230	-//-
Gb_11555	osa-miR818f	sp|Q7LHG5|YI31B_YEAST Transposon Ty3-I Gag-Pol polyprotein OS=Saccharomyces cerevisiae (strain ATCC 204508 / S288c) GN=TY3B-I PE=3 SV=2//1.43781e-87
Gb_11563	novel_88	-//-
Gb_11565	mdm-miR396a	sp|O23144|PPI1_ARATH Proton pump-interactor 1 OS=Arabidopsis thaliana GN=PPI1 PE=1 SV=2//1.59045e-19
Gb_11572	novel_373	-//-
Gb_11573	ppt-miR1030h,ppt-miR1030j,ppt-miR1030a,novel_113	sp|Q9M4Y3|RR10_MESCR 30S ribosomal protein S10, chloroplastic OS=Mesembryanthemum crystallinum GN=RPS10 PE=2 SV=1//3.55118e-57
Gb_11608	ath-miR172e-3p,osa-miR172c,ath-miR172a,sbi-miR172b,gma-miR172d,ath-miR172c,aly-miR172e-3p,stu-miR172c-3p	sp|Q93VV5|PTR16_ARATH Protein NRT1/ PTR FAMILY 4.3 OS=Arabidopsis thaliana GN=NPF4.3 PE=2 SV=1//4.0187e-153
Gb_11618	novel_414	-//-
Gb_11664	novel_469	sp|Q9SY02|PP301_ARATH Pentatricopeptide repeat-containing protein At4g02750 OS=Arabidopsis thaliana GN=PCMP-H24 PE=3 SV=1//0
Gb_11719	novel_439	sp|P23176|AMYG_ASPKA Glucoamylase I OS=Aspergillus kawachii GN=gaI PE=1 SV=1//4.69326e-07
Gb_11733	osa-miR818f	sp|Q9SQI3|FATB_GOSHI Palmitoyl-acyl carrier protein thioesterase, chloroplastic OS=Gossypium hirsutum GN=FATB1 PE=1 SV=1//1.12399e-79
Gb_11763	ptc-miR390d-3p	sp|P45181|PQQL_HAEIN Probable zinc protease PqqL OS=Haemophilus influenzae (strain ATCC 51907 / DSM 11121 / KW20 / Rd) GN=pqqL PE=3 SV=1//1.66139e-15
Gb_11789	osa-miR530-5p	sp|P0C8L4|Y4648_ARATH Uncharacterized protein At4g26485 OS=Arabidopsis thaliana GN=At4g26485 PE=4 SV=1//4.00831e-36
Gb_11803	novel_374,novel_346	sp|Q9LZM4|WAKLQ_ARATH Wall-associated receptor kinase-like 20 OS=Arabidopsis thaliana GN=WAKL20 PE=2 SV=1//6.72302e-56
Gb_11824	bra-miR408-5p	-//-
Gb_11841	gma-miR408d,ppt-miR408b,ath-miR408-3p,osa-miR408-3p	sp|Q8LG89|BABL_ARATH Basic blue protein OS=Arabidopsis thaliana GN=ARPN PE=2 SV=2//1.9442e-28
Gb_11847	ptc-miR530a,ppt-miR1030a,stu-miR530,novel_113,ppt-miR1030i,osa-miR530-5p,ppt-miR1030j,ppt-miR1030h,tcc-miR530a	-//-
Gb_11849	ptc-miR530a	sp|P10978|POLX_TOBAC Retrovirus-related Pol polyprotein from transposon TNT 1-94 OS=Nicotiana tabacum PE=2 SV=1//2.72025e-117
Gb_11872	novel_126	sp|A2XAZ3|ADHX_ORYSI Alcohol dehydrogenase class-3 OS=Oryza sativa subsp. indica GN=ADHIII PE=3 SV=1//6.51964e-143
Gb_11904	ath-miR408-3p	-//-
Gb_11905	novel_469	sp|Q9SY02|PP301_ARATH Pentatricopeptide repeat-containing protein At4g02750 OS=Arabidopsis thaliana GN=PCMP-H24 PE=3 SV=1//1.30918e-24
Gb_11912	stu-miR530	sp|Q680K8|Y1576_ARATH BTB/POZ domain-containing protein At1g55760 OS=Arabidopsis thaliana GN=At1g55760 PE=2 SV=1//1.93765e-83
Gb_11915	mdm-miR396a,ppe-miR396a,atr-miR396d,ath-miR396b-5p	sp|Q9SB81|PER42_ARATH Peroxidase 42 OS=Arabidopsis thaliana GN=PER42 PE=1 SV=2//4.69986e-178
Gb_11917	ptc-miR396e-3p	sp|Q9SB81|PER42_ARATH Peroxidase 42 OS=Arabidopsis thaliana GN=PER42 PE=1 SV=2//6.55738e-143
Gb_11919	osa-miR818f	sp|B9I2J6|AXEP_POPTR L-Ala-D/L-amino acid epimerase OS=Populus trichocarpa GN=POPTR_0012s05040g PE=3 SV=2//1.83117e-172
Gb_11920	bna-miR167d,osa-miR167d-5p	sp|Q9C835|CP21D_ARATH Peptidyl-prolyl cis-trans isomerase CYP21-4 OS=Arabidopsis thaliana GN=CYP21-4 PE=2 SV=1//2.3857e-80
Gb_11923	gma-miR167h,gma-miR167i	sp|Q9C835|CP21D_ARATH Peptidyl-prolyl cis-trans isomerase CYP21-4 OS=Arabidopsis thaliana GN=CYP21-4 PE=2 SV=1//8.44873e-76
Gb_11938	novel_230	-//-
Gb_11944	novel_170	sp|A6H5H1|PSAB_CYCTA Photosystem I P700 chlorophyll a apoprotein A2 OS=Cycas taitungensis GN=psaB PE=3 SV=1//1.3435e-21
Gb_11954	ptc-miR397b	sp|Q5XGD7|TM45B_XENTR Transmembrane protein 45B OS=Xenopus tropicalis GN=tmem45b PE=2 SV=1//1.19868e-12
Gb_11966	novel_187	sp|Q9FVX2|PP129_ARATH Pentatricopeptide repeat-containing protein At1g77360, mitochondrial OS=Arabidopsis thaliana GN=At1g77360 PE=2 SV=2//1.58108e-07
Gb_11978	novel_230	-//-
Gb_11987	novel_465	sp|Q9SVU5|GDL67_ARATH GDSL esterase/lipase At4g28780 OS=Arabidopsis thaliana GN=At4g28780 PE=2 SV=1//3.61531e-136
Gb_12004	novel_469	sp|Q3E6Q1|PPR32_ARATH Pentatricopeptide repeat-containing protein At1g11290, chloroplastic OS=Arabidopsis thaliana GN=PCMP-H40 PE=2 SV=1//2.54311e-83
Gb_12026	gra-miR166d	sp|P04323|POL3_DROME Retrovirus-related Pol polyprotein from transposon 17.6 OS=Drosophila melanogaster GN=pol PE=3 SV=1//2.2113e-92
Gb_12041	novel_166	sp|O23300|ECI3_ARATH Enoyl-CoA delta isomerase 3 OS=Arabidopsis thaliana GN=ECI3 PE=1 SV=1//1.51949e-44
Gb_12044	novel_166	sp|O23300|ECI3_ARATH Enoyl-CoA delta isomerase 3 OS=Arabidopsis thaliana GN=ECI3 PE=1 SV=1//3.6524e-55
Gb_12047	novel_166	sp|O23300|ECI3_ARATH Enoyl-CoA delta isomerase 3 OS=Arabidopsis thaliana GN=ECI3 PE=1 SV=1//6.36698e-62
Gb_12049	tcc-miR530a,ptc-miR530a,osa-miR530-5p	-//-
Gb_12091	ppt-miR477c,ppt-miR477h	sp|P48980|BGAL_SOLLC Beta-galactosidase OS=Solanum lycopersicum PE=1 SV=1//0
Gb_12102	gra-miR477	sp|Q8LGH4|CUL4_ARATH Cullin-4 OS=Arabidopsis thaliana GN=CUL4 PE=1 SV=1//5.24787e-107
Gb_12143	novel_374	sp|O22193|PUB4_ARATH U-box domain-containing protein 4 OS=Arabidopsis thaliana GN=PUB4 PE=1 SV=3//7.80113e-96
Gb_12166	novel_279	sp|Q9SD62|Y3471_ARATH Putative receptor-like protein kinase At3g47110 OS=Arabidopsis thaliana GN=At3g47110 PE=3 SV=1//2.10568e-12
Gb_12167	novel_380	sp|P32295|ARG7_VIGRR Indole-3-acetic acid-induced protein ARG7 OS=Vigna radiata var. radiata GN=ARG7 PE=2 SV=1//2.63126e-20
Gb_12175	novel_44	sp|Q94KB7|MLO6_ARATH MLO-like protein 6 OS=Arabidopsis thaliana GN=MLO6 PE=2 SV=2//1.77527e-138
Gb_12201	novel_428,novel_126	sp|Q9SMZ2|PP347_ARATH Pentatricopeptide repeat-containing protein At4g33170 OS=Arabidopsis thaliana GN=PCMP-H53 PE=3 SV=1//1.07656e-08
Gb_12204	novel_356,novel_456,novel_90	sp|Q0WRY5|CDL1_ARATH Serine/threonine-protein kinase CDL1 OS=Arabidopsis thaliana GN=CDL1 PE=1 SV=1//1.45081e-44
Gb_12215	novel_380	-//-
Gb_12261	novel_417,novel_364	sp|F4INP9|QWRF4_ARATH QWRF motif-containing protein 4 OS=Arabidopsis thaliana GN=QWRF4 PE=2 SV=1//1.07127e-32
Gb_12270	novel_210	-//-
Gb_12294	ath-miR5658,nta-miR172b	sp|Q6X7K0|WOX1_ARATH WUSCHEL-related homeobox 1 OS=Arabidopsis thaliana GN=WOX1 PE=2 SV=2//2.54635e-19
Gb_12296	vvi-miR828a	-//-
Gb_12307	novel_218	sp|Q9C9N5|Y1668_ARATH Probable inactive leucine-rich repeat receptor-like protein kinase At1g66830 OS=Arabidopsis thaliana GN=At1g66830 PE=2 SV=1//5.96157e-09
Gb_12324	novel_472	sp|Q8GUQ8|XDH1_ARATH Xanthine dehydrogenase 1 OS=Arabidopsis thaliana GN=XDH1 PE=1 SV=1//2.7823e-74
Gb_12331	novel_410	sp|P9WLR5|Y1829_MYCTU Uncharacterized protein Rv1829 OS=Mycobacterium tuberculosis (strain ATCC 25618 / H37Rv) GN=Rv1829 PE=1 SV=1//1.31383e-09
Gb_12340	stu-miR172c-3p,ath-miR172a	sp|Q8RY59|RCD1_ARATH Inactive poly [ADP-ribose] polymerase RCD1 OS=Arabidopsis thaliana GN=RCD1 PE=1 SV=1//5.2388e-85
Gb_12356	gra-miR166c	-//-
Gb_12383	novel_406	sp|F4KBF3|AAE17_ARATH Probable acyl-activating enzyme 17, peroxisomal OS=Arabidopsis thaliana GN=AAE17 PE=2 SV=1//0
Gb_12387	vvi-miR845a	-//-
Gb_12418	stu-miR172c-3p	-//-
Gb_12471	novel_148,novel_345	sp|P04323|POL3_DROME Retrovirus-related Pol polyprotein from transposon 17.6 OS=Drosophila melanogaster GN=pol PE=3 SV=1//8.18114e-45
Gb_12517	ath-miR5658	sp|Q84TH6|DIR23_ARATH Dirigent protein 23 OS=Arabidopsis thaliana GN=DIR23 PE=2 SV=1//6.72542e-50
Gb_12534	zma-miR396g-3p,stu-miR396-3p	sp|Q945F4|IF5A2_MEDSA Eukaryotic translation initiation factor 5A-2 OS=Medicago sativa PE=2 SV=1//1.61341e-17
Gb_12551	novel_469	sp|Q9SY02|PP301_ARATH Pentatricopeptide repeat-containing protein At4g02750 OS=Arabidopsis thaliana GN=PCMP-H24 PE=3 SV=1//2.26458e-67
Gb_12555	novel_469	sp|Q9FWA6|PP207_ARATH Pentatricopeptide repeat-containing protein At3g02330 OS=Arabidopsis thaliana GN=PCMP-E90 PE=2 SV=2//0
Gb_12556	novel_166	sp|Q9LNU6|PPR53_ARATH Pentatricopeptide repeat-containing protein At1g20230 OS=Arabidopsis thaliana GN=PCMP-H21 PE=2 SV=2//9.74198e-55
Gb_12567	novel_398	-//-
Gb_12584	novel_464	sp|Q9SJR0|ERF24_ARATH Ethylene-responsive transcription factor ERF024 OS=Arabidopsis thaliana GN=ERF024 PE=2 SV=1//1.43815e-07
Gb_12594	novel_371	-//-
Gb_12623	stu-miR156f-5p	sp|Q9AT54|SCGT_TOBAC Scopoletin glucosyltransferase OS=Nicotiana tabacum GN=TOGT1 PE=1 SV=1//2.82192e-83
Gb_12648	novel_230	-//-
Gb_12652	bdi-miR5054	sp|Q8VYU3|GCH1_SOLLC GTP cyclohydrolase 1 OS=Solanum lycopersicum GN=GCH1 PE=1 SV=1//4.09198e-131
Gb_12673	pde-miR396,smo-miR396	sp|Q9SL02|RAD50_ARATH DNA repair protein RAD50 OS=Arabidopsis thaliana GN=RAD50 PE=1 SV=2//0
Gb_12674	novel_428	sp|Q7SXP8|GMPAB_DANRE Mannose-1-phosphate guanyltransferase alpha-B OS=Danio rerio GN=gmppab PE=2 SV=1//5.47942e-26
Gb_12687	ppt-miR477h	-//-
Gb_12688	novel_42	-//-
Gb_12692	novel_115	sp|Q9SYZ7|U496A_ARATH UPF0496 protein At4g34320 OS=Arabidopsis thaliana GN=At4g34320 PE=2 SV=1//2.88267e-140
Gb_12693	novel_115	sp|Q9SYZ7|U496A_ARATH UPF0496 protein At4g34320 OS=Arabidopsis thaliana GN=At4g34320 PE=2 SV=1//2.80981e-75
Gb_12696	novel_84	sp|Q9LJK4|U496L_ARATH UPF0496 protein At3g19250 OS=Arabidopsis thaliana GN=At3g19250 PE=2 SV=1//3.25272e-42
Gb_12701	novel_346,novel_231	-//-
Gb_12705	novel_127	sp|P26846|NU2M_MARPO NADH-ubiquinone oxidoreductase chain 2 OS=Marchantia polymorpha GN=ND2 PE=3 SV=2//6.13222e-87
Gb_12706	tcc-miR530a,stu-miR530	sp|Q9LS90|LFR_ARATH Armadillo repeat-containing protein LFR OS=Arabidopsis thaliana GN=LFR PE=2 SV=1//9.33786e-177
Gb_12712	novel_23	sp|Q9FMY1|C86B1_ARATH Cytochrome P450 86B1 OS=Arabidopsis thaliana GN=CYP86B1 PE=2 SV=1//7.15097e-60
Gb_12731	novel_98	-//-
Gb_12735	novel_373	sp|Q9FH99|FB302_ARATH F-box protein At5g67140 OS=Arabidopsis thaliana GN=At5g67140 PE=2 SV=1//2.09088e-22
Gb_12742	ath-miR5658	-//-
Gb_12743	ath-miR5658	-//-
Gb_12744	ath-miR5658	sp|Q9S7Y1|BH030_ARATH Transcription factor bHLH30 OS=Arabidopsis thaliana GN=BHLH30 PE=1 SV=1//2.03803e-43
Gb_12765	ptc-miR530a,ppt-miR1030a,stu-miR530,novel_113,ppt-miR1030i,ppt-miR1030j,ppt-miR1030h,osa-miR530-5p,tcc-miR530a	-//-
Gb_12767	ppt-miR477c,ppt-miR477h	sp|Q9C9B0|U89B1_ARATH UDP-glycosyltransferase 89B1 OS=Arabidopsis thaliana GN=UGT89B1 PE=2 SV=2//2.5867e-124
Gb_12770	novel_464	sp|Q9LW63|PP251_ARATH Putative pentatricopeptide repeat-containing protein At3g23330 OS=Arabidopsis thaliana GN=PCMP-H32 PE=3 SV=1//8.11562e-12
Gb_12779	novel_315	sp|O22969|Y2416_ARATH Uncharacterized protein At2g34160 OS=Arabidopsis thaliana GN=At2g34160 PE=1 SV=1//4.95073e-58
Gb_12785	novel_400	sp|Q4QY64|ATAD5_MOUSE ATPase family AAA domain-containing protein 5 OS=Mus musculus GN=Atad5 PE=1 SV=1//2.32181e-12
Gb_12786	vvi-miR845c,vvi-miR845a	sp|P10978|POLX_TOBAC Retrovirus-related Pol polyprotein from transposon TNT 1-94 OS=Nicotiana tabacum PE=2 SV=1//1.99265e-92
Gb_12794	ppe-miR395a-5p	-//-
Gb_12802	ppt-miR477h	sp|Q2Z2E9|SCR_IPONI Protein SCARECROW OS=Ipomoea nil GN=SCR PE=1 SV=1//1.4866e-164
Gb_12819	novel_23	sp|Q9CAL3|CRK2_ARATH Cysteine-rich receptor-like protein kinase 2 OS=Arabidopsis thaliana GN=CRK2 PE=2 SV=1//9.08077e-60
Gb_12828	ppt-miR390c-5p,gma-miR390e,ath-miR390a-5p	sp|C0LGF5|Y1341_ARATH Probable LRR receptor-like serine/threonine-protein kinase At1g34110 OS=Arabidopsis thaliana GN=At1g34110 PE=2 SV=2//0
Gb_12842	ppe-miR395a-5p	sp|F4JRP0|STIL3_ARATH Protein STICHEL-like 3 OS=Arabidopsis thaliana GN=At4g18820 PE=3 SV=1//1.30503e-30
Gb_12856	novel_472	sp|Q9LF79|ACA8_ARATH Calcium-transporting ATPase 8, plasma membrane-type OS=Arabidopsis thaliana GN=ACA8 PE=1 SV=1//0
Gb_12869	novel_324	sp|P0DH62|Y4407_SELML Inactive protein kinase SELMODRAFT_444075 OS=Selaginella moellendorffii GN=SELMODRAFT_444075 PE=2 SV=1//5.83351e-13
Gb_12874	novel_471	sp|Q9M2C8|PP291_ARATH Pentatricopeptide repeat-containing protein At3g61360 OS=Arabidopsis thaliana GN=At3g61360 PE=2 SV=1//1.17301e-114
Gb_12880	novel_287	sp|Q9FN03|UVR8_ARATH Ultraviolet-B receptor UVR8 OS=Arabidopsis thaliana GN=UVR8 PE=1 SV=1//4.53087e-24
Gb_12881	vvi-miR845c,vvi-miR845a	sp|Q99315|YG31B_YEAST Transposon Ty3-G Gag-Pol polyprotein OS=Saccharomyces cerevisiae (strain ATCC 204508 / S288c) GN=TY3B-G PE=1 SV=3//9.37444e-106
Gb_12932	gra-miR477	sp|P08548|LIN1_NYCCO LINE-1 reverse transcriptase homolog OS=Nycticebus coucang PE=3 SV=1//8.16396e-18
Gb_12939	pta-miR1314	sp|O49318|Y2317_ARATH Probable leucine-rich repeat receptor-like protein kinase At2g33170 OS=Arabidopsis thaliana GN=At2g33170 PE=2 SV=1//8.54041e-06
Gb_12959	novel_76	sp|Q40392|TMVRN_NICGU TMV resistance protein N OS=Nicotiana glutinosa GN=N PE=1 SV=1//9.43769e-14
Gb_12974	pta-miR319	-//-
Gb_12978	novel_457	sp|Q8BU04|UBR7_MOUSE Putative E3 ubiquitin-protein ligase UBR7 OS=Mus musculus GN=Ubr7 PE=1 SV=1//2.40569e-07
Gb_13004	novel_224	sp|Q949Z1|PGLR4_ARATH Polygalacturonase At1g48100 OS=Arabidopsis thaliana GN=At1g48100 PE=2 SV=1//3.2913e-100
Gb_13014	novel_367	-//-
Gb_13037	novel_218	sp|Q6ZR08|DYH12_HUMAN Dynein heavy chain 12, axonemal OS=Homo sapiens GN=DNAH12 PE=2 SV=2//5.9633e-53
Gb_13063	ppt-miR477h	sp|P54873|HMCS_ARATH Hydroxymethylglutaryl-CoA synthase OS=Arabidopsis thaliana GN=HMGS PE=1 SV=2//0
Gb_13068	novel_381	-//-
Gb_13075	ath-miR156i	sp|Q9SD85|F3PH_ARATH Flavonoid 3&apos;-monooxygenase OS=Arabidopsis thaliana GN=CYP75B1 PE=1 SV=1//8.59549e-111
Gb_13087	ath-miR5658	sp|Q8LCG7|NFYC2_ARATH Nuclear transcription factor Y subunit C-2 OS=Arabidopsis thaliana GN=NFYC2 PE=2 SV=2//1.52556e-61
Gb_13091	novel_142,far-miR529	sp|Q9C5U0|AHK4_ARATH Histidine kinase 4 OS=Arabidopsis thaliana GN=AHK4 PE=1 SV=1//0
Gb_13104	novel_465	sp|Q8GYA4|CRK10_ARATH Cysteine-rich receptor-like protein kinase 10 OS=Arabidopsis thaliana GN=CRK10 PE=1 SV=3//1.36809e-158
Gb_13131	novel_160	sp|Q8LPG1|FAX4_ARATH Protein FATTY ACID EXPORT 4, chloroplastic OS=Arabidopsis thaliana GN=FAX4 PE=2 SV=1//8.42684e-16
Gb_13165	novel_84	-//-
Gb_13173	ath-miR5658	sp|Q9SXY0|FAS1_ARATH Chromatin assembly factor 1 subunit FAS1 OS=Arabidopsis thaliana GN=FAS1 PE=1 SV=1//3.09083e-111
Gb_13178	ath-miR5658	-//-
Gb_13184	novel_10	sp|Q8RY24|SPSA3_ARATH Probable sucrose-phosphate synthase 3 OS=Arabidopsis thaliana GN=SPS3 PE=2 SV=1//5.30445e-17
Gb_13214	novel_367	sp|Q8GUM4|Y3739_ARATH Uncharacterized membrane protein At3g27390 OS=Arabidopsis thaliana GN=At3g27390 PE=1 SV=2//2.6023e-58
Gb_13225	novel_337	sp|Q8L7Y9|NPC1_ARATH Non-specific phospholipase C1 OS=Arabidopsis thaliana GN=NPC1 PE=2 SV=1//0
Gb_13242	sbi-miR169d-5p,novel_249,ptc-miR169u-5p	sp|Q84M24|AB1A_ARATH ABC transporter A family member 1 OS=Arabidopsis thaliana GN=ABCA1 PE=2 SV=2//0
Gb_13322	novel_230	-//-
Gb_13326	ath-miR397a,pab-miR397	sp|Q9LZD3|E70A1_ARATH Exocyst complex component EXO70A1 OS=Arabidopsis thaliana GN=EXO70A1 PE=1 SV=1//9.54461e-135
Gb_13330	novel_421,novel_373,novel_388	-//-
Gb_13336	novel_230	-//-
Gb_13346	novel_129	sp|Q6AWU6|HOL3_ARATH Probable thiol methyltransferase 2 OS=Arabidopsis thaliana GN=HOL3 PE=1 SV=1//3.27202e-86
Gb_13369	ptc-miR393a-3p	sp|Q9SS83|PP220_ARATH Pentatricopeptide repeat-containing protein At3g09040, mitochondrial OS=Arabidopsis thaliana GN=PCMP-E88 PE=2 SV=1//2.51485e-11
Gb_13370	vvi-miR2950-5p,novel_176	sp|Q9SAC4|FB2_ARATH F-box protein At1g10780 OS=Arabidopsis thaliana GN=At1g10780 PE=2 SV=1//2.65106e-137
Gb_13391	ppt-miR477f	sp|Q9LYT3|TT12_ARATH Protein TRANSPARENT TESTA 12 OS=Arabidopsis thaliana GN=TT12 PE=2 SV=1//1.48385e-80
Gb_13406	osa-miR408-3p	sp|Q9AT54|SCGT_TOBAC Scopoletin glucosyltransferase OS=Nicotiana tabacum GN=TOGT1 PE=1 SV=1//2.91256e-62
Gb_13409	novel_185	sp|Q67UC7|HAK17_ORYSJ Probable potassium transporter 17 OS=Oryza sativa subsp. japonica GN=HAK17 PE=2 SV=2//0
Gb_13411	novel_314	sp|Q92620|PRP16_HUMAN Pre-mRNA-splicing factor ATP-dependent RNA helicase PRP16 OS=Homo sapiens GN=DHX38 PE=1 SV=2//0
Gb_13433	ppe-miR395a-5p	sp|Q9FGH9|E70B1_ARATH Exocyst complex component EXO70B1 OS=Arabidopsis thaliana GN=EXO70B1 PE=1 SV=1//2.55125e-170
Gb_13442	ppe-miR395a-5p	sp|Q9FGH9|E70B1_ARATH Exocyst complex component EXO70B1 OS=Arabidopsis thaliana GN=EXO70B1 PE=1 SV=1//0
Gb_13453	novel_318	-//-
Gb_13458	mtr-miR395g,tae-miR395b	sp|Q93ZR6|WSD1_ARATH O-acyltransferase WSD1 OS=Arabidopsis thaliana GN=WSD1 PE=2 SV=1//3.52318e-52
Gb_13492	novel_107	-//-
Gb_13494	ath-miR319a,mtr-miR319a-3p,ptc-miR319e,ath-miR319c,ppt-miR319a,pta-miR319	-//-
Gb_13499	novel_230	-//-
Gb_13504	ath-miR169a-3p,novel_131	sp|Q5NDL3|EOGT_CHICK EGF domain-specific O-linked N-acetylglucosamine transferase OS=Gallus gallus GN=EOGT PE=2 SV=2//1.3637e-06
Gb_13517	tcc-miR530a,stu-miR530,ptc-miR530a,osa-miR530-5p	sp|Q8GYL7|PP361_ARATH Pentatricopeptide repeat-containing protein At5g02830, chloroplastic OS=Arabidopsis thaliana GN=At5g02830 PE=2 SV=3//2.49233e-10
Gb_13541	pta-miR1314	-//-
Gb_13547	novel_335,novel_205	sp|O65902|ACAP1_ARATH Cyclase-associated protein 1 OS=Arabidopsis thaliana GN=CAP1 PE=2 SV=1//5.75597e-148
Gb_13562	novel_148,novel_345	-//-
Gb_13568	mes-miR166i	-//-
Gb_13570	novel_230	-//-
Gb_13573	novel_424	sp|Q39202|RLK1_ARATH G-type lectin S-receptor-like serine/threonine-protein kinase RLK1 OS=Arabidopsis thaliana GN=RLK1 PE=2 SV=2//1.85008e-45
Gb_13574	novel_424	sp|Q9FLV4|Y5248_ARATH G-type lectin S-receptor-like serine/threonine-protein kinase At5g24080 OS=Arabidopsis thaliana GN=At5g24080 PE=2 SV=1//6.11428e-52
Gb_13575	novel_103	sp|Q39202|RLK1_ARATH G-type lectin S-receptor-like serine/threonine-protein kinase RLK1 OS=Arabidopsis thaliana GN=RLK1 PE=2 SV=2//2.09629e-153
Gb_13599	cpa-miR166e,osa-miR166i-3p	sp|Q9ZUW3|PP172_ARATH Pentatricopeptide repeat-containing protein At2g27610 OS=Arabidopsis thaliana GN=PCMP-H60 PE=2 SV=1//6.12865e-48
Gb_13604	cpa-miR8155,rgl-miR5139	-//-
Gb_13610	novel_397	sp|P25804|CYSP_PEA Cysteine proteinase 15A OS=Pisum sativum PE=2 SV=1//1.02024e-163
Gb_13623	sly-miR156e-5p	sp|Q9FJA6|RS33_ARATH 40S ribosomal protein S3-3 OS=Arabidopsis thaliana GN=RPS3C PE=1 SV=1//5.68343e-145
Gb_13626	novel_402	sp|Q9M339|RS32_ARATH 40S ribosomal protein S3-2 OS=Arabidopsis thaliana GN=RPS3B PE=1 SV=1//5.30637e-65
Gb_13644	ppt-miR477f,ppt-miR477h,ppt-miR477c	sp|Q8S4W7|GAI1_VITVI DELLA protein GAI1 OS=Vitis vinifera GN=GAI1 PE=2 SV=1//1.40574e-11
Gb_13704	novel_114	sp|Q9S7J8|HMA7_ARATH Copper-transporting ATPase RAN1 OS=Arabidopsis thaliana GN=RAN1 PE=1 SV=1//4.71959e-18
Gb_13708	novel_95	sp|Q75HC2|AGO7_ORYSJ Protein argonaute 7 OS=Oryza sativa subsp. japonica GN=AGO7 PE=2 SV=2//0
Gb_13715	vvi-miR845a	sp|Q99315|YG31B_YEAST Transposon Ty3-G Gag-Pol polyprotein OS=Saccharomyces cerevisiae (strain ATCC 204508 / S288c) GN=TY3B-G PE=1 SV=3//9.12728e-114
Gb_13729	vvi-miR845c,vvi-miR845a	sp|P10978|POLX_TOBAC Retrovirus-related Pol polyprotein from transposon TNT 1-94 OS=Nicotiana tabacum PE=2 SV=1//9.90617e-28
Gb_13750	tae-miR395b,mtr-miR395a,ata-miR395b-3p	-//-
Gb_13779	tcc-miR172d	-//-
Gb_13783	smo-miR396,ptc-miR396f,ptc-miR396g-5p,novel_181	sp|Q8L785|SYGM2_ARATH Glycine--tRNA ligase, chloroplastic/mitochondrial 2 OS=Arabidopsis thaliana GN=EDD1 PE=1 SV=1//0
Gb_13789	tcc-miR530a	sp|P30124|HEM2_PEA Delta-aminolevulinic acid dehydratase, chloroplastic (Fragment) OS=Pisum sativum GN=HEMB PE=1 SV=1//0
Gb_13800	novel_339	-//-
Gb_13809	novel_204,novel_445	sp|P70541|EI2BG_RAT Translation initiation factor eIF-2B subunit gamma OS=Rattus norvegicus GN=Eif2b3 PE=2 SV=2//1.30282e-57
Gb_13849	pab-miR3711	sp|Q99315|YG31B_YEAST Transposon Ty3-G Gag-Pol polyprotein OS=Saccharomyces cerevisiae (strain ATCC 204508 / S288c) GN=TY3B-G PE=1 SV=3//6.21849e-21
Gb_13867	novel_410	sp|O80536|PIF3_ARATH Transcription factor PIF3 OS=Arabidopsis thaliana GN=PIF3 PE=1 SV=1//1.23827e-39
Gb_13880	novel_230	-//-
Gb_13884	novel_362	sp|F4KHI3|VICTR_ARATH Protein VARIATION IN COMPOUND TRIGGERED ROOT growth response OS=Arabidopsis thaliana GN=VICTR PE=1 SV=1//2.70679e-12
Gb_13916	novel_142,stu-miR156f-5p,ahy-miR156a,osa-miR156k,ptc-miR156k,ath-miR156i	sp|O23482|OPT3_ARATH Oligopeptide transporter 3 OS=Arabidopsis thaliana GN=OPT3 PE=2 SV=3//0
Gb_13920	novel_382	-//-
Gb_13930	novel_81,ath-miR164c-5p,osa-miR164d,zma-miR164h-5p,gma-miR164b,mdm-miR164a,ath-miR164a,osa-miR164e,hci-miR164a	sp|Q9FLJ2|NC100_ARATH NAC domain-containing protein 100 OS=Arabidopsis thaliana GN=NAC100 PE=2 SV=1//1.59071e-76
Gb_13932	vvi-miR845a	-//-
Gb_13952	novel_469	sp|Q9SY02|PP301_ARATH Pentatricopeptide repeat-containing protein At4g02750 OS=Arabidopsis thaliana GN=PCMP-H24 PE=3 SV=1//4.20069e-39
Gb_13993	novel_464	sp|Q10M74|GMK2_ORYSJ Guanylate kinase 2, chloroplastic/mitochondrial OS=Oryza sativa subsp. japonica GN=V2 PE=1 SV=1//2.15047e-115
Gb_13999	novel_41	sp|P24465|C71A1_PERAE Cytochrome P450 71A1 OS=Persea americana GN=CYP71A1 PE=1 SV=2//2.74264e-114
Gb_14017	novel_463	sp|P17801|KPRO_MAIZE Putative receptor protein kinase ZmPK1 OS=Zea mays GN=PK1 PE=2 SV=2//1.43597e-11
Gb_14018	novel_371	sp|Q8GUG9|PUB11_ARATH U-box domain-containing protein 11 OS=Arabidopsis thaliana GN=PUB11 PE=2 SV=2//1.47072e-08
Gb_14042	aly-miR172e-3p,ath-miR172e-3p,stu-miR172c-3p,sbi-miR172b	sp|C0HJB3|MANA_CANEN Alpha-mannosidase OS=Canavalia ensiformis PE=1 SV=1//2.40867e-07
Gb_14048	novel_383	sp|Q9LW86|SUT34_ARATH Probable sulfate transporter 3.4 OS=Arabidopsis thaliana GN=SULTR3;4 PE=2 SV=1//0
Gb_14049	novel_400	sp|Q9SXS2|SUT33_ARATH Probable sulfate transporter 3.3 OS=Arabidopsis thaliana GN=SULTR3;3 PE=2 SV=2//8.33912e-87
Gb_14054	gma-miR6300	sp|Q9SXS2|SUT33_ARATH Probable sulfate transporter 3.3 OS=Arabidopsis thaliana GN=SULTR3;3 PE=2 SV=2//4.72746e-06
Gb_14060	vvi-miR845c,vvi-miR845a	sp|Q99315|YG31B_YEAST Transposon Ty3-G Gag-Pol polyprotein OS=Saccharomyces cerevisiae (strain ATCC 204508 / S288c) GN=TY3B-G PE=1 SV=3//1.57877e-13
Gb_14070	gma-miR156g	sp|Q620W3|EFR3_CAEBR Protein EFR3 homolog OS=Caenorhabditis briggsae GN=CBG02625 PE=3 SV=1//5.96983e-13
Gb_14121	novel_259,novel_242	-//-
Gb_14123	novel_230	-//-
Gb_14126	novel_379,novel_363,novel_416,novel_402,novel_408	-//-
Gb_14151	stu-miR530	sp|O04235|SSRP1_VICFA FACT complex subunit SSRP1 OS=Vicia faba GN=SSRP1 PE=2 SV=1//0
Gb_14167	sbi-miR172b,stu-miR172c-3p,ath-miR172e-3p,novel_410	sp|F4JKH6|TSS_ARATH Protein TSS OS=Arabidopsis thaliana GN=TSS PE=1 SV=1//3.0683e-06
Gb_14168	ath-miR5658	sp|F4JKH6|TSS_ARATH Protein TSS OS=Arabidopsis thaliana GN=TSS PE=1 SV=1//0
Gb_14185	novel_363,novel_379,novel_402,novel_334,novel_482	-//-
Gb_14202	novel_108	sp|C0LGP4|Y3475_ARATH Probable LRR receptor-like serine/threonine-protein kinase At3g47570 OS=Arabidopsis thaliana GN=At3g47570 PE=2 SV=1//0
Gb_14205	gra-miR166d	sp|P04323|POL3_DROME Retrovirus-related Pol polyprotein from transposon 17.6 OS=Drosophila melanogaster GN=pol PE=3 SV=1//6.80401e-95
Gb_14207	novel_108	sp|C0LGT6|EFR_ARATH LRR receptor-like serine/threonine-protein kinase EFR OS=Arabidopsis thaliana GN=EFR PE=1 SV=1//6.44041e-06
Gb_14220	novel_334	-//-
Gb_14226	novel_69,novel_428	sp|Q9SEE9|SR45_ARATH Serine/arginine-rich splicing factor SR45 OS=Arabidopsis thaliana GN=SR45 PE=1 SV=1//1.35645e-43
Gb_14239	ppe-miR395a-5p	-//-
Gb_14261	novel_333,novel_136	sp|Q6NKX1|PROD2_ARATH Proline dehydrogenase 2, mitochondrial OS=Arabidopsis thaliana GN=POX2 PE=2 SV=1//4.021e-138
Gb_14267	novel_2	sp|Q40392|TMVRN_NICGU TMV resistance protein N OS=Nicotiana glutinosa GN=N PE=1 SV=1//1.4611e-94
Gb_14276	osa-miR530-5p	sp|Q9C5U2|AHK2_ARATH Histidine kinase 2 OS=Arabidopsis thaliana GN=AHK2 PE=1 SV=1//8.12748e-60
Gb_14278	ptc-miR396e-3p,ath-miR396b-3p,gma-miR396b-3p	sp|Q7Y1W9|SAP9_ORYSJ Zinc finger A20 and AN1 domain-containing stress-associated protein 9 OS=Oryza sativa subsp. japonica GN=SAP9 PE=2 SV=1//3.3435e-51
Gb_14285	novel_450	-//-
Gb_14294	novel_171	sp|O57683|SF3B1_XENLA Splicing factor 3B subunit 1 OS=Xenopus laevis GN=sf3b1 PE=2 SV=1//0
Gb_14299	nta-miR397	sp|O75533|SF3B1_HUMAN Splicing factor 3B subunit 1 OS=Homo sapiens GN=SF3B1 PE=1 SV=3//8.12264e-149
Gb_14334	novel_279	sp|Q9ZWC5|SCL18_ARATH Scarecrow-like protein 18 OS=Arabidopsis thaliana GN=SCL18 PE=2 SV=1//1.16368e-103
Gb_14337	novel_469	sp|Q3E6Q1|PPR32_ARATH Pentatricopeptide repeat-containing protein At1g11290, chloroplastic OS=Arabidopsis thaliana GN=PCMP-H40 PE=2 SV=1//1.1336e-67
Gb_14340	ghr-miR482a,novel_68	sp|Q65XV2|XB3_ORYSJ E3 ubiquitin-protein ligase XB3 OS=Oryza sativa subsp. japonica GN=XB3 PE=1 SV=1//8.02228e-24
Gb_14368	novel_230	-//-
Gb_14383	pta-miR319,mtr-miR319a-3p	sp|Q9C975|GT643_ARATH Glycosyltransferase family protein 64 C3 OS=Arabidopsis thaliana GN=At1g80290 PE=2 SV=1//7.20072e-85
Gb_14403	novel_469	sp|Q9SY02|PP301_ARATH Pentatricopeptide repeat-containing protein At4g02750 OS=Arabidopsis thaliana GN=PCMP-H24 PE=3 SV=1//2.44127e-19
Gb_14409	novel_356	-//-
Gb_14445	novel_367	sp|Q9SVP7|PP307_ARATH Pentatricopeptide repeat-containing protein At4g13650 OS=Arabidopsis thaliana GN=PCMP-H42 PE=2 SV=2//2.96765e-96
Gb_14449	novel_231	sp|Q9ZVM9|Y1461_ARATH Probable serine/threonine-protein kinase At1g54610 OS=Arabidopsis thaliana GN=At1g54610 PE=1 SV=1//0
Gb_14454	novel_450	sp|F4I114|Y1960_ARATH Probable serine/threonine-protein kinase At1g09600 OS=Arabidopsis thaliana GN=At1g09600 PE=3 SV=1//7.45766e-82
Gb_14458	novel_366	sp|Q9FXH1|PPR52_ARATH Pentatricopeptide repeat-containing protein At1g19720 OS=Arabidopsis thaliana GN=DYW7 PE=2 SV=1//2.20561e-27
Gb_14475	gra-miR167c	sp|Q8BKX6|SMG1_MOUSE Serine/threonine-protein kinase SMG1 OS=Mus musculus GN=Smg1 PE=1 SV=3//3.22938e-15
Gb_14486	novel_218	sp|Q9FL28|FLS2_ARATH LRR receptor-like serine/threonine-protein kinase FLS2 OS=Arabidopsis thaliana GN=FLS2 PE=1 SV=1//7.05098e-84
Gb_14512	ppe-miR395a-5p	-//-
Gb_14521	novel_397	sp|O65351|SBT17_ARATH Subtilisin-like protease SBT1.7 OS=Arabidopsis thaliana GN=SBT1.7 PE=1 SV=1//1.61055e-07
Gb_14528	novel_335	sp|P10978|POLX_TOBAC Retrovirus-related Pol polyprotein from transposon TNT 1-94 OS=Nicotiana tabacum PE=2 SV=1//2.60054e-172
Gb_14572	stu-miR156f-5p,nta-miR156f	sp|O22227|MIZ1_ARATH Protein MIZU-KUSSEI 1 OS=Arabidopsis thaliana GN=MIZ1 PE=1 SV=1//1.78433e-62
Gb_14613	ath-miR397a,nta-miR397,osa-miR397b,novel_345,pab-miR397,novel_361,ptc-miR397b,novel_148	sp|Q9FJD5|LAC17_ARATH Laccase-17 OS=Arabidopsis thaliana GN=LAC17 PE=2 SV=1//0
Gb_14614	nta-miR397,ath-miR397a,pab-miR397,novel_345,osa-miR397b,ptc-miR397b,novel_148,novel_361	sp|Q5N9X2|LAC4_ORYSJ Laccase-4 OS=Oryza sativa subsp. japonica GN=LAC4 PE=2 SV=1//0
Gb_14616	ppt-miR477c,ppt-miR477h	sp|Q8H252|RBR_COCNU Retinoblastoma-related protein OS=Cocos nucifera GN=Rb1 PE=2 SV=1//0
Gb_14629	novel_382	sp|Q9SXY0|FAS1_ARATH Chromatin assembly factor 1 subunit FAS1 OS=Arabidopsis thaliana GN=FAS1 PE=1 SV=1//7.0906e-21
Gb_14639	novel_176,vvi-miR2950-5p	sp|Q9FHS6|FK119_ARATH F-box/kelch-repeat protein At5g43190 OS=Arabidopsis thaliana GN=At5g43190 PE=2 SV=1//2.44711e-60
Gb_14657	novel_221	sp|Q6I581|GH35_ORYSJ Probable indole-3-acetic acid-amido synthetase GH3.5 OS=Oryza sativa subsp. japonica GN=GH3.5 PE=2 SV=1//1.61326e-62
Gb_14661	ppe-miR395a-5p,novel_230	-//-
Gb_14666	novel_221	sp|Q6I581|GH35_ORYSJ Probable indole-3-acetic acid-amido synthetase GH3.5 OS=Oryza sativa subsp. japonica GN=GH3.5 PE=2 SV=1//8.91585e-67
Gb_14667	novel_221	sp|Q6I581|GH35_ORYSJ Probable indole-3-acetic acid-amido synthetase GH3.5 OS=Oryza sativa subsp. japonica GN=GH3.5 PE=2 SV=1//0
Gb_14679	novel_18	sp|O82500|Y4117_ARATH Putative disease resistance protein At4g11170 OS=Arabidopsis thaliana GN=At4g11170 PE=2 SV=1//3.70225e-12
Gb_14684	cca-miR396c	sp|Q9M350|GACP4_ARATH Gamma-tubulin complex component 4 OS=Arabidopsis thaliana GN=GCP4 PE=2 SV=2//0
Gb_14694	novel_130	-//-
Gb_14709	novel_176,vvi-miR2950-5p	sp|Q9M310|FBK77_ARATH F-box/kelch-repeat protein At3g61590 OS=Arabidopsis thaliana GN=At3g61590 PE=1 SV=1//2.32979e-169
Gb_14714	smo-miR396,ptc-miR396f	-//-
Gb_14740	ath-miR394a	sp|P0C2F6|RNHX1_ARATH Putative ribonuclease H protein At1g65750 OS=Arabidopsis thaliana GN=At1g65750 PE=3 SV=1//6.92888e-25
Gb_14742	novel_395	sp|Q9SD07|SSL4_ARATH Protein STRICTOSIDINE SYNTHASE-LIKE 4 OS=Arabidopsis thaliana GN=SSL4 PE=1 SV=1//1.09154e-66
Gb_14754	ppe-miR395a-5p	-//-
Gb_14787	ppe-miR395a-5p	-//-
Gb_14803	ath-miR169b-5p,osa-miR169f.1,ptc-miR169s,mtr-miR169d-5p,gma-miR169v,mtr-miR169f,ghr-miR169b,ptc-miR169x,gma-miR169c,cpa-miR169,mdm-miR169c,osa-miR169e,gma-miR169u,ath-miR169h,ath-miR169a-5p,ptc-miR169o,ath-miR169d,sbi-miR169d-5p,gma-miR169e,mtr-miR169e-5p,ptc-miR169v,bdi-miR169m,tcc-miR169g	sp|Q9SYH4|NFYA5_ARATH Nuclear transcription factor Y subunit A-5 OS=Arabidopsis thaliana GN=NFYA5 PE=2 SV=1//1.48569e-32
Gb_14810	novel_408	sp|Q9FMT4|SNF12_ARATH SWI/SNF complex component SNF12 homolog OS=Arabidopsis thaliana GN=At5g14170 PE=1 SV=1//7.85466e-138
Gb_14822	gma-miR408d,ppt-miR408b,osa-miR408-3p,novel_98	sp|Q8RWZ5|SD25_ARATH G-type lectin S-receptor-like serine/threonine-protein kinase SD2-5 OS=Arabidopsis thaliana GN=SD25 PE=1 SV=1//2.89136e-93
Gb_14823	novel_98,osa-miR408-3p,gma-miR408d	sp|O65238|Y5537_ARATH G-type lectin S-receptor-like serine/threonine-protein kinase At5g35370 OS=Arabidopsis thaliana GN=At5g35370 PE=2 SV=2//9.57255e-19
Gb_14825	gma-miR408d,osa-miR408-3p	sp|Q8RWZ5|SD25_ARATH G-type lectin S-receptor-like serine/threonine-protein kinase SD2-5 OS=Arabidopsis thaliana GN=SD25 PE=1 SV=1//3.45968e-118
Gb_14829	novel_231	sp|Q0WP36|MOT2_ARATH Molybdate transporter 2 OS=Arabidopsis thaliana GN=MOT2 PE=1 SV=2//1.34153e-34
Gb_14843	novel_409	-//-
Gb_14859	aly-miR395c-3p	sp|Q8GW72|FUCO1_ARATH Alpha-L-fucosidase 1 OS=Arabidopsis thaliana GN=FUC1 PE=1 SV=2//0
Gb_14878	novel_417	-//-
Gb_14895	ata-miR395b-3p	sp|Q9SJL0|U86A1_ARATH UDP-glycosyltransferase 86A1 OS=Arabidopsis thaliana GN=UGT86A1 PE=2 SV=1//3.84977e-109
Gb_14896	aqc-miR529	sp|Q50EK5|C72B2_PINTA Cytochrome P450 720B2 OS=Pinus taeda GN=CYP720B2 PE=2 SV=1//4.28161e-119
Gb_14909	novel_209	sp|Q0JKV1|AKT1_ORYSJ Potassium channel AKT1 OS=Oryza sativa subsp. japonica GN=AKT1 PE=2 SV=1//6.1352e-06
Gb_14913	novel_335	sp|P10978|POLX_TOBAC Retrovirus-related Pol polyprotein from transposon TNT 1-94 OS=Nicotiana tabacum PE=2 SV=1//1.13016e-42
Gb_14918	novel_469	sp|Q9SY02|PP301_ARATH Pentatricopeptide repeat-containing protein At4g02750 OS=Arabidopsis thaliana GN=PCMP-H24 PE=3 SV=1//1.24603e-20
Gb_14923	vvi-miR845c	-//-
Gb_14927	novel_463	-//-
Gb_14944	novel_18	-//-
Gb_14945	novel_18	sp|Q40392|TMVRN_NICGU TMV resistance protein N OS=Nicotiana glutinosa GN=N PE=1 SV=1//4.58736e-81
Gb_14946	novel_2,novel_18	sp|Q40392|TMVRN_NICGU TMV resistance protein N OS=Nicotiana glutinosa GN=N PE=1 SV=1//3.34507e-82
Gb_14963	novel_18	sp|Q40392|TMVRN_NICGU TMV resistance protein N OS=Nicotiana glutinosa GN=N PE=1 SV=1//6.00021e-85
Gb_14966	rgl-miR5139	sp|Q9SVH0|PP329_ARATH Pentatricopeptide repeat-containing protein At4g20770 OS=Arabidopsis thaliana GN=PCMP-E35 PE=3 SV=2//4.55824e-59
Gb_14980	novel_365	sp|P0DKI6|Y1332_ARATH Probable receptor-like protein kinase At1g33260 OS=Arabidopsis thaliana GN=At1g33260 PE=2 SV=1//3.53007e-66
Gb_14981	novel_365	sp|P0DKI6|Y1332_ARATH Probable receptor-like protein kinase At1g33260 OS=Arabidopsis thaliana GN=At1g33260 PE=2 SV=1//2.13755e-52
Gb_14983	novel_365	sp|P0DKI6|Y1332_ARATH Probable receptor-like protein kinase At1g33260 OS=Arabidopsis thaliana GN=At1g33260 PE=2 SV=1//1.51279e-69
Gb_14986	novel_365	sp|P0DKI6|Y1332_ARATH Probable receptor-like protein kinase At1g33260 OS=Arabidopsis thaliana GN=At1g33260 PE=2 SV=1//2.83682e-68
Gb_14991	ata-miR169h-3p	sp|Q551A3|Y6689_DICDI Protein DDB_G0276689 OS=Dictyostelium discoideum GN=DDB_G0276689 PE=4 SV=2//4.98487e-09
Gb_15013	novel_198	-//-
Gb_15045	novel_367	sp|Q8LPQ8|MSSP2_ARATH Monosaccharide-sensing protein 2 OS=Arabidopsis thaliana GN=MSSP2 PE=1 SV=2//0
Gb_15049	osa-miR530-5p,ptc-miR530a,tcc-miR530a	-//-
Gb_15067	novel_230	-//-
Gb_15072	novel_299	sp|P0C5E2|Y1839_ARATH Probable serine/threonine-protein kinase At1g18390 OS=Arabidopsis thaliana GN=At1g18390 PE=2 SV=2//6.20027e-85
Gb_15084	ata-miR395b-3p,mtr-miR395a,tae-miR395b	sp|Q9SH30|HMA5_ARATH Probable copper-transporting ATPase HMA5 OS=Arabidopsis thaliana GN=HMA5 PE=1 SV=2//0
Gb_15103	ptc-miR171l-3p,csi-miR160,ppt-miR160b	sp|Q7XUF4|CDKG2_ORYSJ Cyclin-dependent kinase G-2 OS=Oryza sativa subsp. japonica GN=CDKG-2 PE=2 SV=2//0
Gb_15109	ptc-miR171l-3p	sp|Q7XUF4|CDKG2_ORYSJ Cyclin-dependent kinase G-2 OS=Oryza sativa subsp. japonica GN=CDKG-2 PE=2 SV=2//0
Gb_15125	novel_153	sp|A5PK19|MET13_BOVIN Methyltransferase-like protein 13 OS=Bos taurus GN=METTL13 PE=2 SV=1//2.49916e-99
Gb_15141	novel_335	sp|P10978|POLX_TOBAC Retrovirus-related Pol polyprotein from transposon TNT 1-94 OS=Nicotiana tabacum PE=2 SV=1//1.27969e-47
Gb_15149	zma-miR166h-3p,osa-miR166m,cme-miR166i,vvi-miR166a	sp|Q9XSC3|WDR44_BOVIN WD repeat-containing protein 44 OS=Bos taurus GN=WDR44 PE=1 SV=1//2.81723e-58
Gb_15153	ptc-miR156k	-//-
Gb_15184	novel_371	-//-
Gb_15187	novel_98	sp|Q9LSM0|U91B1_ARATH UDP-glycosyltransferase 91B1 OS=Arabidopsis thaliana GN=UGT91B1 PE=2 SV=1//4.4439e-84
Gb_15192	novel_68	-//-
Gb_15208	novel_68	-//-
Gb_15236	stu-miR172c-3p	-//-
Gb_15243	novel_435	sp|P25848|PHY1_CERPU Light-sensor Protein kinase OS=Ceratodon purpureus GN=PHY1 PE=3 SV=3//2.06279e-47
Gb_15247	novel_410	sp|O23661|ARFC_ARATH Auxin response factor 3 OS=Arabidopsis thaliana GN=ARF3 PE=1 SV=2//6.24859e-138
Gb_15263	gma-miR408d,ath-miR408-3p	sp|Q9SJ20|RIR1_ARATH Ribonucleoside-diphosphate reductase large subunit OS=Arabidopsis thaliana GN=RNR1 PE=1 SV=1//0
Gb_15264	novel_116	sp|O81304|PAP11_ARATH Probable plastid-lipid-associated protein 11 OS=Arabidopsis thaliana GN=PAP11 PE=2 SV=1//1.31293e-82
Gb_15265	aqc-miR159,ath-miR159a	sp|O82632|GATA9_ARATH GATA transcription factor 9 OS=Arabidopsis thaliana GN=GATA9 PE=2 SV=1//3.65793e-50
Gb_15279	novel_439	-//-
Gb_15283	pab-miR397,novel_160,ath-miR397a	sp|Q9LIH6|UNG_ARATH Uracil-DNA glycosylase, mitochondrial OS=Arabidopsis thaliana GN=UNG PE=1 SV=1//5.63253e-67
Gb_15284	pab-miR3712,novel_22	sp|Q8LL04|CPL3_ARATH RNA polymerase II C-terminal domain phosphatase-like 3 OS=Arabidopsis thaliana GN=CPL3 PE=1 SV=2//0
Gb_15291	novel_279	-//-
Gb_15300	gra-miR166d	sp|P04323|POL3_DROME Retrovirus-related Pol polyprotein from transposon 17.6 OS=Drosophila melanogaster GN=pol PE=3 SV=1//1.17807e-97
Gb_15302	ath-miR5658	-//-
Gb_15315	ath-miR5658	sp|P46519|LEA14_SOYBN Desiccation protectant protein Lea14 homolog OS=Glycine max PE=2 SV=1//9.26289e-13
Gb_15321	lus-miR172j	sp|Q94EI9|PT314_ARATH Probable sugar phosphate/phosphate translocator At3g14410 OS=Arabidopsis thaliana GN=At3g14410 PE=2 SV=1//1.85618e-148
Gb_15330	novel_107	-//-
Gb_15333	ath-miR5658	-//-
Gb_15349	novel_358	sp|Q9LRB0|LCBK1_ARATH Sphingoid long-chain bases kinase 1 OS=Arabidopsis thaliana GN=LCBK1 PE=1 SV=1//0
Gb_15350	novel_230	-//-
Gb_15353	vvi-miR845a,vvi-miR845c	sp|Q99315|YG31B_YEAST Transposon Ty3-G Gag-Pol polyprotein OS=Saccharomyces cerevisiae (strain ATCC 204508 / S288c) GN=TY3B-G PE=1 SV=3//4.98252e-34
Gb_15384	atr-miR390.1	sp|Q9SSY6|ETR1_CUCSA Ethylene receptor 1 OS=Cucumis sativus GN=ETR1 PE=2 SV=1//0
Gb_15407	ptc-miR530a,osa-miR530-5p,tcc-miR530a	sp|P10978|POLX_TOBAC Retrovirus-related Pol polyprotein from transposon TNT 1-94 OS=Nicotiana tabacum PE=2 SV=1//8.47682e-103
Gb_15412	gma-miR168b	sp|Q8RWW0|ALE2_ARATH Receptor-like serine/threonine-protein kinase ALE2 OS=Arabidopsis thaliana GN=ALE2 PE=1 SV=1//0
Gb_15433	novel_363	-//-
Gb_15438	novel_67,novel_388	-//-
Gb_15439	novel_67	-//-
Gb_15456	novel_84	sp|Q7XZQ6|FLS_PETCR Flavonol synthase/flavanone 3-hydroxylase OS=Petroselinum crispum GN=FLS PE=1 SV=1//1.19348e-54
Gb_15462	ppt-miR477c,ppt-miR477h	sp|Q9ZWQ9|FLS_CITUN Flavonol synthase/flavanone 3-hydroxylase OS=Citrus unshiu GN=FLS PE=1 SV=1//2.24127e-82
Gb_15493	novel_221	sp|Q8GU88|AB39G_ORYSJ ABC transporter G family member 39 OS=Oryza sativa subsp. japonica GN=ABCG39 PE=3 SV=1//0
Gb_15497	novel_147	sp|Q4PJX1|ODR4_MOUSE Protein odr-4 homolog OS=Mus musculus GN=Odr4 PE=2 SV=2//3.99424e-11
Gb_15501	smo-miR1083,ath-miR396b-5p,vvi-miR396b	sp|Q9ZWJ9|ARR2_ARATH Two-component response regulator ARR2 OS=Arabidopsis thaliana GN=ARR2 PE=1 SV=1//3.90707e-73
Gb_15511	novel_84	-//-
Gb_15528	mdm-miR1511,ppe-miR1511-3p,cpa-miR8155	-//-
Gb_15535	pta-miR159c,bdi-miR159a-3p,mdm-miR159a	sp|Q8LF48|THIK1_ARATH 3-ketoacyl-CoA thiolase 1, peroxisomal OS=Arabidopsis thaliana GN=KAT1 PE=2 SV=2//1.7444e-72
Gb_15537	zma-miR156k-5p	sp|Q9LN01|PPR21_ARATH Pentatricopeptide repeat-containing protein At1g08070, chloroplastic OS=Arabidopsis thaliana GN=PCMP-H12 PE=2 SV=1//1.72825e-168
Gb_15553	novel_113	sp|Q40784|AAPC_CENCI Putative glucose-6-phosphate 1-epimerase OS=Cenchrus ciliaris PE=2 SV=1//6.65558e-134
Gb_15572	vvi-miR845a,vvi-miR845c	sp|Q99315|YG31B_YEAST Transposon Ty3-G Gag-Pol polyprotein OS=Saccharomyces cerevisiae (strain ATCC 204508 / S288c) GN=TY3B-G PE=1 SV=3//1.109e-10
Gb_15588	mtr-miR395g	sp|Q9ZUW3|PP172_ARATH Pentatricopeptide repeat-containing protein At2g27610 OS=Arabidopsis thaliana GN=PCMP-H60 PE=2 SV=1//3.52279e-28
Gb_15605	ath-miR5658	sp|Q8GXL3|SPL8_ARATH Squamosa promoter-binding-like protein 8 OS=Arabidopsis thaliana GN=SPL8 PE=1 SV=2//9.74984e-48
Gb_15623	novel_465	-//-
Gb_15628	vvi-miR396b,vvi-miR396a	-//-
Gb_15664	mdm-miR396a,ptc-miR396g-5p,ptc-miR396f,novel_227,smo-miR396	sp|P33083|AX6B_SOYBN Auxin-induced protein 6B OS=Glycine max PE=2 SV=1//1.58773e-17
Gb_15665	vvi-miR845c,vvi-miR845a	-//-
Gb_15667	mdm-miR1511	sp|P10978|POLX_TOBAC Retrovirus-related Pol polyprotein from transposon TNT 1-94 OS=Nicotiana tabacum PE=2 SV=1//1.85251e-14
Gb_15671	novel_2	sp|A8LHQ6|TOLB_DINSH Protein TolB OS=Dinoroseobacter shibae (strain DSM 16493 / NCIMB 14021 / DFL 12) GN=tolB PE=3 SV=1//6.65046e-14
Gb_15684	ppt-miR390c-5p,ath-miR390a-5p	sp|O49545|BAME1_ARATH Leucine-rich repeat receptor-like serine/threonine-protein kinase BAM1 OS=Arabidopsis thaliana GN=BAM1 PE=1 SV=1//0
Gb_15693	novel_41	sp|Q50EK4|C75A1_PINTA Cytochrome P450 750A1 OS=Pinus taeda GN=CYP750A1 PE=2 SV=1//9.30455e-105
Gb_15696	novel_41	sp|P24465|C71A1_PERAE Cytochrome P450 71A1 OS=Persea americana GN=CYP71A1 PE=1 SV=2//3.45696e-27
Gb_15701	novel_404	-//-
Gb_15729	gra-miR166d	sp|Q09704|RRP4_SCHPO Exosome complex component rrp4 OS=Schizosaccharomyces pombe (strain 972 / ATCC 24843) GN=rrp4 PE=3 SV=1//4.80929e-40
Gb_15730	ppt-miR1030h,ppt-miR1030i	sp|Q9SJG4|AHL16_ARATH AT-hook motif nuclear-localized protein 16 OS=Arabidopsis thaliana GN=AHL16 PE=1 SV=1//1.27729e-63
Gb_15770	novel_311	-//-
Gb_15777	ath-miR5658	sp|O04719|P2C77_ARATH Protein phosphatase 2C 77 OS=Arabidopsis thaliana GN=ABI2 PE=1 SV=1//4.09206e-45
Gb_15785	novel_423	sp|Q9SGP2|HSL1_ARATH Receptor-like protein kinase HSL1 OS=Arabidopsis thaliana GN=HSL1 PE=2 SV=1//0
Gb_15806	ath-miR397a,pab-miR397,hvu-miR397a,nta-miR397,ptc-miR397b	sp|P22242|DRPE_CRAPL Desiccation-related protein PCC13-62 OS=Craterostigma plantagineum PE=2 SV=1//2.54976e-69
Gb_15808	ath-miR397a,hvu-miR397a,pab-miR397,nta-miR397,ptc-miR397b	sp|P22242|DRPE_CRAPL Desiccation-related protein PCC13-62 OS=Craterostigma plantagineum PE=2 SV=1//2.4663e-50
Gb_15834	novel_482,novel_334,novel_363,novel_416,novel_408,novel_449,novel_402	-//-
Gb_15843	novel_469	sp|Q9SIT7|PP151_ARATH Pentatricopeptide repeat-containing protein At2g13600 OS=Arabidopsis thaliana GN=PCMP-E76 PE=3 SV=1//2.5684e-80
Gb_15855	osa-miR164e	sp|Q40665|TBB3_ORYSJ Tubulin beta-3 chain OS=Oryza sativa subsp. japonica GN=TUBB3 PE=2 SV=2//0
Gb_15880	ppt-miR477h,ppt-miR477c	sp|D4N500|DIOX1_PAPSO Thebaine 6-O-demethylase OS=Papaver somniferum GN=T6ODM PE=1 SV=1//4.62752e-44
Gb_15884	novel_392	sp|Q9ZWJ9|ARR2_ARATH Two-component response regulator ARR2 OS=Arabidopsis thaliana GN=ARR2 PE=1 SV=1//4.34586e-97
Gb_15889	osa-miR166h-5p	sp|Q84V83|LAR_DESUN Leucoanthocyanidin reductase OS=Desmodium uncinatum GN=LAR PE=1 SV=1//3.69052e-09
Gb_15896	novel_356	-//-
Gb_15914	ath-miR5658	-//-
Gb_15943	ath-miR5658	sp|Q42572|DNLI1_ARATH DNA ligase 1 OS=Arabidopsis thaliana GN=LIG1 PE=2 SV=2//0
Gb_15974	novel_471	sp|F4I114|Y1960_ARATH Probable serine/threonine-protein kinase At1g09600 OS=Arabidopsis thaliana GN=At1g09600 PE=3 SV=1//6.70566e-06
Gb_15982	novel_226	sp|Q9M345|LRK42_ARATH L-type lectin-domain containing receptor kinase IV.2 OS=Arabidopsis thaliana GN=LECRK42 PE=2 SV=1//8.89934e-137
Gb_15983	novel_226	sp|Q9SZD5|LRK59_ARATH L-type lectin-domain containing receptor kinase V.9 OS=Arabidopsis thaliana GN=LECRK59 PE=2 SV=1//2.40772e-106
Gb_15985	novel_226	sp|O81292|LRK43_ARATH L-type lectin-domain containing receptor kinase IV.3 OS=Arabidopsis thaliana GN=LECRK43 PE=2 SV=1//5.60934e-158
Gb_15986	novel_226	sp|Q9M345|LRK42_ARATH L-type lectin-domain containing receptor kinase IV.2 OS=Arabidopsis thaliana GN=LECRK42 PE=2 SV=1//1.13529e-179
Gb_15993	vvi-miR828a	sp|Q38850|MYB5_ARATH Transcription repressor MYB5 OS=Arabidopsis thaliana GN=MYB5 PE=1 SV=1//1.61844e-44
Gb_15997	tcc-miR530a,stu-miR530,osa-miR530-5p	sp|Q8L7S4|MP702_ARATH Microtubule-associated protein 70-2 OS=Arabidopsis thaliana GN=MAP70.2 PE=1 SV=1//0
Gb_16000	vvi-miR828a	sp|Q9FJA2|TT2_ARATH Transcription factor TT2 OS=Arabidopsis thaliana GN=TT2 PE=1 SV=1//1.7458e-44
Gb_16005	pde-miR159	sp|Q9M9P0|EXP13_ARATH Expansin-A13 OS=Arabidopsis thaliana GN=EXPA13 PE=2 SV=2//4.01416e-101
Gb_16028	novel_219,ppt-miR477h	sp|O22881|POT2_ARATH Potassium transporter 2 OS=Arabidopsis thaliana GN=POT2 PE=1 SV=2//0
Gb_16049	novel_421,novel_373	-//-
Gb_16050	ppe-miR395a-5p	-//-
Gb_16062	novel_469	sp|Q9SN39|PP320_ARATH Pentatricopeptide repeat-containing protein DOT4, chloroplastic OS=Arabidopsis thaliana GN=DOT4 PE=2 SV=1//0
Gb_16106	novel_141,novel_70	sp|Q5QQ56|XYLT1_CANFA Xylosyltransferase 1 OS=Canis familiaris GN=XYLT1 PE=2 SV=1//4.54948e-17
Gb_16148	hbr-miR156	sp|Q9FL41|WTR38_ARATH WAT1-related protein At5g07050 OS=Arabidopsis thaliana GN=At5g07050 PE=2 SV=1//6.69687e-145
Gb_16151	ath-miR156a-5p,sly-miR156e-5p	sp|Q54NP8|KIF4_DICDI Kinesin-related protein 4 OS=Dictyostelium discoideum GN=kif4 PE=2 SV=1//1.16386e-95
Gb_16167	novel_230	-//-
Gb_16174	ppt-miR319a	sp|Q39238|TSL_ARATH Serine/threonine-protein kinase TOUSLED OS=Arabidopsis thaliana GN=TOUSLED PE=1 SV=1//0
Gb_16182	novel_471	sp|Q39238|TSL_ARATH Serine/threonine-protein kinase TOUSLED OS=Arabidopsis thaliana GN=TOUSLED PE=1 SV=1//0
Gb_16203	ppt-miR319a	-//-
Gb_16243	novel_367	sp|Q1PFQ9|PPR62_ARATH Pentatricopeptide repeat-containing protein At1g28690, mitochondrial OS=Arabidopsis thaliana GN=PCMP-E34 PE=2 SV=2//2.52862e-38
Gb_16251	novel_76	sp|Q40392|TMVRN_NICGU TMV resistance protein N OS=Nicotiana glutinosa GN=N PE=1 SV=1//1.50859e-43
Gb_16275	novel_76	sp|Q40392|TMVRN_NICGU TMV resistance protein N OS=Nicotiana glutinosa GN=N PE=1 SV=1//1.59892e-95
Gb_16312	ata-miR395b-3p	sp|Q892R1|DNAJ_CLOTE Chaperone protein DnaJ OS=Clostridium tetani (strain Massachusetts / E88) GN=dnaJ PE=3 SV=1//1.0361e-14
Gb_16314	novel_42	sp|P04323|POL3_DROME Retrovirus-related Pol polyprotein from transposon 17.6 OS=Drosophila melanogaster GN=pol PE=3 SV=1//2.79803e-13
Gb_16319	ath-miR5658	-//-
Gb_16324	novel_2	sp|Q40392|TMVRN_NICGU TMV resistance protein N OS=Nicotiana glutinosa GN=N PE=1 SV=1//4.03472e-08
Gb_16335	novel_134	sp|Q9LJ87|CDC73_ARATH Protein CDC73 homolog OS=Arabidopsis thaliana GN=CDC73 PE=1 SV=1//1.98204e-129
Gb_16348	ppe-miR395a-5p	-//-
Gb_16361	novel_221,novel_401	sp|Q8GYD9|SDE3_ARATH Probable RNA helicase SDE3 OS=Arabidopsis thaliana GN=SDE3 PE=1 SV=1//0
Gb_16407	vvi-miR845a,vvi-miR845c	sp|P04323|POL3_DROME Retrovirus-related Pol polyprotein from transposon 17.6 OS=Drosophila melanogaster GN=pol PE=3 SV=1//6.69947e-73
Gb_16415	ath-miR5658	-//-
Gb_16429	novel_445	-//-
Gb_16434	novel_57	sp|Q9FLE8|Y5986_ARATH Uncharacterized protein At5g39865 OS=Arabidopsis thaliana GN=At5g39865 PE=2 SV=1//3.57047e-38
Gb_16436	ath-miR5658	sp|Q9SXB0|SY125_ARATH Syntaxin-125 OS=Arabidopsis thaliana GN=SYP125 PE=2 SV=1//9.81918e-104
Gb_16448	novel_340	sp|Q9SS60|PP210_ARATH Pentatricopeptide repeat-containing protein At3g03580 OS=Arabidopsis thaliana GN=PCMP-H23 PE=2 SV=1//1.58373e-90
Gb_16450	novel_450	sp|H2DH22|C7A10_PANGI Cytochrome P450 CYP73A100 OS=Panax ginseng PE=2 SV=1//0
Gb_16460	ath-miR5658	-//-
Gb_16469	bdi-miR159a-3p,osa-miR159f,osa-miR159d,ath-miR159a,osa-miR159e,sof-miR159c,mdm-miR159a,pta-miR159a,ath-miR159c	sp|Q9LZV3|MAN6_ARATH Mannan endo-1,4-beta-mannosidase 6 OS=Arabidopsis thaliana GN=MAN6 PE=2 SV=1//3.00833e-17
Gb_16488	ahy-miR156a	-//-
Gb_16510	gma-miR164b,osa-miR164d	-//-
Gb_16536	novel_230	-//-
Gb_16556	novel_380	-//-
Gb_16600	vvi-miR845c	-//-
Gb_16615	novel_258	sp|P52423|PUR3_VIGUN Phosphoribosylglycinamide formyltransferase, chloroplastic OS=Vigna unguiculata GN=PUR3 PE=2 SV=2//8.59837e-108
Gb_16619	ata-miR169h-3p	sp|Q9SU63|AL2B4_ARATH Aldehyde dehydrogenase family 2 member B4, mitochondrial OS=Arabidopsis thaliana GN=ALDH2B4 PE=2 SV=1//1.3666e-136
Gb_16641	novel_422	sp|Q5CZL1|GDAP2_XENTR Ganglioside-induced differentiation-associated protein 2 OS=Xenopus tropicalis PE=2 SV=1//6.21108e-15
Gb_16644	novel_230,ppe-miR395a-5p	-//-
Gb_16647	novel_192	-//-
Gb_16661	ppe-miR395a-5p	sp|C0LGP4|Y3475_ARATH Probable LRR receptor-like serine/threonine-protein kinase At3g47570 OS=Arabidopsis thaliana GN=At3g47570 PE=2 SV=1//5.3984e-25
Gb_16662	novel_15	sp|Q9SGP2|HSL1_ARATH Receptor-like protein kinase HSL1 OS=Arabidopsis thaliana GN=HSL1 PE=2 SV=1//0
Gb_16667	novel_139,novel_15	sp|Q9SGP2|HSL1_ARATH Receptor-like protein kinase HSL1 OS=Arabidopsis thaliana GN=HSL1 PE=2 SV=1//2.6103e-33
Gb_16673	ath-miR156h,ptc-miR156k,nta-miR156f	-//-
Gb_16686	novel_281,novel_334	sp|O48626|ZW10_ARATH Centromere/kinetochore protein zw10 homolog OS=Arabidopsis thaliana GN=ZW10 PE=1 SV=1//0
Gb_16702	novel_344	sp|Q40392|TMVRN_NICGU TMV resistance protein N OS=Nicotiana glutinosa GN=N PE=1 SV=1//1.2572e-09
Gb_16703	novel_123,novel_362	sp|Q40392|TMVRN_NICGU TMV resistance protein N OS=Nicotiana glutinosa GN=N PE=1 SV=1//5.65055e-65
Gb_16793	vvi-miR845c,vvi-miR845a,novel_23	sp|Q99315|YG31B_YEAST Transposon Ty3-G Gag-Pol polyprotein OS=Saccharomyces cerevisiae (strain ATCC 204508 / S288c) GN=TY3B-G PE=1 SV=3//2.53237e-107
Gb_16810	ppt-miR529e	sp|Q0VCZ3|YTHD2_BOVIN YTH domain-containing family protein 2 OS=Bos taurus GN=YTHDF2 PE=2 SV=1//1.45011e-50
Gb_16830	novel_192	-//-
Gb_16831	novel_61	-//-
Gb_16847	novel_314	sp|Q17R09|PRP16_BOVIN Pre-mRNA-splicing factor ATP-dependent RNA helicase PRP16 OS=Bos taurus GN=DHX38 PE=2 SV=1//2.06894e-18
Gb_16848	novel_469	sp|Q3E6Q1|PPR32_ARATH Pentatricopeptide repeat-containing protein At1g11290, chloroplastic OS=Arabidopsis thaliana GN=PCMP-H40 PE=2 SV=1//3.44033e-83
Gb_16849	novel_221	sp|Q9FMU6|MPCP3_ARATH Mitochondrial phosphate carrier protein 3, mitochondrial OS=Arabidopsis thaliana GN=MPT3 PE=2 SV=1//4.30421e-151
Gb_16854	novel_95	sp|Q5HZP1|RNH2B_XENLA Ribonuclease H2 subunit B OS=Xenopus laevis GN=rnaseh2b PE=2 SV=1//1.5403e-23
Gb_16858	novel_221	sp|Q9FMU6|MPCP3_ARATH Mitochondrial phosphate carrier protein 3, mitochondrial OS=Arabidopsis thaliana GN=MPT3 PE=2 SV=1//1.40405e-139
Gb_16869	novel_23	-//-
Gb_16876	novel_84	-//-
Gb_16888	novel_400	sp|Q9XFH4|DDM1_ARATH ATP-dependent DNA helicase DDM1 OS=Arabidopsis thaliana GN=DDM1 PE=1 SV=1//0
Gb_16889	aly-miR172e-3p	sp|P54237|G6PI1_CLAMI Glucose-6-phosphate isomerase, cytosolic 1 OS=Clarkia mildrediae GN=PGIC1 PE=3 SV=1//4.08389e-43
Gb_16913	novel_451	-//-
Gb_16918	stu-miR172c-3p	sp|Q9LQR0|LBD1_ARATH LOB domain-containing protein 1 OS=Arabidopsis thaliana GN=LBD1 PE=2 SV=1//1.66057e-51
Gb_16929	novel_230	-//-
Gb_16933	novel_367	-//-
Gb_16961	osa-miR159c,novel_348	sp|F4KBP5|CHR4_ARATH Protein CHROMATIN REMODELING 4 OS=Arabidopsis thaliana GN=CHR4 PE=2 SV=1//6.23489e-24
Gb_16963	ppt-miR529d,novel_142	-//-
Gb_16964	novel_470,ppt-miR477h	sp|Q9ULD4|BRPF3_HUMAN Bromodomain and PHD finger-containing protein 3 OS=Homo sapiens GN=BRPF3 PE=1 SV=2//1.70814e-13
Gb_16969	ata-miR169h-3p	-//-
Gb_16983	novel_103	sp|Q8RWZ5|SD25_ARATH G-type lectin S-receptor-like serine/threonine-protein kinase SD2-5 OS=Arabidopsis thaliana GN=SD25 PE=1 SV=1//0
Gb_16986	novel_469	sp|Q9LFL5|PP390_ARATH Pentatricopeptide repeat-containing protein At5g16860 OS=Arabidopsis thaliana GN=PCMP-H92 PE=2 SV=1//9.64479e-58
Gb_17041	novel_230	-//-
Gb_17065	novel_155	sp|Q9SS83|PP220_ARATH Pentatricopeptide repeat-containing protein At3g09040, mitochondrial OS=Arabidopsis thaliana GN=PCMP-E88 PE=2 SV=1//3.37191e-134
Gb_17099	novel_463	sp|Q8LJW3|ACR4_ARATH ACT domain-containing protein ACR4 OS=Arabidopsis thaliana GN=ACR4 PE=2 SV=1//0
Gb_17124	ath-miR5658	sp|Q9XSC3|WDR44_BOVIN WD repeat-containing protein 44 OS=Bos taurus GN=WDR44 PE=1 SV=1//3.192e-58
Gb_17139	novel_210	-//-
Gb_17177	novel_469	sp|Q3E6Q1|PPR32_ARATH Pentatricopeptide repeat-containing protein At1g11290, chloroplastic OS=Arabidopsis thaliana GN=PCMP-H40 PE=2 SV=1//1.55232e-97
Gb_17192	ppe-miR395a-5p,novel_230	-//-
Gb_17194	ata-miR395b-3p,mtr-miR395g,tae-miR395b	sp|Q42545|FTSZ1_ARATH Cell division protein FtsZ homolog 1, chloroplastic OS=Arabidopsis thaliana GN=FTSZ1 PE=1 SV=2//1.59103e-170
Gb_17200	novel_227	sp|Q0JQF7|DRE2A_ORYSJ Dehydration-responsive element-binding protein 2A OS=Oryza sativa subsp. japonica GN=DREB2A PE=2 SV=1//2.25712e-25
Gb_17203	novel_227	sp|Q9SIZ0|DRE2H_ARATH Putative dehydration-responsive element-binding protein 2H OS=Arabidopsis thaliana GN=DREB2H PE=5 SV=3//9.35313e-26
Gb_17231	novel_225	-//-
Gb_17251	ppt-miR477c,ppt-miR477h	sp|Q9SZF7|SHR_ARATH Protein SHORT-ROOT OS=Arabidopsis thaliana GN=SHR PE=1 SV=1//4.68512e-143
Gb_17299	novel_477	sp|Q5XF36|KMS1_ARATH Vacuole membrane protein KMS1 OS=Arabidopsis thaliana GN=KMS1 PE=1 SV=1//3.17056e-166
Gb_17347	stu-miR172c-3p	sp|P0CT39|TF26_SCHPO Transposon Tf2-6 polyprotein OS=Schizosaccharomyces pombe (strain 972 / ATCC 24843) GN=Tf2-6 PE=3 SV=1//5.54006e-39
Gb_17352	novel_230	-//-
Gb_17372	novel_230	-//-
Gb_17378	novel_2	sp|Q40392|TMVRN_NICGU TMV resistance protein N OS=Nicotiana glutinosa GN=N PE=1 SV=1//1.08672e-12
Gb_17390	novel_345,novel_148	-//-
Gb_17413	tcc-miR530a,novel_113	sp|Q9ZVX8|PIP28_ARATH Probable aquaporin PIP2-8 OS=Arabidopsis thaliana GN=PIP2-8 PE=1 SV=1//2.09925e-160
Gb_17432	sly-miR482a	sp|Q93ZM9|TIF9_ARATH Protein TIFY 9 OS=Arabidopsis thaliana GN=TIFY9 PE=1 SV=1//2.75615e-07
Gb_17461	novel_76	sp|Q40392|TMVRN_NICGU TMV resistance protein N OS=Nicotiana glutinosa GN=N PE=1 SV=1//8.57495e-86
Gb_17484	gma-miR1511	sp|Q9M313|ATL68_ARATH RING-H2 finger protein ATL68 OS=Arabidopsis thaliana GN=ATL68 PE=2 SV=1//1.51318e-38
Gb_17489	novel_381,novel_218	sp|C0LGQ5|GSO1_ARATH LRR receptor-like serine/threonine-protein kinase GSO1 OS=Arabidopsis thaliana GN=GSO1 PE=2 SV=1//7.93724e-83
Gb_17501	novel_166	sp|Q8H0T5|ERF73_ARATH Ethylene-responsive transcription factor ERF073 OS=Arabidopsis thaliana GN=ERF073 PE=2 SV=1//2.10148e-20
Gb_17508	zma-miR159e-3p	sp|Q39224|SRG1_ARATH Protein SRG1 OS=Arabidopsis thaliana GN=SRG1 PE=2 SV=1//2.57119e-93
Gb_17509	ath-miR5658	-//-
Gb_17511	novel_230	-//-
Gb_17530	novel_116	-//-
Gb_17558	novel_139	sp|Q93ZS4|NIK3_ARATH Protein NSP-INTERACTING KINASE 3 OS=Arabidopsis thaliana GN=NIK3 PE=1 SV=1//0
Gb_17560	novel_437	-//-
Gb_17587	gma-miR6300	-//-
Gb_17590	vvi-miR845c,vvi-miR845a	sp|Q9UR07|TF211_SCHPO Transposon Tf2-11 polyprotein OS=Schizosaccharomyces pombe (strain 972 / ATCC 24843) GN=Tf2-11 PE=3 SV=1//1.68231e-12
Gb_17622	novel_456,novel_90	-//-
Gb_17627	rgl-miR5139	sp|O22227|MIZ1_ARATH Protein MIZU-KUSSEI 1 OS=Arabidopsis thaliana GN=MIZ1 PE=1 SV=1//1.50615e-67
Gb_17630	novel_417	sp|Q9ZUI0|Y2241_ARATH Putative leucine-rich repeat receptor-like serine/threonine-protein kinase At2g24130 OS=Arabidopsis thaliana GN=At2g24130 PE=3 SV=1//1.96045e-23
Gb_17639	ppt-miR477c	sp|Q7LHG5|YI31B_YEAST Transposon Ty3-I Gag-Pol polyprotein OS=Saccharomyces cerevisiae (strain ATCC 204508 / S288c) GN=TY3B-I PE=3 SV=2//1.35317e-27
Gb_17641	novel_230	-//-
Gb_17670	vvi-miR845a,novel_115,vvi-miR845c	sp|Q7LHG5|YI31B_YEAST Transposon Ty3-I Gag-Pol polyprotein OS=Saccharomyces cerevisiae (strain ATCC 204508 / S288c) GN=TY3B-I PE=3 SV=2//1.14755e-127
Gb_17683	ptc-miR396f,smo-miR396	-//-
Gb_17686	gma-miR396b-3p,novel_88,osa-miR396c-3p,zma-miR396g-3p,cca-miR396c,ama-miR396-3p,cca-miR396a-3p,ptc-miR396e-3p,ath-miR394a	sp|Q9FZK1|FBX6_ARATH F-box only protein 6 OS=Arabidopsis thaliana GN=FBX6 PE=2 SV=1//1.62338e-144
Gb_17705	vvi-miR845a	-//-
Gb_17730	osa-miR396c-3p	sp|Q9FMR1|RGAP1_ARATH Rho GTPase-activating protein 1 OS=Arabidopsis thaliana GN=ROPGAP1 PE=2 SV=1//2.53991e-150
Gb_17741	novel_126	-//-
Gb_17746	gra-miR166d,osa-miR818f	sp|Q7LHG5|YI31B_YEAST Transposon Ty3-I Gag-Pol polyprotein OS=Saccharomyces cerevisiae (strain ATCC 204508 / S288c) GN=TY3B-I PE=3 SV=2//1.20355e-98
Gb_17764	bdi-miR159a-3p	sp|Q2R4J4|C3H63_ORYSJ Zinc finger CCCH domain-containing protein 63 OS=Oryza sativa subsp. japonica GN=Os11g0472000 PE=2 SV=2//8.24817e-15
Gb_17778	novel_23	sp|Q9LFP7|Y5158_ARATH Probable receptor-like protein kinase At5g15080 OS=Arabidopsis thaliana GN=At5g15080 PE=2 SV=1//8.28173e-64
Gb_17805	novel_382	sp|Q9SI62|POED2_ARATH Polyprenol reductase 2 OS=Arabidopsis thaliana GN=At2g16530 PE=1 SV=2//1.62668e-34
Gb_17867	novel_18	-//-
Gb_17873	novel_248	sp|Q3EDF8|PPR28_ARATH Pentatricopeptide repeat-containing protein At1g09900 OS=Arabidopsis thaliana GN=At1g09900 PE=2 SV=1//0
Gb_17892	novel_129	-//-
Gb_17904	novel_383	sp|O65468|CRK8_ARATH Cysteine-rich receptor-like protein kinase 8 OS=Arabidopsis thaliana GN=CRK8 PE=3 SV=2//3.96956e-138
Gb_17905	sly-miR482a	sp|Q40392|TMVRN_NICGU TMV resistance protein N OS=Nicotiana glutinosa GN=N PE=1 SV=1//2.53829e-73
Gb_17912	ath-miR396a-5p,vvi-miR396b,gma-miR396h,atr-miR396d,ptc-miR396g-5p,ptc-miR396f,ath-miR396b-5p	sp|P0C116|MTB1_BRUAB Modification methylase BabI OS=Brucella abortus biovar 1 (strain 9-941) GN=ccrM PE=3 SV=1//3.63403e-07
Gb_17923	novel_216	sp|Q6YVX9|C3H16_ORYSJ Zinc finger CCCH domain-containing protein 16 OS=Oryza sativa subsp. japonica GN=Os02g0557500 PE=2 SV=2//6.72855e-35
Gb_17927	ppt-miR529a	sp|Q9FL28|FLS2_ARATH LRR receptor-like serine/threonine-protein kinase FLS2 OS=Arabidopsis thaliana GN=FLS2 PE=1 SV=1//1.52377e-179
Gb_17946	osa-miR397b	sp|Q8RY73|DXO_ARATH Decapping nuclease DXO homolog, chloroplastic OS=Arabidopsis thaliana GN=At4g17620 PE=1 SV=1//1.47463e-172
Gb_17959	novel_380	sp|C0LGL4|Y2289_ARATH Probable LRR receptor-like serine/threonine-protein kinase At2g28960 OS=Arabidopsis thaliana GN=At2g28960 PE=2 SV=1//7.1837e-127
Gb_17982	gma-miR4995	sp|A6H5H7|NDHJ_CYCTA NAD(P)H-quinone oxidoreductase subunit J, chloroplastic OS=Cycas taitungensis GN=ndhJ PE=3 SV=1//1.0187e-65
Gb_17983	novel_428	sp|Q9LFP7|Y5158_ARATH Probable receptor-like protein kinase At5g15080 OS=Arabidopsis thaliana GN=At5g15080 PE=2 SV=1//0
Gb_17984	gma-miR1511	-//-
Gb_18006	novel_372	-//-
Gb_18023	ath-miR5658	sp|Q9ZU93|PUX2_ARATH Plant UBX domain-containing protein 2 OS=Arabidopsis thaliana GN=PUX2 PE=1 SV=2//1.15544e-129
Gb_18046	novel_279	sp|Q9M9S0|ZHD4_ARATH Zinc-finger homeodomain protein 4 OS=Arabidopsis thaliana GN=ZHD4 PE=1 SV=1//7.93234e-25
Gb_18054	novel_148,novel_345	sp|Q9SAK2|KSB_ARATH Ent-kaur-16-ene synthase, chloroplastic OS=Arabidopsis thaliana GN=GA2 PE=1 SV=1//1.3862e-13
Gb_18056	novel_381	sp|Q9M156|U72B1_ARATH UDP-glycosyltransferase 72B1 OS=Arabidopsis thaliana GN=UGT72B1 PE=1 SV=1//2.28275e-74
Gb_18071	vvi-miR845a	-//-
Gb_18075	novel_103	sp|Q5BPJ0|TBL11_ARATH Protein trichome birefringence-like 11 OS=Arabidopsis thaliana GN=TBL11 PE=2 SV=1//1.08002e-88
Gb_18080	novel_134,tae-miR395b,ata-miR395b-3p	sp|Q9CAF4|NUP1_ARATH Nuclear pore complex protein NUP1 OS=Arabidopsis thaliana GN=NUP1 PE=1 SV=1//9.09113e-41
Gb_18091	ppt-miR477h	sp|Q94AG2|SERK1_ARATH Somatic embryogenesis receptor kinase 1 OS=Arabidopsis thaliana GN=SERK1 PE=1 SV=2//8.11884e-64
Gb_18133	ppt-miR536f	sp|Q9HDY4|YK16_SCHPO Putative ATP-dependent RNA helicase PB1A10.06c OS=Schizosaccharomyces pombe (strain 972 / ATCC 24843) GN=SPAPB1A10.06c PE=3 SV=1//1.77001e-55
Gb_18137	novel_192	sp|B9RX57|LISC_RICCO Lipoyl synthase, chloroplastic OS=Ricinus communis GN=LIP1P PE=3 SV=1//3.70333e-96
Gb_18155	novel_187	sp|P10978|POLX_TOBAC Retrovirus-related Pol polyprotein from transposon TNT 1-94 OS=Nicotiana tabacum PE=2 SV=1//1.58206e-158
Gb_18167	vvi-miR396a,vvi-miR396b	sp|Q6P4L9|NFRKB_XENTR Nuclear factor related to kappa-B-binding protein OS=Xenopus tropicalis GN=nfrkb PE=2 SV=1//5.63078e-09
Gb_18183	novel_58	-//-
Gb_18200	novel_204,novel_445	sp|Q9T048|DRL27_ARATH Disease resistance protein At4g27190 OS=Arabidopsis thaliana GN=At4g27190 PE=2 SV=1//1.27425e-24
Gb_18201	novel_445,novel_16,novel_204	sp|Q9T048|DRL27_ARATH Disease resistance protein At4g27190 OS=Arabidopsis thaliana GN=At4g27190 PE=2 SV=1//1.00028e-66
Gb_18202	novel_186,novel_16	sp|O22727|DRL16_ARATH Probable disease resistance protein At1g61190 OS=Arabidopsis thaliana GN=At1g61190 PE=3 SV=1//2.82934e-47
Gb_18223	vvi-miR845c,vvi-miR845a	sp|P20825|POL2_DROME Retrovirus-related Pol polyprotein from transposon 297 OS=Drosophila melanogaster GN=pol PE=3 SV=1//2.94476e-68
Gb_18240	gma-miR166u,cpa-miR166e,mtr-miR166b,osa-miR166m,ppt-miR166j,mes-miR166i,osa-miR166i-3p,ath-miR166a-3p,aly-miR165a-3p,zma-miR166h-3p,vvi-miR166a,osa-miR166g-3p,ptc-miR166n,ath-miR165a-3p,cme-miR166i,gma-miR166m	sp|Q9ZU11|ATB15_ARATH Homeobox-leucine zipper protein ATHB-15 OS=Arabidopsis thaliana GN=ATHB-15 PE=1 SV=1//0
Gb_18245	ppt-miR166j,mes-miR166i,osa-miR166i-3p,mtr-miR166b,osa-miR166m,cpa-miR166e,gma-miR166u,gma-miR166m,osa-miR166g-3p,ptc-miR166n,ath-miR165a-3p,cme-miR166i,vvi-miR166a,ath-miR166a-3p,aly-miR165a-3p,zma-miR166h-3p	sp|A2XK30|HOX32_ORYSI Homeobox-leucine zipper protein HOX32 OS=Oryza sativa subsp. indica GN=HOX32 PE=2 SV=1//6.66776e-95
Gb_18261	atr-miR390.1	sp|Q9SKB2|SBIR1_ARATH Leucine-rich repeat receptor-like serine/threonine/tyrosine-protein kinase SOBIR1 OS=Arabidopsis thaliana GN=SOBIR1 PE=1 SV=1//1.07604e-09
Gb_18265	novel_425	-//-
Gb_18267	novel_421	-//-
Gb_18280	novel_388	-//-
Gb_18335	vvi-miR845c,vvi-miR845a	sp|P10978|POLX_TOBAC Retrovirus-related Pol polyprotein from transposon TNT 1-94 OS=Nicotiana tabacum PE=2 SV=1//7.84224e-86
Gb_18336	hbr-miR156,novel_18	sp|C7J3A2|C7017_ORYSJ Ent-kaurene oxidase-like protein 1 OS=Oryza sativa subsp. japonica GN=CYP701A7 PE=5 SV=1//2.11325e-07
Gb_18341	novel_271	-//-
Gb_18342	ghr-miR169b,osa-miR166i-3p	sp|Q9SCQ6|IDD2_ARATH Protein indeterminate-domain 2 OS=Arabidopsis thaliana GN=IDD2 PE=2 SV=1//1.15981e-10
Gb_18375	novel_177	sp|P12360|CB11_SOLLC Chlorophyll a-b binding protein 6A, chloroplastic OS=Solanum lycopersicum GN=CAB6A PE=2 SV=1//1.86825e-115
Gb_18384	gma-miR167i	sp|Q7XU38|C87A3_ORYSJ Cytochrome P450 87A3 OS=Oryza sativa subsp. japonica GN=CYP87A3 PE=2 SV=3//2.52163e-129
Gb_18394	novel_42	sp|P38500|NIR_BETPN Ferredoxin--nitrite reductase, chloroplastic OS=Betula pendula GN=NIR1 PE=2 SV=1//0
Gb_18405	novel_90,novel_456	-//-
Gb_18436	mes-miR535b	sp|Q9SMZ2|PP347_ARATH Pentatricopeptide repeat-containing protein At4g33170 OS=Arabidopsis thaliana GN=PCMP-H53 PE=3 SV=1//2.10274e-12
Gb_18461	pde-miR396	sp|Q9ZRI7|EF1G1_ORYSJ Elongation factor 1-gamma 1 OS=Oryza sativa subsp. japonica GN=Os02g0220600 PE=2 SV=1//4.17007e-72
Gb_18470	novel_230	-//-
Gb_18486	novel_216	sp|F4HZB5|NET1D_ARATH Protein NETWORKED 1D OS=Arabidopsis thaliana GN=NET1D PE=3 SV=1//9.99114e-09
Gb_18505	ptc-miR530a	sp|Q9STP8|ACBP2_ARATH Acyl-CoA-binding domain-containing protein 2 OS=Arabidopsis thaliana GN=ACBP2 PE=1 SV=1//2.26341e-107
Gb_18507	pta-miR1314	-//-
Gb_18514	mtr-miR395g,ath-miR395b,tae-miR395b,mtr-miR395a,ath-miR395a,ata-miR395b-3p,cca-miR395a,osa-miR395b	sp|Q9LIK9|APS1_ARATH ATP sulfurylase 1, chloroplastic OS=Arabidopsis thaliana GN=APS1 PE=1 SV=1//0
Gb_18520	gra-miR166d	sp|Q7LHG5|YI31B_YEAST Transposon Ty3-I Gag-Pol polyprotein OS=Saccharomyces cerevisiae (strain ATCC 204508 / S288c) GN=TY3B-I PE=3 SV=2//8.3893e-89
Gb_18554	novel_289	-//-
Gb_18576	stu-miR172c-3p	sp|Q99315|YG31B_YEAST Transposon Ty3-G Gag-Pol polyprotein OS=Saccharomyces cerevisiae (strain ATCC 204508 / S288c) GN=TY3B-G PE=1 SV=3//7.52261e-33
Gb_18588	novel_397	sp|O65351|SBT17_ARATH Subtilisin-like protease SBT1.7 OS=Arabidopsis thaliana GN=SBT1.7 PE=1 SV=1//7.03486e-08
Gb_18591	gma-miR6300	sp|Q9ZVN2|Y1457_ARATH Acyltransferase-like protein At1g54570, chloroplastic OS=Arabidopsis thaliana GN=At1g54570 PE=2 SV=1//0
Gb_18618	novel_230	-//-
Gb_18641	novel_230	-//-
Gb_18676	novel_400	-//-
Gb_18680	novel_230	-//-
Gb_18700	novel_467	-//-
Gb_18728	novel_390	sp|Q9SMZ2|PP347_ARATH Pentatricopeptide repeat-containing protein At4g33170 OS=Arabidopsis thaliana GN=PCMP-H53 PE=3 SV=1//1.80432e-20
Gb_18742	novel_279	sp|Q9FLV4|Y5248_ARATH G-type lectin S-receptor-like serine/threonine-protein kinase At5g24080 OS=Arabidopsis thaliana GN=At5g24080 PE=2 SV=1//3.52878e-74
Gb_18745	stu-miR156f-5p,ath-miR156a-5p	sp|Q9STF3|PP265_ARATH Pentatricopeptide repeat-containing protein At3g46790, chloroplastic OS=Arabidopsis thaliana GN=CRR2 PE=2 SV=1//0
Gb_18747	gra-miR166d	sp|P04323|POL3_DROME Retrovirus-related Pol polyprotein from transposon 17.6 OS=Drosophila melanogaster GN=pol PE=3 SV=1//1.30232e-91
Gb_18762	vvi-miR845c,vvi-miR845a	sp|Q99315|YG31B_YEAST Transposon Ty3-G Gag-Pol polyprotein OS=Saccharomyces cerevisiae (strain ATCC 204508 / S288c) GN=TY3B-G PE=1 SV=3//3.59942e-121
Gb_18766	osa-miR528-5p	-//-
Gb_18788	novel_469	sp|Q9SHZ8|PP168_ARATH Pentatricopeptide repeat-containing protein At2g22070 OS=Arabidopsis thaliana GN=PCMP-H41 PE=3 SV=1//2.35441e-36
Gb_18792	novel_230	-//-
Gb_18803	novel_44	-//-
Gb_18808	ppe-miR395a-5p,novel_230	-//-
Gb_18810	ppe-miR395a-5p,novel_230	-//-
Gb_18838	vvi-miR845c	sp|Q8GXJ4|GLR34_ARATH Glutamate receptor 3.4 OS=Arabidopsis thaliana GN=GLR3.4 PE=2 SV=2//0
Gb_18849	novel_311	sp|Q8GXJ4|GLR34_ARATH Glutamate receptor 3.4 OS=Arabidopsis thaliana GN=GLR3.4 PE=2 SV=2//0
Gb_18856	novel_5	sp|B8BDV1|LONP2_ORYSI Lon protease homolog 2, peroxisomal OS=Oryza sativa subsp. indica GN=LON1 PE=2 SV=1//0
Gb_18866	bdi-miR159a-3p,ath-miR159a,ath-miR159c	sp|Q9LZV3|MAN6_ARATH Mannan endo-1,4-beta-mannosidase 6 OS=Arabidopsis thaliana GN=MAN6 PE=2 SV=1//3.61366e-160
Gb_18867	ath-miR159c,bdi-miR159a-3p,ath-miR159a	sp|Q9LZV3|MAN6_ARATH Mannan endo-1,4-beta-mannosidase 6 OS=Arabidopsis thaliana GN=MAN6 PE=2 SV=1//3.61366e-160
Gb_18893	mtr-miR156g-5p	sp|Q9ZUL5|CHR19_ARATH Protein CHROMATIN REMODELING 19 OS=Arabidopsis thaliana GN=ETL1 PE=2 SV=1//0
Gb_18937	novel_204	sp|Q9LZD3|E70A1_ARATH Exocyst complex component EXO70A1 OS=Arabidopsis thaliana GN=EXO70A1 PE=1 SV=1//0
Gb_18940	novel_384	sp|P37216|AROG_SOLLC Phospho-2-dehydro-3-deoxyheptonate aldolase 2, chloroplastic OS=Solanum lycopersicum PE=2 SV=1//3.35677e-24
Gb_18948	ppt-miR536f	sp|Q94EJ2|HDA8_ARATH Histone deacetylase 8 OS=Arabidopsis thaliana GN=HDA8 PE=2 SV=1//6.81366e-177
Gb_18977	novel_299,ath-miR169a-3p	sp|P54276|MSH6_MOUSE DNA mismatch repair protein Msh6 OS=Mus musculus GN=Msh6 PE=1 SV=3//4.66074e-08
Gb_18979	stu-miR172c-3p,aly-miR172e-3p,ath-miR172a	sp|Q9SY02|PP301_ARATH Pentatricopeptide repeat-containing protein At4g02750 OS=Arabidopsis thaliana GN=PCMP-H24 PE=3 SV=1//0
Gb_18999	novel_123,novel_362,novel_344	sp|Q40392|TMVRN_NICGU TMV resistance protein N OS=Nicotiana glutinosa GN=N PE=1 SV=1//8.27833e-47
Gb_19012	ppe-miR399c,novel_84	sp|Q9Y2L5|TPPC8_HUMAN Trafficking protein particle complex subunit 8 OS=Homo sapiens GN=TRAPPC8 PE=1 SV=2//1.54829e-13
Gb_19024	sly-miR171d,ppt-miR171b,vvi-miR171f,ppt-miR171a	sp|Q8VZF1|AEE7_ARATH Acetate/butyrate--CoA ligase AAE7, peroxisomal OS=Arabidopsis thaliana GN=AAE7 PE=1 SV=1//0
Gb_19038	novel_84	-//-
Gb_19057	cre-miR1171	sp|P27061|PPA1_SOLLC Acid phosphatase 1 OS=Solanum lycopersicum GN=APS1 PE=2 SV=1//7.72523e-30
Gb_19063	novel_262	sp|Q9SSD1|TMM_ARATH Protein TOO MANY MOUTHS OS=Arabidopsis thaliana GN=TMM PE=1 SV=1//1.48126e-54
Gb_19090	vvi-miR845a	sp|P10978|POLX_TOBAC Retrovirus-related Pol polyprotein from transposon TNT 1-94 OS=Nicotiana tabacum PE=2 SV=1//1.5631e-68
Gb_19105	novel_140	sp|P10978|POLX_TOBAC Retrovirus-related Pol polyprotein from transposon TNT 1-94 OS=Nicotiana tabacum PE=2 SV=1//1.44617e-24
Gb_19114	bdi-miR5054	sp|O23547|EXLB1_ARATH Expansin-like B1 OS=Arabidopsis thaliana GN=EXLB1 PE=2 SV=2//8.97632e-63
Gb_19136	sly-miR482a	sp|Q8CGZ0|CHERP_MOUSE Calcium homeostasis endoplasmic reticulum protein OS=Mus musculus GN=Cherp PE=1 SV=1//5.44526e-08
Gb_19167	novel_374	sp|Q9M384|SCR_ARATH Protein SCARECROW OS=Arabidopsis thaliana GN=SCR PE=1 SV=1//0
Gb_19168	novel_139,novel_15	sp|O77564|FOLH1_PIG Glutamate carboxypeptidase 2 OS=Sus scrofa GN=FOLH1 PE=1 SV=1//4.44772e-36
Gb_19170	pde-miR396	-//-
Gb_19201	stu-miR172c-3p,ath-miR172c	sp|Q8BUV8|GP107_MOUSE Protein GPR107 OS=Mus musculus GN=Gpr107 PE=2 SV=2//4.43599e-65
Gb_19205	novel_199	sp|Q9LXU9|IRKI_ARATH IRK-interacting protein OS=Arabidopsis thaliana GN=IRKI PE=1 SV=1//3.55466e-103
Gb_19212	gma-miR5368	-//-
Gb_19252	nta-miR397	-//-
Gb_19296	cme-miR166i	sp|Q2LAE1|ASHH2_ARATH Histone-lysine N-methyltransferase ASHH2 OS=Arabidopsis thaliana GN=ASHH2 PE=1 SV=1//5.58503e-132
Gb_19328	ath-miR5658	-//-
Gb_19376	novel_406	sp|Q9FHK9|MD26B_ARATH Probable mediator of RNA polymerase II transcription subunit 26b OS=Arabidopsis thaliana GN=MED26B PE=2 SV=1//8.90966e-08
Gb_19412	pab-miR3712	-//-
Gb_19439	stu-miR172c-3p	-//-
Gb_19440	novel_147	sp|Q9C6T7|FAX5_ARATH Protein FATTY ACID EXPORT 5 OS=Arabidopsis thaliana GN=FAX5 PE=3 SV=1//1.27372e-29
Gb_19446	novel_322	-//-
Gb_19448	sly-miR482a	sp|P40234|CKI2_SCHPO Casein kinase I homolog 2 OS=Schizosaccharomyces pombe (strain 972 / ATCC 24843) GN=cki2 PE=1 SV=2//4.43097e-54
Gb_19455	ppt-miR1030a	sp|Q9FG37|GACP3_ARATH Gamma-tubulin complex component 3 OS=Arabidopsis thaliana GN=GCP3 PE=1 SV=1//0
Gb_19462	novel_358	-//-
Gb_19465	novel_18	sp|Q8H0T9|KTNB1_ARATH Katanin p80 WD40 repeat-containing subunit B1 homolog OS=Arabidopsis thaliana GN=At5g23430 PE=2 SV=3//0
Gb_19468	nta-miR397,pab-miR397,hvu-miR397a,ath-miR397a,osa-miR397b,ptc-miR397b	sp|P22242|DRPE_CRAPL Desiccation-related protein PCC13-62 OS=Craterostigma plantagineum PE=2 SV=1//2.81674e-89
Gb_19469	nta-miR397,pab-miR397,hvu-miR397a,osa-miR397b,ath-miR397a,ptc-miR397b	sp|P22242|DRPE_CRAPL Desiccation-related protein PCC13-62 OS=Craterostigma plantagineum PE=2 SV=1//9.1425e-75
Gb_19471	ath-miR5658	sp|F4JSH1|APY7_ARATH Probable apyrase 7 OS=Arabidopsis thaliana GN=APY7 PE=2 SV=1//0
Gb_19481	gma-miR6300	sp|O23714|PSB2A_ARATH Proteasome subunit beta type-2-A OS=Arabidopsis thaliana GN=PBD1 PE=1 SV=1//5.69541e-57
Gb_19491	novel_457	sp|Q9M9C5|Y1680_ARATH Probable leucine-rich repeat receptor-like protein kinase At1g68400 OS=Arabidopsis thaliana GN=At1g68400 PE=2 SV=1//0
Gb_19517	novel_456,novel_90	-//-
Gb_19518	ath-miR397a	sp|Q7M3S9|RNGB_DICDI RING finger protein B OS=Dictyostelium discoideum GN=rngB PE=2 SV=2//4.95197e-11
Gb_19528	novel_214	sp|O48818|EXPA4_ARATH Expansin-A4 OS=Arabidopsis thaliana GN=EXPA4 PE=1 SV=1//1.09692e-119
Gb_19531	vvi-miR845a,vvi-miR845c	sp|Q7LHG5|YI31B_YEAST Transposon Ty3-I Gag-Pol polyprotein OS=Saccharomyces cerevisiae (strain ATCC 204508 / S288c) GN=TY3B-I PE=3 SV=2//5.10604e-09
Gb_19563	novel_428	-//-
Gb_19565	novel_398	-//-
Gb_19566	sly-miR156e-5p	sp|Q8LBI9|EDL16_ARATH Sugar transporter ERD6-like 16 OS=Arabidopsis thaliana GN=At5g18840 PE=2 SV=2//2.43918e-157
Gb_19620	novel_230	-//-
Gb_19667	novel_171	sp|B5BT18|BTAF1_ARATH TATA-binding protein-associated factor BTAF1 OS=Arabidopsis thaliana GN=BTAF1 PE=1 SV=1//0
Gb_19684	ata-miR395b-3p	sp|C0LGV0|Y5487_ARATH Probable LRR receptor-like serine/threonine-protein kinase At5g48740 OS=Arabidopsis thaliana GN=At5g48740 PE=2 SV=1//0
Gb_19685	novel_402,novel_408,novel_363,novel_334	sp|O24475|TPSD3_ABIGR Pinene synthase, chloroplastic OS=Abies grandis GN=ag3 PE=1 SV=1//4.19958e-155
Gb_19716	mdm-miR535b	sp|O22938|PXC3_ARATH Leucine-rich repeat receptor-like tyrosine-protein kinase PXC3 OS=Arabidopsis thaliana GN=PXC3 PE=2 SV=1//7.33064e-40
Gb_19754	ata-miR395b-3p	sp|Q67YC9|Y4141_ARATH Uncharacterized protein At4g14100 OS=Arabidopsis thaliana GN=At4g14100 PE=2 SV=1//3.27437e-68
Gb_19771	novel_467	-//-
Gb_19787	novel_230	-//-
Gb_19826	novel_464	sp|Q9LTV8|PP224_ARATH Pentatricopeptide repeat-containing protein At3g12770 OS=Arabidopsis thaliana GN=PCMP-H43 PE=2 SV=1//8.68812e-19
Gb_19835	novel_230	-//-
Gb_19838	novel_373	sp|Q8VZ67|Y4919_ARATH Uncharacterized zinc finger CCHC domain-containing protein At4g19190 OS=Arabidopsis thaliana GN=At4g19190 PE=2 SV=1//3.85766e-08
Gb_19852	novel_390	-//-
Gb_19890	novel_469	-//-
Gb_19901	novel_428,novel_423	sp|F4I0K9|MES15_ARATH Putative methylesterase 15, chloroplastic OS=Arabidopsis thaliana GN=MES15 PE=2 SV=1//5.95517e-59
Gb_19923	gra-miR166c	sp|Q3SX64|OD3L2_HUMAN Outer dense fiber protein 3-like protein 2 OS=Homo sapiens GN=ODF3L2 PE=1 SV=2//2.85022e-11
Gb_19951	ath-miR5658	sp|Q9S7I6|RPK2_ARATH LRR receptor-like serine/threonine-protein kinase RPK2 OS=Arabidopsis thaliana GN=RPK2 PE=2 SV=1//0
Gb_19962	novel_13	sp|Q94A02|TAR2_ARATH Tryptophan aminotransferase-related protein 2 OS=Arabidopsis thaliana GN=TAR2 PE=2 SV=1//6.92487e-129
Gb_19963	novel_13	sp|Q94A02|TAR2_ARATH Tryptophan aminotransferase-related protein 2 OS=Arabidopsis thaliana GN=TAR2 PE=2 SV=1//7.74628e-130
Gb_19965	sly-miR156e-5p	sp|Q15MS4|RL34_PSEA6 50S ribosomal protein L34 OS=Pseudoalteromonas atlantica (strain T6c / ATCC BAA-1087) GN=rpmH PE=3 SV=1//1.52333e-11
Gb_19976	ppt-miR477h,ppt-miR477c	-//-
Gb_20013	novel_339	sp|Q9EPL0|XYLT2_MOUSE Xylosyltransferase 2 OS=Mus musculus GN=Xylt2 PE=2 SV=3//4.62984e-21
Gb_20021	novel_15,novel_465,novel_139	-//-
Gb_20024	nta-miR156f,ath-miR156g,ath-miR156a-5p,stu-miR156f-5p,cca-miR156b,sly-miR156e-5p	-//-
Gb_20028	novel_230	-//-
Gb_20041	novel_115	sp|P0C897|Y3264_ARATH Putative UPF0481 protein At3g02645 OS=Arabidopsis thaliana GN=At3g02645 PE=3 SV=1//1.1176e-51
Gb_20050	novel_381	sp|O23304|BLUS1_ARATH Serine/threonine-protein kinase BLUS1 OS=Arabidopsis thaliana GN=BLUS1 PE=1 SV=1//1.36436e-108
Gb_20058	novel_364	sp|Q55ED4|U396_DICDI UPF0396 protein OS=Dictyostelium discoideum GN=DDB_G0269284 PE=3 SV=1//5.94958e-38
Gb_20073	novel_188	sp|Q6K739|BASS3_ORYSJ Probable sodium/metabolite cotransporter BASS3, chloroplastic OS=Oryza sativa subsp. japonica GN=BASS3 PE=2 SV=1//5.56213e-141
Gb_20102	novel_88	sp|Q9FL28|FLS2_ARATH LRR receptor-like serine/threonine-protein kinase FLS2 OS=Arabidopsis thaliana GN=FLS2 PE=1 SV=1//1.57937e-173
Gb_20103	novel_88	sp|Q9FL28|FLS2_ARATH LRR receptor-like serine/threonine-protein kinase FLS2 OS=Arabidopsis thaliana GN=FLS2 PE=1 SV=1//4.52728e-172
Gb_20122	ptc-miR396f,atr-miR396d	-//-
Gb_20123	novel_204	-//-
Gb_20125	rgl-miR5139	-//-
Gb_20126	novel_437	sp|Q5VRB2|BASS2_ORYSJ Probable sodium/metabolite cotransporter BASS2, chloroplastic OS=Oryza sativa subsp. japonica GN=BASS2 PE=2 SV=1//1.9182e-65
Gb_20144	ath-miR5658	sp|Q84TE9|DOF53_ARATH Dof zinc finger protein DOF5.3 OS=Arabidopsis thaliana GN=DOF5.3 PE=2 SV=1//1.30716e-33
Gb_20153	ptc-miR393a-3p	sp|Q9LIC3|PP227_ARATH Putative pentatricopeptide repeat-containing protein At3g13770, mitochondrial OS=Arabidopsis thaliana GN=PCMP-H85 PE=3 SV=1//0
Gb_20174	novel_279	sp|Q9LDD1|BRG3_ARATH Probable BOI-related E3 ubiquitin-protein ligase 3 OS=Arabidopsis thaliana GN=BRG3 PE=1 SV=1//9.77944e-39
Gb_20183	novel_134	sp|Q9LTB0|EX84B_ARATH Exocyst complex component EXO84B OS=Arabidopsis thaliana GN=EXO84B PE=1 SV=1//0
Gb_20193	novel_464	sp|Q96453|1433D_SOYBN 14-3-3-like protein D OS=Glycine max GN=GF14D PE=2 SV=1//1.00902e-155
Gb_20197	novel_469	sp|Q9SIT7|PP151_ARATH Pentatricopeptide repeat-containing protein At2g13600 OS=Arabidopsis thaliana GN=PCMP-E76 PE=3 SV=1//2.45608e-114
Gb_20206	ppe-miR396a,atr-miR396d,mdm-miR396a,ath-miR396b-5p	sp|Q9SB81|PER42_ARATH Peroxidase 42 OS=Arabidopsis thaliana GN=PER42 PE=1 SV=2//4.22429e-176
Gb_20231	ath-miR390a-5p,ppt-miR390c-5p	sp|Q9SSL9|PEPR1_ARATH Leucine-rich repeat receptor-like protein kinase PEPR1 OS=Arabidopsis thaliana GN=PEPR1 PE=1 SV=1//5.11154e-06
Gb_20241	cpa-miR169,novel_27	sp|Q5WEI6|IF3_BACSK Translation initiation factor IF-3 OS=Bacillus clausii (strain KSM-K16) GN=infC PE=3 SV=1//5.84198e-17
Gb_20249	novel_356	-//-
Gb_20276	ptc-miR530a,stu-miR530	sp|Q6WWW4|UPL3_ARATH E3 ubiquitin-protein ligase UPL3 OS=Arabidopsis thaliana GN=UPL3 PE=1 SV=1//0
Gb_20294	ath-miR5658	sp|P73245|Y1917_SYNY3 Oxygen-independent coproporphyrinogen-III oxidase-like protein sll1917 OS=Synechocystis sp. (strain PCC 6803 / Kazusa) GN=sll1917 PE=2 SV=1//1.06136e-99
Gb_20300	ath-miR5658	sp|Q6NKN9|BH074_ARATH Transcription factor bHLH74 OS=Arabidopsis thaliana GN=BHLH74 PE=1 SV=1//8.57252e-42
Gb_20301	novel_383	sp|Q40392|TMVRN_NICGU TMV resistance protein N OS=Nicotiana glutinosa GN=N PE=1 SV=1//6.52718e-74
Gb_20302	novel_383	sp|Q40392|TMVRN_NICGU TMV resistance protein N OS=Nicotiana glutinosa GN=N PE=1 SV=1//3.67292e-13
Gb_20325	vvi-miR845a,vvi-miR845c	sp|Q99315|YG31B_YEAST Transposon Ty3-G Gag-Pol polyprotein OS=Saccharomyces cerevisiae (strain ATCC 204508 / S288c) GN=TY3B-G PE=1 SV=3//1.70426e-112
Gb_20350	novel_64	sp|Q9SHZ8|PP168_ARATH Pentatricopeptide repeat-containing protein At2g22070 OS=Arabidopsis thaliana GN=PCMP-H41 PE=3 SV=1//4.31176e-35
Gb_20351	novel_283	sp|Q5SP90|PP4R3_DANRE Serine/threonine-protein phosphatase 4 regulatory subunit 3 OS=Danio rerio GN=smek1 PE=1 SV=1//3.41512e-138
Gb_20372	novel_68	-//-
Gb_20374	ath-miR5658	-//-
Gb_20378	ath-miR5658	sp|Q9SCQ7|AN32_ARATH Acidic leucine-rich nuclear phosphoprotein 32-related protein OS=Arabidopsis thaliana GN=At3g50690 PE=2 SV=1//2.72069e-71
Gb_20383	ath-miR156i	-//-
Gb_20392	novel_450	sp|O34598|GUAD_BACSU Guanine deaminase OS=Bacillus subtilis (strain 168) GN=guaD PE=1 SV=1//3.99739e-27
Gb_20395	novel_465	sp|O80337|EF100_ARATH Ethylene-responsive transcription factor 1A OS=Arabidopsis thaliana GN=ERF1A PE=1 SV=2//6.49712e-32
Gb_20443	aly-miR172e-3p,ath-miR172e-3p,ath-miR5658,stu-miR172c-3p,sbi-miR172b,tcc-miR172d	sp|Q6AWY3|GRF6_ORYSJ Growth-regulating factor 6 OS=Oryza sativa subsp. japonica GN=GRF6 PE=2 SV=2//2.96585e-44
Gb_20456	novel_469	sp|Q9LIQ7|PP252_ARATH Pentatricopeptide repeat-containing protein At3g24000, mitochondrial OS=Arabidopsis thaliana GN=PCMP-H87 PE=3 SV=1//0
Gb_20468	ath-miR5658	sp|Q9M2V7|AB16G_ARATH ABC transporter G family member 16 OS=Arabidopsis thaliana GN=ABCG16 PE=2 SV=2//0
Gb_20486	pta-miR1314	-//-
Gb_20489	vvi-miR396b,cpa-miR166e,ath-miR396b-5p	-//-
Gb_20494	ath-miR5658	-//-
Gb_20495	ath-miR5658	sp|Q9FYL3|ALB31_ARATH ALBINO3-like protein 1, chloroplastic OS=Arabidopsis thaliana GN=ALB3L1 PE=2 SV=3//2.64447e-14
Gb_20501	novel_307	sp|Q8W115|PR1A3_ARATH PRA1 family protein A3 OS=Arabidopsis thaliana GN=PRA1A3 PE=2 SV=1//5.92192e-74
Gb_20502	novel_230	-//-
Gb_20504	novel_469	sp|Q9SIT7|PP151_ARATH Pentatricopeptide repeat-containing protein At2g13600 OS=Arabidopsis thaliana GN=PCMP-E76 PE=3 SV=1//1.50997e-49
Gb_20509	novel_21	sp|O81117|C94A1_VICSA Cytochrome P450 94A1 OS=Vicia sativa GN=CYP94A1 PE=2 SV=2//4.3603e-116
Gb_20510	novel_21	sp|O81117|C94A1_VICSA Cytochrome P450 94A1 OS=Vicia sativa GN=CYP94A1 PE=2 SV=2//4.04619e-157
Gb_20520	cln-miR162,zma-miR162-3p,ath-miR390a-5p	sp|O22938|PXC3_ARATH Leucine-rich repeat receptor-like tyrosine-protein kinase PXC3 OS=Arabidopsis thaliana GN=PXC3 PE=2 SV=1//0
Gb_20564	cca-miR396c,novel_227,ptc-miR396e-3p	sp|P33081|AX15A_SOYBN Auxin-induced protein 15A OS=Glycine max PE=2 SV=1//3.16856e-20
Gb_20567	novel_421,novel_373,novel_384,novel_388	-//-
Gb_20571	novel_469	sp|Q9SIT7|PP151_ARATH Pentatricopeptide repeat-containing protein At2g13600 OS=Arabidopsis thaliana GN=PCMP-E76 PE=3 SV=1//2.16311e-74
Gb_20572	novel_469	sp|Q3E6Q1|PPR32_ARATH Pentatricopeptide repeat-containing protein At1g11290, chloroplastic OS=Arabidopsis thaliana GN=PCMP-H40 PE=2 SV=1//5.08695e-34
Gb_20582	novel_158	-//-
Gb_20583	novel_300	-//-
Gb_20599	gra-miR167c,bna-miR167d,ptc-miR167f-5p,osa-miR167d-5p,vvi-miR167c,ath-miR167a-5p,ath-miR167d	-//-
Gb_20605	novel_141	sp|Q9CA68|GDL31_ARATH GDSL esterase/lipase At1g74460 OS=Arabidopsis thaliana GN=At1g74460 PE=2 SV=1//8.23432e-117
Gb_20635	zma-miR164h-5p	-//-
Gb_20641	rgl-miR5139,cpa-miR8155	sp|Q3M725|TIG_ANAVT Trigger factor OS=Anabaena variabilis (strain ATCC 29413 / PCC 7937) GN=tig PE=3 SV=1//1.20584e-06
Gb_20656	vvi-miR845a,ppe-miR395a-5p,vvi-miR845c	-//-
Gb_20682	novel_469	sp|O04659|PP398_ARATH Pentatricopeptide repeat-containing protein At5g27110 OS=Arabidopsis thaliana GN=PCMP-E14 PE=2 SV=2//9.24683e-18
Gb_20695	vvi-miR845c,vvi-miR845a	sp|P10978|POLX_TOBAC Retrovirus-related Pol polyprotein from transposon TNT 1-94 OS=Nicotiana tabacum PE=2 SV=1//0
Gb_20703	ppt-miR1030j	sp|P31542|CLPAB_SOLLC ATP-dependent Clp protease ATP-binding subunit clpA homolog CD4B, chloroplastic OS=Solanum lycopersicum GN=CD4B PE=3 SV=1//0
Gb_20727	ath-miR5658	-//-
Gb_20734	ahy-miR156a	sp|Q9LS40|ASPG1_ARATH Protein ASPARTIC PROTEASE IN GUARD CELL 1 OS=Arabidopsis thaliana GN=ASPG1 PE=1 SV=1//5.86377e-56
Gb_20740	novel_18	sp|Q40392|TMVRN_NICGU TMV resistance protein N OS=Nicotiana glutinosa GN=N PE=1 SV=1//3.04265e-124
Gb_20773	ppt-miR160b,csi-miR160,ptc-miR171l-3p	sp|Q7XUF4|CDKG2_ORYSJ Cyclin-dependent kinase G-2 OS=Oryza sativa subsp. japonica GN=CDKG-2 PE=2 SV=2//0
Gb_20775	novel_18	sp|Q93ZB2|KO1_ARATH Ent-kaurene oxidase, chloroplastic OS=Arabidopsis thaliana GN=KO PE=1 SV=2//1.48371e-35
Gb_20796	novel_427	sp|Q7PC86|AB35G_ARATH ABC transporter G family member 35 OS=Arabidopsis thaliana GN=ABCG35 PE=2 SV=1//1.24871e-14
Gb_20798	novel_314	-//-
Gb_20831	novel_57	sp|Q9ZPI6|AIM1_ARATH Peroxisomal fatty acid beta-oxidation multifunctional protein AIM1 OS=Arabidopsis thaliana GN=AIM1 PE=1 SV=1//0
Gb_20842	novel_171	sp|Q8L751|ORP1C_ARATH Oxysterol-binding protein-related protein 1C OS=Arabidopsis thaliana GN=ORP1C PE=2 SV=1//0
Gb_20862	novel_138	sp|Q0DC89|MSRB1_ORYSJ Peptide methionine sulfoxide reductase B1, chloroplastic OS=Oryza sativa subsp. japonica GN=MSRB1 PE=2 SV=2//3.40006e-78
Gb_20886	ata-miR395b-3p,tae-miR395b,mtr-miR395a	sp|B5WWZ8|FAO1_LOTJA Long-chain-alcohol oxidase FAO1 OS=Lotus japonicus GN=FAO1 PE=1 SV=1//0
Gb_20899	vvi-miR845c,vvi-miR845a	-//-
Gb_20909	vvi-miR845a,vvi-miR845c	sp|Q99315|YG31B_YEAST Transposon Ty3-G Gag-Pol polyprotein OS=Saccharomyces cerevisiae (strain ATCC 204508 / S288c) GN=TY3B-G PE=1 SV=3//9.36964e-129
Gb_20914	novel_129	-//-
Gb_20938	novel_321	sp|F4IUX6|RENT2_ARATH Regulator of nonsense transcripts UPF2 OS=Arabidopsis thaliana GN=UPF2 PE=2 SV=1//2.0421e-18
Gb_20952	ath-miR396a-5p,mdm-miR396a,ppe-miR396a,gma-miR396h,vvi-miR396a,vvi-miR396b,ath-miR396b-5p	sp|Q9FLH0|CRWN4_ARATH Protein CROWDED NUCLEI 4 OS=Arabidopsis thaliana GN=CRWN4 PE=1 SV=2//3.65992e-123
Gb_20999	novel_230	-//-
Gb_21006	smo-miR396,vvi-miR396a,vvi-miR396b,gma-miR396h,ath-miR396a-5p	-//-
Gb_21007	cca-miR396a-3p,zma-miR396g-3p,stu-miR396-3p	-//-
Gb_21011	ata-miR395b-3p,novel_222,mtr-miR395a,tae-miR395b	sp|Q2QQ96|CCA21_ORYSJ Cyclin-A2-1 OS=Oryza sativa subsp. japonica GN=CYCA2-1 PE=2 SV=1//1.33607e-123
Gb_21016	novel_469	sp|Q9SY02|PP301_ARATH Pentatricopeptide repeat-containing protein At4g02750 OS=Arabidopsis thaliana GN=PCMP-H24 PE=3 SV=1//1.98613e-76
Gb_21032	novel_279	sp|Q9C6S7|PMTK_ARATH Probable methyltransferase PMT20 OS=Arabidopsis thaliana GN=At1g31850 PE=2 SV=1//0
Gb_21034	mdm-miR164a	sp|F4IIU4|AIR9_ARATH 187-kDa microtubule-associated protein AIR9 OS=Arabidopsis thaliana GN=AIR9 PE=1 SV=1//8.045e-11
Gb_21039	novel_100	sp|Q8VZJ7|P4H9_ARATH Probable prolyl 4-hydroxylase 9 OS=Arabidopsis thaliana GN=P4H9 PE=2 SV=1//3.68552e-134
Gb_21049	novel_469	sp|Q3E6Q1|PPR32_ARATH Pentatricopeptide repeat-containing protein At1g11290, chloroplastic OS=Arabidopsis thaliana GN=PCMP-H40 PE=2 SV=1//2.39828e-70
Gb_21056	novel_469	sp|Q9SHZ8|PP168_ARATH Pentatricopeptide repeat-containing protein At2g22070 OS=Arabidopsis thaliana GN=PCMP-H41 PE=3 SV=1//7.82452e-16
Gb_21057	novel_469	sp|Q9SN39|PP320_ARATH Pentatricopeptide repeat-containing protein DOT4, chloroplastic OS=Arabidopsis thaliana GN=DOT4 PE=2 SV=1//4.12284e-34
Gb_21062	novel_339	sp|A2RVS6|SR34A_ARATH Serine/arginine-rich splicing factor SR34A OS=Arabidopsis thaliana GN=SR34A PE=2 SV=1//1.73857e-14
Gb_21064	novel_469	sp|Q9SHZ8|PP168_ARATH Pentatricopeptide repeat-containing protein At2g22070 OS=Arabidopsis thaliana GN=PCMP-H41 PE=3 SV=1//1.15174e-17
Gb_21066	novel_15,novel_139	sp|Q9FZ59|PEPR2_ARATH Leucine-rich repeat receptor-like protein kinase PEPR2 OS=Arabidopsis thaliana GN=PEPR2 PE=1 SV=1//2.26222e-09
Gb_21076	aly-miR172e-3p,ath-miR172e-3p,sbi-miR172b	sp|Q07970|ATK1_ARATH Kinesin-1 OS=Arabidopsis thaliana GN=ATK1 PE=2 SV=1//6.13751e-33
Gb_21092	vvi-miR845c	sp|P04323|POL3_DROME Retrovirus-related Pol polyprotein from transposon 17.6 OS=Drosophila melanogaster GN=pol PE=3 SV=1//8.03298e-70
Gb_21108	gra-miR166d	sp|Q7LHG5|YI31B_YEAST Transposon Ty3-I Gag-Pol polyprotein OS=Saccharomyces cerevisiae (strain ATCC 204508 / S288c) GN=TY3B-I PE=3 SV=2//2.62939e-88
Gb_21120	novel_442	sp|O04350|TBCA_ARATH Tubulin-folding cofactor A OS=Arabidopsis thaliana GN=TFCA PE=1 SV=2//7.50605e-49
Gb_21124	ath-miR5658	-//-
Gb_21130	osa-miR5523	-//-
Gb_21131	rgl-miR5139	sp|Q5VQ09|ARK2_ORYSJ Armadillo repeat-containing kinesin-like protein 2 OS=Oryza sativa subsp. japonica GN=Os06g0137100 PE=2 SV=1//1.70843e-22
Gb_21132	gma-miR169v	sp|Q8GZQ3|PNP1_ARATH Polyribonucleotide nucleotidyltransferase 1, chloroplastic OS=Arabidopsis thaliana GN=PNP1 PE=1 SV=1//2.71528e-14
Gb_21136	cca-miR395a,osa-miR395b,ath-miR395a,ata-miR395b-3p,tae-miR395b,aly-miR395c-3p,mtr-miR395a,mtr-miR395g,ath-miR395b	sp|Q947C4|TPSD1_GINBI Bifunctional levopimaradiene synthase, chloroplastic OS=Ginkgo biloba GN=LPS PE=1 SV=1//7.35327e-10
Gb_21152	vvi-miR845c	-//-
Gb_21154	novel_203	sp|Q39183|D6KL2_ARATH Serine/threonine-protein kinase D6PKL2 OS=Arabidopsis thaliana GN=D6PKL2 PE=1 SV=1//1.84438e-75
Gb_21156	novel_388	sp|Q39183|D6KL2_ARATH Serine/threonine-protein kinase D6PKL2 OS=Arabidopsis thaliana GN=D6PKL2 PE=1 SV=1//1.03904e-146
Gb_21164	novel_139	sp|Q94B71|OBE3_ARATH Protein OBERON 3 OS=Arabidopsis thaliana GN=OBE3 PE=1 SV=1//6.4186e-154
Gb_21169	nta-miR156f,novel_2	-//-
Gb_21174	novel_129	-//-
Gb_21177	ppt-miR408b,gma-miR408d	sp|B9DFX7|HMA8_ARATH Copper-transporting ATPase PAA2, chloroplastic OS=Arabidopsis thaliana GN=PAA2 PE=2 SV=1//0
Gb_21181	nta-miR156f	sp|O81097|RPB8A_ARATH DNA-directed RNA polymerases II and V subunit 8A OS=Arabidopsis thaliana GN=NRPB8A PE=1 SV=1//5.36291e-22
Gb_21200	gma-miR408d,ppt-miR408b,ath-miR408-3p,osa-miR408-3p	-//-
Gb_21214	vvi-miR845a	sp|Q39096|ERD15_ARATH Protein EARLY RESPONSIVE TO DEHYDRATION 15 OS=Arabidopsis thaliana GN=ERD15 PE=1 SV=1//4.48145e-12
Gb_21234	novel_469	sp|Q9SY02|PP301_ARATH Pentatricopeptide repeat-containing protein At4g02750 OS=Arabidopsis thaliana GN=PCMP-H24 PE=3 SV=1//3.04292e-23
Gb_21256	novel_129	-//-
Gb_21264	vvi-miR828a	sp|Q38850|MYB5_ARATH Transcription repressor MYB5 OS=Arabidopsis thaliana GN=MYB5 PE=1 SV=1//2.13638e-54
Gb_21266	tcc-miR530a,ppt-miR1030j,ppt-miR1030h,osa-miR530-5p,novel_113,stu-miR530,ppt-miR1030a,ptc-miR530a	sp|Q2TBW5|ZNHI2_BOVIN Zinc finger HIT domain-containing protein 2 OS=Bos taurus GN=ZNHIT2 PE=2 SV=1//6.41482e-07
Gb_21270	novel_469	sp|Q9SN39|PP320_ARATH Pentatricopeptide repeat-containing protein DOT4, chloroplastic OS=Arabidopsis thaliana GN=DOT4 PE=2 SV=1//0
Gb_21274	novel_316	sp|Q6F2Y7|CLPB1_ORYSJ Chaperone protein ClpB1 OS=Oryza sativa subsp. japonica GN=CLPB1 PE=2 SV=1//0
Gb_21275	mtr-miR4414b	sp|Q6F2Y7|CLPB1_ORYSJ Chaperone protein ClpB1 OS=Oryza sativa subsp. japonica GN=CLPB1 PE=2 SV=1//0
Gb_21279	ath-miR156h,mtr-miR156g-5p,novel_168,osa-miR156k,ahy-miR156a	-//-
Gb_21302	ptc-miR530a	sp|Q943I6|STOP1_ORYSJ Zinc finger protein STOP1 homolog OS=Oryza sativa subsp. japonica GN=Os01g0871200 PE=2 SV=1//1.50023e-78
Gb_21306	novel_230	-//-
Gb_21346	vvi-miR845c	sp|P20825|POL2_DROME Retrovirus-related Pol polyprotein from transposon 297 OS=Drosophila melanogaster GN=pol PE=3 SV=1//4.3548e-86
Gb_21347	novel_463,osa-miR5794,ath-miR157d	sp|Q99090|CPRF2_PETCR Light-inducible protein CPRF2 OS=Petroselinum crispum GN=CPRF2 PE=2 SV=2//1.73131e-58
Gb_21348	novel_240	sp|Q94F09|PDI52_ARATH Protein disulfide-isomerase 5-2 OS=Arabidopsis thaliana GN=PDIL5-2 PE=1 SV=1//1.57368e-150
Gb_21350	ath-miR159c,pta-miR319,ptc-miR319e	-//-
Gb_21369	ppt-miR319a,mdm-miR159a,aqc-miR159	sp|Q8GSJ6|LQY1_ARATH Protein disulfide-isomerase LQY1, chloroplastic OS=Arabidopsis thaliana GN=LQY1 PE=1 SV=1//4.13653e-16
Gb_21394	novel_315	-//-
Gb_21425	ghr-miR169b	sp|Q5D869|NRPE1_ARATH DNA-directed RNA polymerase V subunit 1 OS=Arabidopsis thaliana GN=NRPE1 PE=1 SV=1//4.55143e-159
Gb_21426	novel_302	-//-
Gb_21448	osa-miR408-3p,gma-miR408d	sp|Q9FF86|DCR_ARATH BAHD acyltransferase DCR OS=Arabidopsis thaliana GN=DCR PE=2 SV=1//3.41565e-127
Gb_21459	ata-miR395b-3p	sp|C0LGT6|EFR_ARATH LRR receptor-like serine/threonine-protein kinase EFR OS=Arabidopsis thaliana GN=EFR PE=1 SV=1//2.81317e-141
Gb_21460	ata-miR395b-3p,novel_437	sp|C0LGP4|Y3475_ARATH Probable LRR receptor-like serine/threonine-protein kinase At3g47570 OS=Arabidopsis thaliana GN=At3g47570 PE=2 SV=1//1.84271e-15
Gb_21466	ptc-miR156k	sp|Q9SJZ6|MED18_ARATH Mediator of RNA polymerase II transcription subunit 18 OS=Arabidopsis thaliana GN=MED18 PE=1 SV=1//1.39433e-67
Gb_21478	novel_154	sp|Q8K2Z4|CND1_MOUSE Condensin complex subunit 1 OS=Mus musculus GN=Ncapd2 PE=1 SV=2//2.3733e-162
Gb_21489	novel_334	sp|P78317|RNF4_HUMAN E3 ubiquitin-protein ligase RNF4 OS=Homo sapiens GN=RNF4 PE=1 SV=1//1.58854e-07
Gb_21493	novel_76	sp|Q40392|TMVRN_NICGU TMV resistance protein N OS=Nicotiana glutinosa GN=N PE=1 SV=1//1.10042e-73
Gb_21502	vvi-miR845c,vvi-miR845a	sp|Q99315|YG31B_YEAST Transposon Ty3-G Gag-Pol polyprotein OS=Saccharomyces cerevisiae (strain ATCC 204508 / S288c) GN=TY3B-G PE=1 SV=3//1.21293e-104
Gb_21516	novel_187	-//-
Gb_21520	novel_145	sp|P93050|RKF3_ARATH Probable LRR receptor-like serine/threonine-protein kinase RKF3 OS=Arabidopsis thaliana GN=RKF3 PE=2 SV=1//1.93383e-21
Gb_21527	novel_383	-//-
Gb_21529	novel_230	-//-
Gb_21557	ath-miR396a-5p,vvi-miR396b	-//-
Gb_21579	novel_219	-//-
Gb_21596	novel_417	-//-
Gb_21600	vvi-miR845c,vvi-miR845a	sp|P0CT40|TF29_SCHPO Transposon Tf2-9 polyprotein OS=Schizosaccharomyces pombe (strain 972 / ATCC 24843) GN=Tf2-9 PE=3 SV=1//5.98274e-116
Gb_21617	stu-miR530	-//-
Gb_21618	novel_315	-//-
Gb_21622	novel_398	sp|Q9LU72|PPA28_ARATH Probable inactive purple acid phosphatase 28 OS=Arabidopsis thaliana GN=PAP28 PE=2 SV=1//1.36868e-141
Gb_21632	pab-miR397	sp|Q8GY23|UPL1_ARATH E3 ubiquitin-protein ligase UPL1 OS=Arabidopsis thaliana GN=UPL1 PE=1 SV=3//5.24371e-34
Gb_21647	gma-miR408d,ppt-miR408b,ghr-miR2948-5p,osa-miR408-3p	sp|Q84MB2|TIF8_ARATH Protein TIFY 8 OS=Arabidopsis thaliana GN=TIFY8 PE=1 SV=1//3.44395e-10
Gb_21663	novel_364	sp|P82869|CYP37_ARATH Peptidyl-prolyl cis-trans isomerase CYP37, chloroplastic OS=Arabidopsis thaliana GN=CYP37 PE=1 SV=3//1.44781e-20
Gb_21665	novel_151	sp|Q8RU27|UPTG2_SOLTU Alpha-1,4-glucan-protein synthase [UDP-forming] 2 OS=Solanum tuberosum GN=UPTG2 PE=1 SV=1//0
Gb_21673	ath-miR5658	-//-
Gb_21707	vvi-miR845a	sp|Q99315|YG31B_YEAST Transposon Ty3-G Gag-Pol polyprotein OS=Saccharomyces cerevisiae (strain ATCC 204508 / S288c) GN=TY3B-G PE=1 SV=3//8.45427e-109
Gb_21714	novel_366	sp|Q9SY02|PP301_ARATH Pentatricopeptide repeat-containing protein At4g02750 OS=Arabidopsis thaliana GN=PCMP-H24 PE=3 SV=1//5.54014e-13
Gb_21735	novel_13	sp|C0LGQ5|GSO1_ARATH LRR receptor-like serine/threonine-protein kinase GSO1 OS=Arabidopsis thaliana GN=GSO1 PE=2 SV=1//8.69218e-12
Gb_21743	tcc-miR172d	-//-
Gb_21756	novel_411	sp|E1U332|ALL12_OLEEU Isoflavone reductase-like protein OS=Olea europaea PE=1 SV=1//1.21165e-145
Gb_21800	novel_439	-//-
Gb_21804	sly-miR482a	-//-
Gb_21810	novel_417	sp|F4IXE7|IDM1_ARATH Increased DNA methylation 1 OS=Arabidopsis thaliana GN=IDM1 PE=1 SV=1//7.08221e-08
Gb_21843	novel_469	sp|Q9SY02|PP301_ARATH Pentatricopeptide repeat-containing protein At4g02750 OS=Arabidopsis thaliana GN=PCMP-H24 PE=3 SV=1//3.82831e-28
Gb_21873	novel_364	sp|Q8GWH5|RTNLT_ARATH Reticulon-like protein B22 OS=Arabidopsis thaliana GN=RTNLB22 PE=2 SV=1//7.71227e-09
Gb_21878	novel_428,novel_423	sp|F4I0K9|MES15_ARATH Putative methylesterase 15, chloroplastic OS=Arabidopsis thaliana GN=MES15 PE=2 SV=1//6.91517e-58
Gb_21899	sly-miR482a	sp|Q9FKZ0|DRL43_ARATH Probable disease resistance protein At5g66910 OS=Arabidopsis thaliana GN=At5g66910 PE=2 SV=1//1.96932e-06
Gb_21903	ath-miR5658	sp|Q6WWW4|UPL3_ARATH E3 ubiquitin-protein ligase UPL3 OS=Arabidopsis thaliana GN=UPL3 PE=1 SV=1//8.37077e-70
Gb_21911	novel_138,novel_116	sp|Q9M9E0|LRKS1_ARATH L-type lectin-domain containing receptor kinase S.1 OS=Arabidopsis thaliana GN=LECRKS1 PE=2 SV=1//1.39792e-29
Gb_21917	ppe-miR399a,ptc-miR399e,vvi-miR399i,ath-miR399b	sp|Q680C0|GDL62_ARATH GDSL esterase/lipase At4g10955 OS=Arabidopsis thaliana GN=At4g10955 PE=2 SV=1//1.06725e-21
Gb_21931	novel_170,novel_195,ppt-miR536f,smo-miR536	-//-
Gb_21937	novel_469	sp|Q9SIT7|PP151_ARATH Pentatricopeptide repeat-containing protein At2g13600 OS=Arabidopsis thaliana GN=PCMP-E76 PE=3 SV=1//0
Gb_21939	novel_375	-//-
Gb_21940	novel_469	sp|Q9SY02|PP301_ARATH Pentatricopeptide repeat-containing protein At4g02750 OS=Arabidopsis thaliana GN=PCMP-H24 PE=3 SV=1//2.37363e-24
Gb_21941	novel_469	sp|Q9SY02|PP301_ARATH Pentatricopeptide repeat-containing protein At4g02750 OS=Arabidopsis thaliana GN=PCMP-H24 PE=3 SV=1//5.01072e-22
Gb_21943	gra-miR166d	sp|P04323|POL3_DROME Retrovirus-related Pol polyprotein from transposon 17.6 OS=Drosophila melanogaster GN=pol PE=3 SV=1//8.6172e-102
Gb_21945	novel_210	-//-
Gb_21947	novel_469	sp|Q9SHZ8|PP168_ARATH Pentatricopeptide repeat-containing protein At2g22070 OS=Arabidopsis thaliana GN=PCMP-H41 PE=3 SV=1//1.82285e-69
Gb_21949	novel_469	sp|Q9SIT7|PP151_ARATH Pentatricopeptide repeat-containing protein At2g13600 OS=Arabidopsis thaliana GN=PCMP-E76 PE=3 SV=1//0
Gb_21951	novel_469	sp|Q9SHZ8|PP168_ARATH Pentatricopeptide repeat-containing protein At2g22070 OS=Arabidopsis thaliana GN=PCMP-H41 PE=3 SV=1//5.6525e-36
Gb_21955	vvi-miR845c,vvi-miR845a	-//-
Gb_21967	pta-miR319	sp|Q40762|PHY_PICAB Phytochrome OS=Picea abies PE=2 SV=1//0
Gb_21996	ata-miR395b-3p	sp|P31525|Y1590_SYNP2 Uncharacterized protein SYNPCC7002_A1590 OS=Synechococcus sp. (strain ATCC 27264 / PCC 7002 / PR-6) GN=SYNPCC7002_A1590 PE=4 SV=2//3.13881e-06
Gb_22008	novel_381	sp|O64422|F16P1_ORYSJ Fructose-1,6-bisphosphatase, chloroplastic OS=Oryza sativa subsp. japonica GN=Os03g0267300 PE=2 SV=1//0
Gb_22023	novel_469	sp|Q84JG2|SWI3B_ARATH SWI/SNF complex subunit SWI3B OS=Arabidopsis thaliana GN=SWI3B PE=1 SV=1//1.97855e-51
Gb_22029	novel_391,osa-miR818f	sp|Q9SJM0|CALSA_ARATH Callose synthase 10 OS=Arabidopsis thaliana GN=CALS10 PE=2 SV=5//0
Gb_22042	novel_388	sp|C0LGE0|Y1765_ARATH Probable LRR receptor-like serine/threonine-protein kinase At1g07650 OS=Arabidopsis thaliana GN=At1g07650 PE=1 SV=1//6.26825e-20
Gb_22044	mtr-miR395g,tae-miR395b	sp|Q9C533|ZDHC1_ARATH Probable protein S-acyltransferase 22 OS=Arabidopsis thaliana GN=PAT22 PE=2 SV=2//1.32326e-141
Gb_22051	ptc-miR530a,tcc-miR530a	sp|P31691|ADT_ORYSJ ADP,ATP carrier protein, mitochondrial OS=Oryza sativa subsp. japonica GN=Os02g0718900 PE=2 SV=1//5.60682e-180
Gb_22056	novel_68,novel_463	sp|B2RXR6|ANR44_MOUSE Serine/threonine-protein phosphatase 6 regulatory ankyrin repeat subunit B OS=Mus musculus GN=Ankrd44 PE=2 SV=1//2.5921e-14
Gb_22064	vvi-miR828a	sp|Q38850|MYB5_ARATH Transcription repressor MYB5 OS=Arabidopsis thaliana GN=MYB5 PE=1 SV=1//2.62552e-42
Gb_22106	novel_100	sp|P83523|FER_LYCCN Ferredoxin OS=Lycium chinense PE=1 SV=1//1.60832e-25
Gb_22113	vvi-miR845a,vvi-miR845c	sp|P0CT40|TF29_SCHPO Transposon Tf2-9 polyprotein OS=Schizosaccharomyces pombe (strain 972 / ATCC 24843) GN=Tf2-9 PE=3 SV=1//1.07572e-116
Gb_22122	novel_443	sp|I1S2N3|GAOA_GIBZE Galactose oxidase OS=Gibberella zeae (strain PH-1 / ATCC MYA-4620 / FGSC 9075 / NRRL 31084) GN=GAOA PE=3 SV=1//8.14578e-10
Gb_22139	novel_421,novel_388,novel_384,novel_373	sp|O82012|HSP12_SOLPE 17.6 kDa class I heat shock protein OS=Solanum peruvianum PE=2 SV=1//1.0907e-19
Gb_22159	novel_13	sp|P10978|POLX_TOBAC Retrovirus-related Pol polyprotein from transposon TNT 1-94 OS=Nicotiana tabacum PE=2 SV=1//8.98899e-73
Gb_22176	gra-miR166d	sp|P04323|POL3_DROME Retrovirus-related Pol polyprotein from transposon 17.6 OS=Drosophila melanogaster GN=pol PE=3 SV=1//2.9999e-96
Gb_22177	novel_177	sp|Q9X0Y1|P1254_THEMA Phosphorylated carbohydrates phosphatase TM_1254 OS=Thermotoga maritima (strain ATCC 43589 / MSB8 / DSM 3109 / JCM 10099) GN=TM_1254 PE=1 SV=1//7.08664e-11
Gb_22198	novel_68	-//-
Gb_22217	ppe-miR395a-5p	sp|Q9ZVX1|UBC23_ARATH Probable ubiquitin-conjugating enzyme E2 23 OS=Arabidopsis thaliana GN=UBC23 PE=1 SV=1//1.15377e-23
Gb_22227	novel_404,novel_475,novel_385	-//-
Gb_22244	novel_230	-//-
Gb_22288	novel_107,sly-miR156e-5p,ath-miR156i,osa-miR156k,ahy-miR156a	sp|Q9SN39|PP320_ARATH Pentatricopeptide repeat-containing protein DOT4, chloroplastic OS=Arabidopsis thaliana GN=DOT4 PE=2 SV=1//5.35716e-100
Gb_22289	novel_230	-//-
Gb_22297	ath-miR5658	-//-
Gb_22311	novel_469	sp|Q9SY02|PP301_ARATH Pentatricopeptide repeat-containing protein At4g02750 OS=Arabidopsis thaliana GN=PCMP-H24 PE=3 SV=1//3.21025e-24
Gb_22313	ptc-miR396g-5p,ath-miR396b-5p,gma-miR396h,atr-miR396d,vvi-miR396b	sp|A5VP58|MTB1_BRUO2 Modification methylase BabI OS=Brucella ovis (strain ATCC 25840 / 63/290 / NCTC 10512) GN=ccrM PE=3 SV=1//7.63294e-08
Gb_22316	novel_381	-//-
Gb_22317	novel_158	-//-
Gb_22321	aly-miR172e-3p	sp|Q9M390|PTR1_ARATH Protein NRT1/ PTR FAMILY 8.1 OS=Arabidopsis thaliana GN=NPF8.1 PE=1 SV=1//0
Gb_22331	ppe-miR396a,mdm-miR396a	sp|Q9SB81|PER42_ARATH Peroxidase 42 OS=Arabidopsis thaliana GN=PER42 PE=1 SV=2//9.08148e-82
Gb_22407	ath-miR5658	-//-
Gb_22430	ath-miR5658,ath-miR156i	sp|Q9FMY4|Y5316_ARATH Uncharacterized protein At5g23160 OS=Arabidopsis thaliana GN=At5g23160 PE=2 SV=1//5.26788e-11
Gb_22466	stu-miR172c-3p	sp|P0CT40|TF29_SCHPO Transposon Tf2-9 polyprotein OS=Schizosaccharomyces pombe (strain 972 / ATCC 24843) GN=Tf2-9 PE=3 SV=1//1.53885e-36
Gb_22477	novel_469	sp|Q9SI53|PP147_ARATH Pentatricopeptide repeat-containing protein At2g03880, mitochondrial OS=Arabidopsis thaliana GN=PCMP-H44 PE=2 SV=1//0
Gb_22486	ath-miR396b-3p,ama-miR396-3p,gma-miR396b-3p	sp|Q5XF78|GAMT2_ARATH Gibberellic acid methyltransferase 2 OS=Arabidopsis thaliana GN=GAMT2 PE=1 SV=1//7.6329e-86
Gb_22499	novel_230	-//-
Gb_22510	novel_231	sp|Q42371|ERECT_ARATH LRR receptor-like serine/threonine-protein kinase ERECTA OS=Arabidopsis thaliana GN=ERECTA PE=1 SV=1//5.06671e-06
Gb_22514	novel_12	sp|Q8VZG8|Y4885_ARATH Probable LRR receptor-like serine/threonine-protein kinase At4g08850 OS=Arabidopsis thaliana GN=At4g08850 PE=2 SV=3//1.18568e-30
Gb_22516	mtr-miR395g,tae-miR395b	sp|Q9M099|SCP24_ARATH Serine carboxypeptidase 24 OS=Arabidopsis thaliana GN=SCPL24 PE=1 SV=1//3.68147e-49
Gb_22557	hbr-miR156	-//-
Gb_22597	novel_113,ppt-miR1030i,ppt-miR1030j,ppt-miR1030a,ppt-miR1030h,osa-miR530-5p	sp|P27322|HSP72_SOLLC Heat shock cognate 70 kDa protein 2 OS=Solanum lycopersicum GN=HSC-2 PE=2 SV=1//0
Gb_22598	ppe-miR395a-5p,vvi-miR845c,vvi-miR845a	-//-
Gb_22618	novel_230	-//-
Gb_22627	ppt-miR477h	sp|Q9M9C5|Y1680_ARATH Probable leucine-rich repeat receptor-like protein kinase At1g68400 OS=Arabidopsis thaliana GN=At1g68400 PE=2 SV=1//2.01381e-86
Gb_22629	novel_469	sp|Q9SY02|PP301_ARATH Pentatricopeptide repeat-containing protein At4g02750 OS=Arabidopsis thaliana GN=PCMP-H24 PE=3 SV=1//3.52682e-55
Gb_22636	ath-miR172a,ath-miR172c,sbi-miR172b,stu-miR172c-3p	sp|O23617|TPS5_ARATH Alpha,alpha-trehalose-phosphate synthase [UDP-forming] 5 OS=Arabidopsis thaliana GN=TPS5 PE=1 SV=2//0
Gb_22656	ptc-miR393a-3p	sp|Q9ZUW3|PP172_ARATH Pentatricopeptide repeat-containing protein At2g27610 OS=Arabidopsis thaliana GN=PCMP-H60 PE=2 SV=1//3.96344e-80
Gb_22677	novel_456,novel_90	sp|Q9LV60|CRR55_ARATH Cysteine-rich repeat secretory protein 55 OS=Arabidopsis thaliana GN=CRRSP55 PE=2 SV=1//1.67513e-14
Gb_22682	novel_171	sp|Q9LYV6|GEML5_ARATH GEM-like protein 5 OS=Arabidopsis thaliana GN=At5g13200 PE=1 SV=1//3.95821e-96
Gb_22691	ath-miR5658	sp|Q9FIZ3|GSO2_ARATH LRR receptor-like serine/threonine-protein kinase GSO2 OS=Arabidopsis thaliana GN=GSO2 PE=2 SV=2//5.96237e-108
Gb_22693	novel_254,novel_424	sp|B9G2A8|BIG_ORYSJ Auxin transport protein BIG OS=Oryza sativa subsp. japonica GN=Os09g0247700 PE=2 SV=1//2.41218e-17
Gb_22699	novel_23	sp|Q42883|ECAP_SOLLC Calcium-transporting ATPase, endoplasmic reticulum-type OS=Solanum lycopersicum GN=LCA1 PE=2 SV=1//0
Gb_22724	atr-miR396d,smo-miR396,ptc-miR396g-5p	sp|Q9SZ52|PP344_ARATH Pentatricopeptide repeat-containing protein At4g31850, chloroplastic OS=Arabidopsis thaliana GN=PGR3 PE=1 SV=1//0
Gb_22739	novel_353	-//-
Gb_22740	novel_469	sp|Q3E6Q1|PPR32_ARATH Pentatricopeptide repeat-containing protein At1g11290, chloroplastic OS=Arabidopsis thaliana GN=PCMP-H40 PE=2 SV=1//1.78564e-16
Gb_22744	novel_67	sp|Q9ZWQ9|FLS_CITUN Flavonol synthase/flavanone 3-hydroxylase OS=Citrus unshiu GN=FLS PE=1 SV=1//6.70588e-25
Gb_22761	aly-miR165a-3p,ath-miR166a-3p,zma-miR166h-3p,novel_311,vvi-miR166a,cme-miR166i,osa-miR166g-3p,ptc-miR166n,ath-miR165a-3p,gma-miR166m,gma-miR166u,cpa-miR166e,osa-miR166m,mtr-miR166b,mes-miR166i,ppt-miR166j,osa-miR166i-3p	sp|Q9ZU11|ATB15_ARATH Homeobox-leucine zipper protein ATHB-15 OS=Arabidopsis thaliana GN=ATHB-15 PE=1 SV=1//0
Gb_22762	novel_57	-//-
Gb_22769	novel_469	sp|Q9SVP7|PP307_ARATH Pentatricopeptide repeat-containing protein At4g13650 OS=Arabidopsis thaliana GN=PCMP-H42 PE=2 SV=2//3.03906e-14
Gb_22772	novel_469	sp|Q9SIT7|PP151_ARATH Pentatricopeptide repeat-containing protein At2g13600 OS=Arabidopsis thaliana GN=PCMP-E76 PE=3 SV=1//1.35936e-61
Gb_22796	pta-miR1314	-//-
Gb_22802	novel_334	-//-
Gb_22809	ahy-miR156a,osa-miR156k	-//-
Gb_22815	novel_363,novel_408,novel_402,novel_416,novel_334	-//-
Gb_22824	osa-miR818f	sp|Q7LHG5|YI31B_YEAST Transposon Ty3-I Gag-Pol polyprotein OS=Saccharomyces cerevisiae (strain ATCC 204508 / S288c) GN=TY3B-I PE=3 SV=2//4.52747e-100
Gb_22870	novel_18	sp|Q5QMM3|WOX8_ORYSJ WUSCHEL-related homeobox 8 OS=Oryza sativa subsp. japonica GN=WOX8 PE=2 SV=1//5.7467e-34
Gb_22871	novel_230	-//-
Gb_22879	osa-miR5079a	sp|Q682V0|XRCC4_ARATH DNA repair protein XRCC4 OS=Arabidopsis thaliana GN=XRCC4 PE=1 SV=2//1.45901e-23
Gb_22883	vvi-miR828a	sp|Q9S9K9|MYB3_ARATH Transcription factor MYB3 OS=Arabidopsis thaliana GN=MYB3 PE=1 SV=1//3.45121e-57
Gb_22884	vvi-miR828a	sp|Q38851|MYB6_ARATH Transcription repressor MYB6 OS=Arabidopsis thaliana GN=MYB6 PE=1 SV=1//2.19979e-62
Gb_22885	vvi-miR828a	sp|O22264|MYB12_ARATH Transcription factor MYB12 OS=Arabidopsis thaliana GN=MYB12 PE=2 SV=1//5.36443e-58
Gb_22890	novel_318	-//-
Gb_22896	novel_469	sp|Q9SY02|PP301_ARATH Pentatricopeptide repeat-containing protein At4g02750 OS=Arabidopsis thaliana GN=PCMP-H24 PE=3 SV=1//4.2073e-08
Gb_22897	novel_410	sp|Q9M2Y0|PSK3_ARATH Phytosulfokines 3 OS=Arabidopsis thaliana GN=PSK3 PE=2 SV=2//2.38261e-09
Gb_22898	novel_230,ppe-miR395a-5p	-//-
Gb_22905	vvi-miR845a,vvi-miR845c	-//-
Gb_22907	novel_166	sp|Q8R151|ZNFX1_MOUSE NFX1-type zinc finger-containing protein 1 OS=Mus musculus GN=Znfx1 PE=2 SV=3//2.86157e-22
Gb_22910	novel_382	-//-
Gb_22955	novel_129	sp|Q7XKV4|BGL12_ORYSJ Beta-glucosidase 12 OS=Oryza sativa subsp. japonica GN=BGLU12 PE=2 SV=2//0
Gb_22977	ath-miR5658	sp|Q9LYT3|TT12_ARATH Protein TRANSPARENT TESTA 12 OS=Arabidopsis thaliana GN=TT12 PE=2 SV=1//8.78998e-06
Gb_22995	novel_210	-//-
Gb_23011	novel_463	sp|Q07617|SPAG1_HUMAN Sperm-associated antigen 1 OS=Homo sapiens GN=SPAG1 PE=1 SV=3//4.09349e-08
Gb_23039	novel_402,novel_334	-//-
Gb_23042	ppe-miR399c	sp|Q10MC0|NIN1_ORYSJ Neutral/alkaline invertase 1, mitochondrial OS=Oryza sativa subsp. japonica GN=NIN1 PE=1 SV=1//5.90384e-34
Gb_23055	novel_262	-//-
Gb_23060	vvi-miR845c,vvi-miR845a	-//-
Gb_23075	novel_469	sp|Q7Y211|PP285_ARATH Pentatricopeptide repeat-containing protein At3g57430, chloroplastic OS=Arabidopsis thaliana GN=PCMP-H81 PE=2 SV=2//1.09393e-15
Gb_23078	novel_218	sp|Q9FN37|PSKR2_ARATH Phytosulfokine receptor 2 OS=Arabidopsis thaliana GN=PSKR2 PE=2 SV=1//1.08183e-07
Gb_23098	ath-miR5658	-//-
Gb_23100	ppe-miR396a,vvi-miR396b,vvi-miR396a,ath-miR396a-5p,ath-miR396b-5p	sp|Q9SV21|COPB1_ARATH Coatomer subunit beta-1 OS=Arabidopsis thaliana GN=At4g31480 PE=2 SV=2//0
Gb_23101	ath-miR5658,ppe-miR395a-5p	sp|Q0WUR5|FAB1A_ARATH 1-phosphatidylinositol-3-phosphate 5-kinase FAB1A OS=Arabidopsis thaliana GN=FAB1A PE=2 SV=1//8.28894e-13
Gb_23159	ath-miR5658	sp|A2YQ93|PRR37_ORYSI Two-component response regulator-like PRR37 OS=Oryza sativa subsp. indica GN=PRR37 PE=2 SV=2//2.7501e-15
Gb_23166	ptc-miR319e,pta-miR319	-//-
Gb_23170	nta-miR397	sp|Q46888|YGBJ_ECOLI Uncharacterized oxidoreductase YgbJ OS=Escherichia coli (strain K12) GN=ygbJ PE=3 SV=1//2.41919e-55
Gb_23192	novel_55	-//-
Gb_23207	osa-miR156k,ahy-miR156a,ath-miR156i	sp|Q8RWZ6|PIN4_ARATH Auxin efflux carrier component 4 OS=Arabidopsis thaliana GN=PIN4 PE=1 SV=1//6.64819e-180
Gb_23215	novel_297	-//-
Gb_23227	novel_230	-//-
Gb_23231	ath-miR5658	sp|Q9LSL9|PP445_ARATH Pentatricopeptide repeat-containing protein At5g65560 OS=Arabidopsis thaliana GN=At5g65560 PE=2 SV=1//7.37447e-89
Gb_23233	novel_279	sp|P39144|LP14_BACIU 4&apos;-phosphopantetheinyl transferase OS=Bacillus subtilis GN=lpa-14 PE=3 SV=1//4.30255e-16
Gb_23238	ath-miR156a-5p,stu-miR156f-5p,nta-miR156f	sp|F4I111|MCU6_ARATH Calcium uniporter protein 6, mitochondrial OS=Arabidopsis thaliana GN=At1g09575 PE=2 SV=1//7.61043e-18
Gb_23263	smo-miR171b	sp|Q9FNL2|PP418_ARATH Pentatricopeptide repeat-containing protein At5g46100 OS=Arabidopsis thaliana GN=At5g46100 PE=2 SV=1//6.7822e-22
Gb_23279	novel_341	-//-
Gb_23280	novel_364	sp|Q9ZW07|PUM1_ARATH Pumilio homolog 1 OS=Arabidopsis thaliana GN=APUM1 PE=1 SV=1//1.6521e-06
Gb_23281	vvi-miR845a,vvi-miR845c	sp|P20825|POL2_DROME Retrovirus-related Pol polyprotein from transposon 297 OS=Drosophila melanogaster GN=pol PE=3 SV=1//1.48174e-81
Gb_23292	novel_421,novel_388,novel_373,novel_384	-//-
Gb_23306	novel_76,novel_18	sp|Q40392|TMVRN_NICGU TMV resistance protein N OS=Nicotiana glutinosa GN=N PE=1 SV=1//6.91831e-91
Gb_23307	novel_76,novel_2,novel_18,novel_16	sp|Q40392|TMVRN_NICGU TMV resistance protein N OS=Nicotiana glutinosa GN=N PE=1 SV=1//1.73012e-89
Gb_23334	stu-miR172c-3p,sbi-miR172b,ath-miR172c,aly-miR172e-3p,ath-miR172e-3p,ath-miR172a	sp|Q9XEC3|WRK42_ARATH Probable WRKY transcription factor 42 OS=Arabidopsis thaliana GN=WRKY42 PE=2 SV=1//5.30719e-68
Gb_23370	ath-miR396b-5p,ppe-miR396a,vvi-miR396b	sp|O48538|RBOHF_ARATH Respiratory burst oxidase homolog protein F OS=Arabidopsis thaliana GN=RBOHF PE=1 SV=1//0
Gb_23387	novel_412	sp|Q9FGK3|MO25N_ARATH Putative MO25-like protein At5g47540 OS=Arabidopsis thaliana GN=At5g47540 PE=2 SV=1//0
Gb_23450	novel_335	sp|P10978|POLX_TOBAC Retrovirus-related Pol polyprotein from transposon TNT 1-94 OS=Nicotiana tabacum PE=2 SV=1//7.11335e-17
Gb_23487	ath-miR396b-3p,ama-miR396-3p	sp|B7FA90|HPT1_ORYSJ Probable homogentisate phytyltransferase 1, chloroplastic OS=Oryza sativa subsp. japonica GN=HPT1 PE=2 SV=1//3.19384e-149
Gb_23512	novel_383	-//-
Gb_23528	hbr-miR6173	-//-
Gb_23555	ata-miR395b-3p	sp|Q8RWE5|PIRL8_ARATH Plant intracellular Ras-group-related LRR protein 8 OS=Arabidopsis thaliana GN=PIRL8 PE=2 SV=1//3.64763e-78
Gb_23559	vvi-miR845a,novel_23,vvi-miR845c	sp|P0CT39|TF26_SCHPO Transposon Tf2-6 polyprotein OS=Schizosaccharomyces pombe (strain 972 / ATCC 24843) GN=Tf2-6 PE=3 SV=1//8.67342e-105
Gb_23571	novel_366	sp|Q8W4F1|PAP10_ARATH Probable plastid-lipid-associated protein 10, chloroplastic OS=Arabidopsis thaliana GN=PAP10 PE=2 SV=1//5.71289e-90
Gb_23611	novel_230	-//-
Gb_23616	novel_216	sp|Q9FL28|FLS2_ARATH LRR receptor-like serine/threonine-protein kinase FLS2 OS=Arabidopsis thaliana GN=FLS2 PE=1 SV=1//9.22848e-175
Gb_23618	vvi-miR845a,vvi-miR845c	-//-
Gb_23660	hbr-miR156	sp|Q6YXZ7|ANM5_ORYSJ Protein arginine N-methyltransferase 5 OS=Oryza sativa subsp. japonica GN=PRMT5 PE=2 SV=1//0
Gb_23675	gma-miR6300	sp|Q54UB1|TRM6_DICDI tRNA (adenine(58)-N(1))-methyltransferase non-catalytic subunit trm6 OS=Dictyostelium discoideum GN=trmt6 PE=3 SV=1//6.60379e-07
Gb_23687	ppt-miR390c-5p,ptc-miR390d-3p,atr-miR390.1,ath-miR390a-5p,gma-miR390e	-//-
Gb_23688	novel_395	sp|Q8L5T5|LBD15_ARATH LOB domain-containing protein 15 OS=Arabidopsis thaliana GN=LBD15 PE=2 SV=2//1.56819e-58
Gb_23690	vvi-miR845a,vvi-miR845c	-//-
Gb_23711	ath-miR5658	sp|Q9XIN8|FB119_ARATH F-box protein At2g27310 OS=Arabidopsis thaliana GN=At2g27310 PE=2 SV=1//1.10248e-32
Gb_23724	hbr-miR156,ath-miR156h,novel_107,ath-miR156a-5p,ath-miR156g,aqc-miR529,ath-miR156i,sly-miR156e-5p,zma-miR156k-5p,mtr-miR156g-5p,ahy-miR156a,ppt-miR529a,ptc-miR156k,far-miR529,novel_168,ath-miR157d,novel_61,novel_124,cca-miR156b,stu-miR156f-5p,novel_142,gma-miR156g,osa-miR156k,ppt-miR529d,ath-miR157a-5p,ppt-miR529e,nta-miR156f	sp|A3A2Z8|SPL3_ORYSJ Squamosa promoter-binding-like protein 3 OS=Oryza sativa subsp. japonica GN=SPL3 PE=2 SV=1//8.48875e-09
Gb_23760	novel_366	-//-
Gb_23800	novel_383	-//-
Gb_23801	novel_364	sp|Q9S752|LOFG2_ARATH Probable E3 ubiquitin-protein ligase LOG2 OS=Arabidopsis thaliana GN=LOG2 PE=1 SV=1//3.62184e-107
Gb_23808	osa-miR156k,ahy-miR156a	-//-
Gb_23816	novel_147	sp|Q570B4|KCS10_ARATH 3-ketoacyl-CoA synthase 10 OS=Arabidopsis thaliana GN=FDH PE=1 SV=2//0
Gb_23850	ama-miR396-3p,gma-miR396b-3p	sp|Q551H4|FRAY2_DICDI Serine/threonine-protein kinase fray2 OS=Dictyostelium discoideum GN=fray2 PE=3 SV=1//6.09979e-111
Gb_23874	novel_103	sp|Q9M0G5|CRK43_ARATH Putative cysteine-rich receptor-like protein kinase 43 OS=Arabidopsis thaliana GN=CRK43 PE=3 SV=1//3.96972e-115
Gb_23890	ath-miR156h	-//-
Gb_23921	pta-miR159c,pde-miR159,ath-miR159c,sof-miR159c,osa-miR159c,mtr-miR319a-3p,osa-miR159e,pta-miR319,ath-miR159a,osa-miR159f,pta-miR159a,mdm-miR159a,ppt-miR319a,osa-miR159d,ptc-miR319e,bdi-miR159a-3p,zma-miR159e-3p	sp|A2WW87|GAM1_ORYSI Transcription factor GAMYB OS=Oryza sativa subsp. indica GN=GAM1 PE=2 SV=1//3.40629e-61
Gb_23933	novel_423	-//-
Gb_23940	novel_230	-//-
Gb_23961	bdi-miR159a-3p,ath-miR159a,ath-miR159c	sp|Q9LZV3|MAN6_ARATH Mannan endo-1,4-beta-mannosidase 6 OS=Arabidopsis thaliana GN=MAN6 PE=2 SV=1//3.61366e-160
Gb_23997	novel_463	sp|P14381|YTX2_XENLA Transposon TX1 uncharacterized 149 kDa protein OS=Xenopus laevis PE=3 SV=1//1.05661e-08
Gb_24002	gma-miR156g,hbr-miR156,ath-miR157d	sp|O64759|CAAT5_ARATH Cationic amino acid transporter 5 OS=Arabidopsis thaliana GN=CAT5 PE=1 SV=1//1.07114e-26
Gb_24006	cln-miR162,novel_161,zma-miR162-3p,bdi-miR162,novel_190,ath-miR162a-3p	sp|Q80YA7|DPP8_MOUSE Dipeptidyl peptidase 8 OS=Mus musculus GN=Dpp8 PE=2 SV=1//3.93906e-84
Gb_24025	novel_230	-//-
Gb_24047	novel_417	sp|O81032|GGLO6_ARATH Probable L-gulonolactone oxidase 6 OS=Arabidopsis thaliana GN=GULLO6 PE=3 SV=1//0
Gb_24048	novel_166	sp|O22259|ERF71_ARATH Ethylene-responsive transcription factor ERF071 OS=Arabidopsis thaliana GN=ERF071 PE=2 SV=1//8.48083e-33
Gb_24077	novel_355	sp|Q99315|YG31B_YEAST Transposon Ty3-G Gag-Pol polyprotein OS=Saccharomyces cerevisiae (strain ATCC 204508 / S288c) GN=TY3B-G PE=1 SV=3//5.35166e-29
Gb_24079	novel_482,novel_334,novel_363,novel_416,novel_402,novel_408	sp|Q8VYU3|GCH1_SOLLC GTP cyclohydrolase 1 OS=Solanum lycopersicum GN=GCH1 PE=1 SV=1//2.5941e-125
Gb_24080	novel_416,novel_402,novel_408,bdi-miR5054,novel_363,novel_482,novel_334	sp|Q8VYU3|GCH1_SOLLC GTP cyclohydrolase 1 OS=Solanum lycopersicum GN=GCH1 PE=1 SV=1//1.55625e-94
Gb_24089	novel_397	-//-
Gb_24094	novel_23	sp|Q07121|AMO1_ARTS1 Primary amine oxidase OS=Arthrobacter sp. (strain P1) GN=maoI PE=1 SV=1//1.25402e-158
Gb_24114	sly-miR156e-5p	sp|Q9SMZ2|PP347_ARATH Pentatricopeptide repeat-containing protein At4g33170 OS=Arabidopsis thaliana GN=PCMP-H53 PE=3 SV=1//3.89031e-17
Gb_24203	novel_221	-//-
Gb_24212	novel_230	-//-
Gb_24223	novel_367	sp|Q10QS7|ORC2_ORYSJ Origin of replication complex subunit 2 OS=Oryza sativa subsp. japonica GN=ORC2 PE=2 SV=1//1.42062e-151
Gb_24233	novel_218,ath-miR156i	sp|Q9ZUI0|Y2241_ARATH Putative leucine-rich repeat receptor-like serine/threonine-protein kinase At2g24130 OS=Arabidopsis thaliana GN=At2g24130 PE=3 SV=1//2.19449e-06
Gb_24261	bdi-miR5054	-//-
Gb_24276	gma-miR408d,ppt-miR408b	-//-
Gb_24313	novel_421,novel_373	-//-
Gb_24332	novel_55	sp|Q9ZPC0|ICS_CATRO Isochorismate synthase, chloroplastic OS=Catharanthus roseus PE=1 SV=1//4.15811e-153
Gb_24345	ath-miR5658	sp|Q9FIZ3|GSO2_ARATH LRR receptor-like serine/threonine-protein kinase GSO2 OS=Arabidopsis thaliana GN=GSO2 PE=2 SV=2//2.31914e-108
Gb_24365	novel_183,zma-miR169a-3p,ata-miR169h-3p,ath-miR169a-3p,novel_390	sp|Q08BT5|K1468_XENTR LisH domain and HEAT repeat-containing protein KIAA1468 homolog OS=Xenopus tropicalis PE=2 SV=1//1.83044e-72
Gb_24374	novel_210	sp|P04323|POL3_DROME Retrovirus-related Pol polyprotein from transposon 17.6 OS=Drosophila melanogaster GN=pol PE=3 SV=1//4.26113e-06
Gb_24390	novel_184,novel_216	-//-
Gb_24401	mdm-miR396a	sp|Q54F05|DHX8_DICDI ATP-dependent RNA helicase dhx8 OS=Dictyostelium discoideum GN=dhx8 PE=3 SV=1//1.72194e-06
Gb_24407	novel_332	sp|P10978|POLX_TOBAC Retrovirus-related Pol polyprotein from transposon TNT 1-94 OS=Nicotiana tabacum PE=2 SV=1//5.27079e-33
Gb_24420	pde-miR159	sp|Q6PQQ3|AIL5_ARATH AP2-like ethylene-responsive transcription factor AIL5 OS=Arabidopsis thaliana GN=AIL5 PE=2 SV=2//6.20147e-115
Gb_24427	novel_381	sp|P0C0R5|PI3R4_RAT Phosphoinositide 3-kinase regulatory subunit 4 OS=Rattus norvegicus GN=Pik3r4 PE=3 SV=2//1.57221e-40
Gb_24449	novel_283	sp|Q9LFR7|CXE17_ARATH Probable carboxylesterase 17 OS=Arabidopsis thaliana GN=CXE17 PE=2 SV=1//1.99839e-80
Gb_24450	vvi-miR845c,vvi-miR845a	sp|P10978|POLX_TOBAC Retrovirus-related Pol polyprotein from transposon TNT 1-94 OS=Nicotiana tabacum PE=2 SV=1//7.38513e-93
Gb_24453	osa-miR818f	sp|P04323|POL3_DROME Retrovirus-related Pol polyprotein from transposon 17.6 OS=Drosophila melanogaster GN=pol PE=3 SV=1//2.5078e-95
Gb_24463	novel_335	sp|P10978|POLX_TOBAC Retrovirus-related Pol polyprotein from transposon TNT 1-94 OS=Nicotiana tabacum PE=2 SV=1//0
Gb_24482	novel_230	-//-
Gb_24484	novel_400	-//-
Gb_24501	gma-miR390e	sp|O04336|WRK21_ARATH Probable WRKY transcription factor 21 OS=Arabidopsis thaliana GN=WRKY21 PE=2 SV=1//4.60488e-59
Gb_24549	novel_176,vvi-miR2950-5p	sp|Q9SMZ3|FBX13_ARATH F-box only protein 13 OS=Arabidopsis thaliana GN=FBX13 PE=2 SV=2//3.57927e-93
Gb_24551	osa-miR164e,hci-miR164a,zma-miR164h-5p	sp|Q9LZI2|UXS2_ARATH UDP-glucuronic acid decarboxylase 2 OS=Arabidopsis thaliana GN=UXS2 PE=1 SV=1//0
Gb_24567	novel_166	-//-
Gb_24611	novel_463	-//-
Gb_24621	gma-miR5368	-//-
Gb_24636	novel_151	sp|Q8RU27|UPTG2_SOLTU Alpha-1,4-glucan-protein synthase [UDP-forming] 2 OS=Solanum tuberosum GN=UPTG2 PE=1 SV=1//0
Gb_24650	novel_40	sp|Q9M2F8|CCR4B_ARATH Carbon catabolite repressor protein 4 homolog 2 OS=Arabidopsis thaliana GN=CCR4-2 PE=2 SV=2//0
Gb_24656	novel_352	-//-
Gb_24657	novel_366	sp|Q8GUH2|Y1015_ARATH Uncharacterized protein At1g01500 OS=Arabidopsis thaliana GN=At1g01500 PE=2 SV=1//2.66311e-06
Gb_24658	novel_181	sp|Q9C1C2|KAPR_COLOR cAMP-dependent protein kinase regulatory subunit OS=Colletotrichum orbiculare (strain 104-T / ATCC 96160 / CBS 514.97 / LARS 414 / MAFF 240422) GN=PKAR PE=3 SV=1//1.23271e-77
Gb_24660	ptc-miR396f	sp|Q8L785|SYGM2_ARATH Glycine--tRNA ligase, chloroplastic/mitochondrial 2 OS=Arabidopsis thaliana GN=EDD1 PE=1 SV=1//4.09069e-110
Gb_24673	sly-miR156e-5p	sp|Q9SY02|PP301_ARATH Pentatricopeptide repeat-containing protein At4g02750 OS=Arabidopsis thaliana GN=PCMP-H24 PE=3 SV=1//7.47949e-12
Gb_24705	ath-miR396b-3p,ptc-miR396e-3p,cca-miR396a-3p,stu-miR396-3p,cca-miR396c,zma-miR396g-3p,novel_88,ptc-miR396g-3p	sp|Q39090|UFO_ARATH Protein UNUSUAL FLORAL ORGANS OS=Arabidopsis thaliana GN=UFO PE=1 SV=2//8.97005e-106
Gb_24765	ppt-miR477h	-//-
Gb_24781	novel_346	-//-
Gb_24795	rgl-miR5139,cpa-miR8155	sp|Q8S8F2|FBL11_ARATH BTB/POZ domain-containing protein FBL11 OS=Arabidopsis thaliana GN=FBL11 PE=2 SV=2//0
Gb_24796	ppe-miR395a-5p	sp|Q9LV03|GLUT1_ARATH Glutamate synthase 1 [NADH], chloroplastic OS=Arabidopsis thaliana GN=GLT1 PE=2 SV=2//0
Gb_24816	novel_469	sp|Q9LIC3|PP227_ARATH Putative pentatricopeptide repeat-containing protein At3g13770, mitochondrial OS=Arabidopsis thaliana GN=PCMP-H85 PE=3 SV=1//0
Gb_24818	novel_358	sp|Q94C59|PATL4_ARATH Patellin-4 OS=Arabidopsis thaliana GN=PATL4 PE=1 SV=2//6.62201e-07
Gb_24827	novel_16	sp|Q9FLB4|DRL31_ARATH Putative disease resistance protein At5g05400 OS=Arabidopsis thaliana GN=At5g05400 PE=3 SV=1//6.30118e-62
Gb_24874	novel_456,novel_90	-//-
Gb_24879	novel_469	sp|Q9SIT7|PP151_ARATH Pentatricopeptide repeat-containing protein At2g13600 OS=Arabidopsis thaliana GN=PCMP-E76 PE=3 SV=1//3.06087e-44
Gb_24903	osa-miR166i-3p	sp|Q8GYX8|DNJ10_ARATH Chaperone protein dnaJ 10 OS=Arabidopsis thaliana GN=ATJ10 PE=2 SV=2//2.061e-137
Gb_24928	novel_469	sp|Q9SIT7|PP151_ARATH Pentatricopeptide repeat-containing protein At2g13600 OS=Arabidopsis thaliana GN=PCMP-E76 PE=3 SV=1//3.36837e-81
Gb_24931	ppt-miR477h	-//-
Gb_24954	novel_90,novel_456,novel_356,novel_358	sp|P11432|ELI_PEA Early light-induced protein, chloroplastic OS=Pisum sativum PE=2 SV=1//1.33166e-20
Gb_24955	novel_335	sp|P10978|POLX_TOBAC Retrovirus-related Pol polyprotein from transposon TNT 1-94 OS=Nicotiana tabacum PE=2 SV=1//1.02354e-36
Gb_24972	ppe-miR395a-5p	-//-
Gb_24978	ath-miR5658	-//-
Gb_24996	hbr-miR156	-//-
Gb_25013	ama-miR396-3p	-//-
Gb_25046	novel_469	sp|Q9LIC3|PP227_ARATH Putative pentatricopeptide repeat-containing protein At3g13770, mitochondrial OS=Arabidopsis thaliana GN=PCMP-H85 PE=3 SV=1//0
Gb_25088	novel_333	sp|Q5XEM9|ALFL5_ARATH PHD finger protein ALFIN-LIKE 5 OS=Arabidopsis thaliana GN=AL5 PE=2 SV=1//3.47635e-45
Gb_25096	novel_76	sp|Q40392|TMVRN_NICGU TMV resistance protein N OS=Nicotiana glutinosa GN=N PE=1 SV=1//8.23055e-94
Gb_25097	novel_76	sp|Q40392|TMVRN_NICGU TMV resistance protein N OS=Nicotiana glutinosa GN=N PE=1 SV=1//1.74889e-47
Gb_25100	ata-miR395b-3p	sp|Q0WPZ6|PP158_ARATH Pentatricopeptide repeat-containing protein At2g17140 OS=Arabidopsis thaliana GN=At2g17140 PE=2 SV=1//4.01346e-07
Gb_25110	novel_23	sp|P93050|RKF3_ARATH Probable LRR receptor-like serine/threonine-protein kinase RKF3 OS=Arabidopsis thaliana GN=RKF3 PE=2 SV=1//7.95245e-64
Gb_25133	novel_482	sp|Q8H9D2|NQR_SOLTU NAD(P)H:quinone oxidoreductase OS=Solanum tuberosum PE=2 SV=1//7.90472e-21
Gb_25137	vvi-miR396b,atr-miR396d,ath-miR396b-5p	-//-
Gb_25187	novel_463	sp|P64956|Y2253_MYCBO Uncharacterized protein Mb2253c OS=Mycobacterium bovis (strain ATCC BAA-935 / AF2122/97) GN=Mb2253c PE=3 SV=1//3.05061e-12
Gb_25212	novel_230	-//-
Gb_25252	mtr-miR395a,tae-miR395b,ata-miR395b-3p	sp|Q651X7|CSLE1_ORYSJ Cellulose synthase-like protein E1 OS=Oryza sativa subsp. japonica GN=CSLE1 PE=2 SV=2//0
Gb_25282	ppe-miR395a-5p	-//-
Gb_25307	osa-miR5079a	-//-
Gb_25324	ath-miR5658	sp|Q9ZT29|SC5D_TOBAC Delta(7)-sterol-C5(6)-desaturase OS=Nicotiana tabacum PE=2 SV=1//2.60068e-140
Gb_25331	ppt-miR477f,ppt-miR477h	sp|P35872|NUSG_THET8 Transcription termination/antitermination protein NusG OS=Thermus thermophilus (strain HB8 / ATCC 27634 / DSM 579) GN=nusG PE=1 SV=1//8.05374e-10
Gb_25344	osa-miR818f	sp|P04323|POL3_DROME Retrovirus-related Pol polyprotein from transposon 17.6 OS=Drosophila melanogaster GN=pol PE=3 SV=1//3.43449e-60
Gb_25357	novel_469	sp|Q9SY02|PP301_ARATH Pentatricopeptide repeat-containing protein At4g02750 OS=Arabidopsis thaliana GN=PCMP-H24 PE=3 SV=1//2.00662e-39
Gb_25371	vvi-miR845c,rgl-miR5139,ppe-miR1511-3p,cpa-miR8155	-//-
Gb_25374	ath-miR156i	-//-
Gb_25383	novel_230	-//-
Gb_25385	novel_230	-//-
Gb_25388	ppt-miR477f,novel_72,ppt-miR477h,ppe-miR477-5p,ppt-miR477c	sp|Q8S4W7|GAI1_VITVI DELLA protein GAI1 OS=Vitis vinifera GN=GAI1 PE=2 SV=1//3.59205e-87
Gb_25396	novel_5	sp|P40896|YJV3_YEAST Uncharacterized protein YJL213W OS=Saccharomyces cerevisiae (strain ATCC 204508 / S288c) GN=YJL213W PE=4 SV=1//4.47483e-60
Gb_25399	vvi-miR845a	sp|Q9D6T1|TBE_MOUSE Tubulin epsilon chain OS=Mus musculus GN=Tube1 PE=2 SV=1//4.56981e-23
Gb_25428	novel_23	sp|Q9XI96|PERK7_ARATH Proline-rich receptor-like protein kinase PERK7 OS=Arabidopsis thaliana GN=PERK7 PE=2 SV=1//7.62487e-28
Gb_25436	novel_400	sp|F4I171|MD15A_ARATH Mediator of RNA polymerase II transcription subunit 15a OS=Arabidopsis thaliana GN=MED15A PE=1 SV=1//4.08742e-41
Gb_25439	novel_12	sp|Q9FK05|PME61_ARATH Probable pectinesterase/pectinesterase inhibitor 61 OS=Arabidopsis thaliana GN=PME61 PE=2 SV=1//0
Gb_25442	vvi-miR845a	sp|Q9FRL3|ERDL6_ARATH Sugar transporter ERD6-like 6 OS=Arabidopsis thaliana GN=At1g75220 PE=1 SV=1//8.37695e-06
Gb_25443	gra-miR167c	sp|P11043|AROA_PETHY 3-phosphoshikimate 1-carboxyvinyltransferase, chloroplastic OS=Petunia hybrida PE=1 SV=1//0
Gb_25498	ath-miR394a	-//-
Gb_25507	ath-miR160a-5p,gma-miR160b,ppt-miR160b,osa-miR160e-5p,ptc-miR160h,csi-miR160	sp|Q653H7|ARFR_ORYSJ Auxin response factor 18 OS=Oryza sativa subsp. japonica GN=ARF18 PE=2 SV=1//0
Gb_25518	novel_188	sp|Q9Y4A5|TRRAP_HUMAN Transformation/transcription domain-associated protein OS=Homo sapiens GN=TRRAP PE=1 SV=3//2.71654e-55
Gb_25523	gma-miR390e	sp|Q94F62|BAK1_ARATH BRASSINOSTEROID INSENSITIVE 1-associated receptor kinase 1 OS=Arabidopsis thaliana GN=BAK1 PE=1 SV=2//8.42861e-08
Gb_25546	ppt-miR1030h,ppt-miR1030a,novel_113,stu-miR530	sp|Q9FJV7|MCU4_ARATH Calcium uniporter protein 4, mitochondrial OS=Arabidopsis thaliana GN=At5g42610 PE=2 SV=1//9.21826e-56
Gb_25562	novel_367	sp|C0LGN2|Y3148_ARATH Probable leucine-rich repeat receptor-like serine/threonine-protein kinase At3g14840 OS=Arabidopsis thaliana GN=LRR-RLK PE=2 SV=1//3.25441e-114
Gb_25563	novel_367	sp|C0LGN2|Y3148_ARATH Probable leucine-rich repeat receptor-like serine/threonine-protein kinase At3g14840 OS=Arabidopsis thaliana GN=LRR-RLK PE=2 SV=1//6.35173e-112
Gb_25572	ptc-miR319e,ath-miR319c,gma-miR319q,pta-miR319,ath-miR319a,mtr-miR319a-3p,pta-miR159a	sp|Q8VZG8|Y4885_ARATH Probable LRR receptor-like serine/threonine-protein kinase At4g08850 OS=Arabidopsis thaliana GN=At4g08850 PE=2 SV=3//5.71553e-29
Gb_25576	novel_391	sp|O81069|Y2899_ARATH Probable leucine-rich repeat receptor-like protein kinase At2g28990 OS=Arabidopsis thaliana GN=At2g28990 PE=2 SV=1//2.08404e-29
Gb_25586	osa-miR5079a	sp|Q9LSC2|Y3589_ARATH PTI1-like tyrosine-protein kinase At3g15890 OS=Arabidopsis thaliana GN=At3g15890 PE=2 SV=1//3.95132e-102
Gb_25600	osa-miR530-5p,ptc-miR530a,tcc-miR530a	-//-
Gb_25646	novel_2	sp|Q40392|TMVRN_NICGU TMV resistance protein N OS=Nicotiana glutinosa GN=N PE=1 SV=1//5.99451e-113
Gb_25667	novel_381	sp|Q9M8T3|Y2910_ARATH Putative gamma-glutamylcyclotransferase At3g02910 OS=Arabidopsis thaliana GN=At3g02910 PE=2 SV=2//4.20028e-50
Gb_25685	novel_248	sp|Q9FG05|GIS2_ARATH Zinc finger protein GIS2 OS=Arabidopsis thaliana GN=GIS2 PE=2 SV=1//5.42872e-13
Gb_25709	sly-miR171d,ptc-miR171l-3p,novel_159,ppt-miR171b,ppt-miR171a,smo-miR171b,vvi-miR171f,lja-miR171c	sp|Q5NE24|NSP2_MEDTR Nodulation-signaling pathway 2 protein OS=Medicago truncatula GN=NSP2 PE=1 SV=1//7.06159e-110
Gb_25715	gma-miR1511	-//-
Gb_25734	ath-miR396b-3p,ptc-miR396e-3p,cca-miR396a-3p,ama-miR396-3p,cca-miR396c,stu-miR396-3p,zma-miR396g-3p,osa-miR396c-3p,novel_88,gma-miR396b-3p,ptc-miR396g-3p	-//-
Gb_25745	novel_267	sp|Q9ZPY7|XPO2_ARATH Exportin-2 OS=Arabidopsis thaliana GN=CAS PE=2 SV=1//0
Gb_25749	novel_400	sp|O64885|BCCIP_ARATH Protein BCCIP homolog OS=Arabidopsis thaliana GN=At2g44510 PE=1 SV=2//8.61727e-64
Gb_25761	novel_482,novel_334,novel_416,novel_402,novel_379,novel_363	-//-
Gb_25769	novel_230	-//-
Gb_25779	ath-miR5658	sp|Q9CAJ9|Y1385_ARATH BTB/POZ domain-containing protein At1g63850 OS=Arabidopsis thaliana GN=At1g63850 PE=1 SV=1//5.40398e-145
Gb_25785	ppt-miR477h	sp|Q8RY65|NIK2_ARATH Protein NSP-INTERACTING KINASE 2 OS=Arabidopsis thaliana GN=NIK2 PE=1 SV=1//0
Gb_25812	novel_466	sp|P04323|POL3_DROME Retrovirus-related Pol polyprotein from transposon 17.6 OS=Drosophila melanogaster GN=pol PE=3 SV=1//3.38783e-31
Gb_25820	ppe-miR395a-5p	-//-
Gb_25824	novel_382	sp|Q9S762|HIS1A_ARATH ATP phosphoribosyltransferase 1, chloroplastic OS=Arabidopsis thaliana GN=HISN1A PE=1 SV=1//2.52856e-178
Gb_25834	novel_361	sp|Q66PF2|URT1_FRAAN Putative UDP-rhamnose:rhamnosyltransferase 1 OS=Fragaria ananassa GN=GT4 PE=2 SV=1//1.62378e-16
Gb_25842	novel_279	-//-
Gb_25848	novel_397	sp|Q9FFK1|SYP31_ARATH Syntaxin-31 OS=Arabidopsis thaliana GN=SYP31 PE=1 SV=1//3.62322e-100
Gb_25869	novel_469	sp|Q9SY02|PP301_ARATH Pentatricopeptide repeat-containing protein At4g02750 OS=Arabidopsis thaliana GN=PCMP-H24 PE=3 SV=1//2.50064e-83
Gb_25931	gma-miR5368	-//-
Gb_25947	rgl-miR5141	sp|P05494|ATPAM_MAIZE ATP synthase subunit alpha, mitochondrial OS=Zea mays GN=ATPA PE=3 SV=1//2.42858e-80
Gb_25969	ptc-miR156k	-//-
Gb_26022	novel_465	-//-
Gb_26026	novel_230	-//-
Gb_26062	novel_16,novel_364	sp|Q40392|TMVRN_NICGU TMV resistance protein N OS=Nicotiana glutinosa GN=N PE=1 SV=1//1.10073e-72
Gb_26063	novel_364	sp|Q40392|TMVRN_NICGU TMV resistance protein N OS=Nicotiana glutinosa GN=N PE=1 SV=1//3.08107e-06
Gb_26065	novel_364	sp|Q40392|TMVRN_NICGU TMV resistance protein N OS=Nicotiana glutinosa GN=N PE=1 SV=1//7.84565e-76
Gb_26106	novel_340	sp|Q56YP2|PI5K1_ARATH Phosphatidylinositol 4-phosphate 5-kinase 1 OS=Arabidopsis thaliana GN=PIP5K1 PE=1 SV=1//1.50424e-06
Gb_26121	novel_467	sp|Q9M345|LRK42_ARATH L-type lectin-domain containing receptor kinase IV.2 OS=Arabidopsis thaliana GN=LECRK42 PE=2 SV=1//1.07843e-167
Gb_26130	novel_469	sp|Q9SY02|PP301_ARATH Pentatricopeptide repeat-containing protein At4g02750 OS=Arabidopsis thaliana GN=PCMP-H24 PE=3 SV=1//0
Gb_26136	ath-miR5658	sp|Q6ZIK5|GRF4_ORYSJ Growth-regulating factor 4 OS=Oryza sativa subsp. japonica GN=GRF4 PE=2 SV=1//1.69409e-48
Gb_26165	bna-miR167d,vvi-miR167c	sp|Q9ZTX8|ARFF_ARATH Auxin response factor 6 OS=Arabidopsis thaliana GN=ARF6 PE=1 SV=2//1.02152e-77
Gb_26178	stu-miR172c-3p,novel_279,ath-miR172a	sp|Q9SI03|MTP12_ARATH Metal tolerance protein 12 OS=Arabidopsis thaliana GN=MTP12 PE=3 SV=1//1.17814e-46
Gb_26181	hvu-miR397a,nta-miR397,ath-miR397a,atr-miR397a,ptc-miR397b	sp|Q9FX53|TGT1_ARATH Trihelix transcription factor GT-1 OS=Arabidopsis thaliana GN=GT-1 PE=1 SV=1//5.64058e-66
Gb_26189	novel_230	-//-
Gb_26193	novel_254	sp|Q13395|TARB1_HUMAN Probable methyltransferase TARBP1 OS=Homo sapiens GN=TARBP1 PE=1 SV=1//7.43367e-47
Gb_26225	novel_212	sp|Q28891|S5A1_MACFA 3-oxo-5-alpha-steroid 4-dehydrogenase 1 OS=Macaca fascicularis GN=SRD5A1 PE=1 SV=1//4.74848e-18
Gb_26228	novel_139,novel_15	sp|Q9LJM4|IKU2_ARATH Receptor-like protein kinase HAIKU2 OS=Arabidopsis thaliana GN=IKU2 PE=1 SV=1//6.47232e-06
Gb_26250	osa-miR166h-5p	sp|B6TPF2|TENA2_MAIZE Bifunctional TENA2 protein OS=Zea mays GN=TENA2 PE=1 SV=1//1.59346e-80
Gb_26253	novel_68	sp|Q9C7A2|Y3236_ARATH Ankyrin repeat-containing protein At3g12360 OS=Arabidopsis thaliana GN=At3g12360 PE=2 SV=1//6.67177e-08
Gb_26255	novel_300	sp|O04933|SPSA2_CRAPL Probable sucrose-phosphate synthase 2 OS=Craterostigma plantagineum GN=SPS2 PE=2 SV=1//0
Gb_26262	osa-miR528-5p,novel_2	sp|Q9SSN3|TIR_ARATH Toll/interleukin-1 receptor-like protein OS=Arabidopsis thaliana GN=TIR PE=1 SV=1//8.01323e-23
Gb_26264	novel_2	sp|Q40392|TMVRN_NICGU TMV resistance protein N OS=Nicotiana glutinosa GN=N PE=1 SV=1//6.084e-12
Gb_26285	novel_365	sp|A6H5F7|RPOC2_CYCTA DNA-directed RNA polymerase subunit beta&apos;&apos; OS=Cycas taitungensis GN=rpoC2 PE=3 SV=1//3.29135e-14
Gb_26298	vvi-miR2950-5p,novel_176	sp|Q9LFV5|FK111_ARATH F-box/kelch-repeat protein At5g15710 OS=Arabidopsis thaliana GN=At5g15710 PE=2 SV=1//1.62222e-23
Gb_26299	vvi-miR2950-5p,novel_176	sp|Q9LFV5|FK111_ARATH F-box/kelch-repeat protein At5g15710 OS=Arabidopsis thaliana GN=At5g15710 PE=2 SV=1//2.88489e-24
Gb_26305	novel_230	-//-
Gb_26309	novel_362	sp|Q9FI14|TAO1_ARATH Disease resistance protein TAO1 OS=Arabidopsis thaliana GN=TAO1 PE=3 SV=1//1.34265e-82
Gb_26310	novel_469	sp|Q9SVP7|PP307_ARATH Pentatricopeptide repeat-containing protein At4g13650 OS=Arabidopsis thaliana GN=PCMP-H42 PE=2 SV=2//5.39954e-13
Gb_26331	novel_220,smo-miR171b	sp|Q9FGM1|PYL8_ARATH Abscisic acid receptor PYL8 OS=Arabidopsis thaliana GN=PYL8 PE=1 SV=1//2.77387e-52
Gb_26348	novel_379	sp|Q39962|CBPR_HEVBR Citrate-binding protein OS=Hevea brasiliensis GN=CBP PE=1 SV=1//1.266e-75
Gb_26366	novel_402,novel_10,novel_379,novel_334	sp|Q9LEU8|ARLY_ARATH Argininosuccinate lyase, chloroplastic OS=Arabidopsis thaliana GN=At5g10920 PE=2 SV=1//0
Gb_26372	ptc-miR2111a,ath-miR2111a-5p	sp|Q8H183|BUP1_ARATH Beta-ureidopropionase OS=Arabidopsis thaliana GN=PYD3 PE=1 SV=1//0
Gb_26406	novel_375	sp|Q93WV4|WRK71_ARATH Probable WRKY transcription factor 71 OS=Arabidopsis thaliana GN=WRKY71 PE=2 SV=1//6.73317e-18
Gb_26408	novel_375	sp|Q8GY11|WRK43_ARATH Probable WRKY transcription factor 43 OS=Arabidopsis thaliana GN=WRKY43 PE=1 SV=1//2.12277e-17
Gb_26438	novel_166	sp|O22259|ERF71_ARATH Ethylene-responsive transcription factor ERF071 OS=Arabidopsis thaliana GN=ERF071 PE=2 SV=1//7.28255e-32
Gb_26446	vvi-miR845a,vvi-miR845c	sp|P0CT40|TF29_SCHPO Transposon Tf2-9 polyprotein OS=Schizosaccharomyces pombe (strain 972 / ATCC 24843) GN=Tf2-9 PE=3 SV=1//1.6069e-23
Gb_26452	ppe-miR395a-5p,novel_230	-//-
Gb_26501	novel_469	sp|Q9SY02|PP301_ARATH Pentatricopeptide repeat-containing protein At4g02750 OS=Arabidopsis thaliana GN=PCMP-H24 PE=3 SV=1//4.69376e-20
Gb_26523	novel_76,sly-miR482a	sp|Q40392|TMVRN_NICGU TMV resistance protein N OS=Nicotiana glutinosa GN=N PE=1 SV=1//1.07848e-50
Gb_26524	novel_142,stu-miR156f-5p,cca-miR156b,ath-miR157a-5p,nta-miR156f,gma-miR156g,osa-miR156k,ppt-miR529d,ath-miR157d,far-miR529,sly-miR156e-5p,zma-miR156k-5p,ptc-miR156k,ahy-miR156a,ath-miR156g,ath-miR156a-5p,hbr-miR156,ath-miR156h,aqc-miR529,ath-miR156i	-//-
Gb_26525	ath-miR399b,tcc-miR399e	sp|Q93YU2|RUS6_ARATH Protein root UVB sensitive 6 OS=Arabidopsis thaliana GN=RUS6 PE=2 SV=1//4.48043e-95
Gb_26529	novel_230	-//-
Gb_26530	ptc-miR530a	sp|P10978|POLX_TOBAC Retrovirus-related Pol polyprotein from transposon TNT 1-94 OS=Nicotiana tabacum PE=2 SV=1//1.5165e-112
Gb_26532	novel_230	-//-
Gb_26542	novel_151	-//-
Gb_26544	gma-miR319q,pta-miR319,ptc-miR319e,ath-miR319c	-//-
Gb_26573	pta-miR159a,ath-miR159c,ath-miR159a	-//-
Gb_26582	ath-miR5658	sp|Q7XLY8|ATL41_ORYSJ E3 ubiquitin-protein ligase Os04g0590900 OS=Oryza sativa subsp. japonica GN=Os04g0590900 PE=2 SV=2//3.10958e-30
Gb_26596	novel_279	sp|Q01JD1|SPL7_ORYSI Squamosa promoter-binding-like protein 7 OS=Oryza sativa subsp. indica GN=SPL7 PE=2 SV=1//8.54517e-42
Gb_26599	novel_124,novel_168,novel_61,ath-miR157d,ath-miR157a-5p,nta-miR156f,ppt-miR529e,osa-miR156k,gma-miR156g,ppt-miR529d,stu-miR156f-5p,novel_142,cca-miR156b,aqc-miR529,ath-miR156i,novel_107,ath-miR156g,ath-miR156a-5p,hbr-miR156,ath-miR156h,ptc-miR156k,ahy-miR156a,ppt-miR529a,sly-miR156e-5p,mtr-miR156g-5p,zma-miR156k-5p	sp|Q01JD1|SPL7_ORYSI Squamosa promoter-binding-like protein 7 OS=Oryza sativa subsp. indica GN=SPL7 PE=2 SV=1//5.67498e-42
Gb_26615	gma-miR6300	sp|Q5UNY4|YL728_MIMIV Uncharacterized protein L728 OS=Acanthamoeba polyphaga mimivirus GN=MIMI_L728 PE=4 SV=1//1.02448e-52
Gb_26616	gma-miR6300	sp|Q5UNY4|YL728_MIMIV Uncharacterized protein L728 OS=Acanthamoeba polyphaga mimivirus GN=MIMI_L728 PE=4 SV=1//3.33461e-52
Gb_26624	novel_452	sp|Q54MZ4|MCFB_DICDI Mitochondrial substrate carrier family protein B OS=Dictyostelium discoideum GN=mcfB PE=3 SV=1//1.85739e-18
Gb_26660	novel_299	-//-
Gb_26676	novel_76	-//-
Gb_26687	novel_355	-//-
Gb_26698	ppe-miR395a-5p	-//-
Gb_26743	novel_395	-//-
Gb_26745	novel_100	-//-
Gb_26761	vvi-miR845c,vvi-miR845a	sp|Q9UR07|TF211_SCHPO Transposon Tf2-11 polyprotein OS=Schizosaccharomyces pombe (strain 972 / ATCC 24843) GN=Tf2-11 PE=3 SV=1//1.23656e-95
Gb_26784	stu-miR396-3p,cca-miR396c	sp|Q8GY23|UPL1_ARATH E3 ubiquitin-protein ligase UPL1 OS=Arabidopsis thaliana GN=UPL1 PE=1 SV=3//4.15714e-53
Gb_26785	ahy-miR156a	sp|Q8GY23|UPL1_ARATH E3 ubiquitin-protein ligase UPL1 OS=Arabidopsis thaliana GN=UPL1 PE=1 SV=3//0
Gb_26810	novel_421,novel_373	-//-
Gb_26816	gma-miR396h	sp|Q3E6Q1|PPR32_ARATH Pentatricopeptide repeat-containing protein At1g11290, chloroplastic OS=Arabidopsis thaliana GN=PCMP-H40 PE=2 SV=1//0
Gb_26877	novel_210	-//-
Gb_26906	novel_217	sp|O80899|CSLB2_ARATH Cellulose synthase-like protein B2 OS=Arabidopsis thaliana GN=CSLB2 PE=2 SV=1//8.767e-112
Gb_26928	cpa-miR169,mtr-miR169f,gma-miR169k,gma-miR169j-5p,ptc-miR169t,gma-miR169v,ptc-miR169z,csi-miR169,novel_83,osa-miR169f.1,ptc-miR169s,ath-miR169b-5p,bdi-miR169m,gma-miR169e,sbi-miR169d-5p,ptc-miR169o,ath-miR169h,ath-miR169a-5p,cme-miR169k,gma-miR169u,osa-miR169n,tcc-miR169f	sp|Q94AI7|TPL_ARATH Protein TOPLESS OS=Arabidopsis thaliana GN=TPL PE=1 SV=1//0
Gb_26937	hbr-miR156	-//-
Gb_26948	novel_230	-//-
Gb_26962	novel_13	sp|Q9FIZ3|GSO2_ARATH LRR receptor-like serine/threonine-protein kinase GSO2 OS=Arabidopsis thaliana GN=GSO2 PE=2 SV=2//2.18777e-39
Gb_27012	novel_334,novel_408,novel_402,novel_416,novel_363	-//-
Gb_27016	novel_367	-//-
Gb_27043	smo-miR1083,novel_477	sp|Q940D0|ARR1_ARATH Two-component response regulator ARR1 OS=Arabidopsis thaliana GN=ARR1 PE=1 SV=2//6.53237e-11
Gb_27048	novel_374	-//-
Gb_27059	novel_402,novel_416	sp|F4IAE9|Y1591_ARATH ATPase family AAA domain-containing protein At1g05910 OS=Arabidopsis thaliana GN=At1g05910 PE=2 SV=1//5.33312e-11
Gb_27080	ath-miR5658	sp|Q52JK6|VIP2_NICBE Probable NOT transcription complex subunit VIP2 (Fragment) OS=Nicotiana benthamiana GN=VIP2 PE=1 SV=1//7.78243e-132
Gb_27097	vvi-miR845c,vvi-miR845a	sp|P20825|POL2_DROME Retrovirus-related Pol polyprotein from transposon 297 OS=Drosophila melanogaster GN=pol PE=3 SV=1//6.28983e-71
Gb_27106	osa-miR528-5p	-//-
Gb_27117	pta-miR159a,osa-miR159c,osa-miR159e,ath-miR159a,mdm-miR159a,osa-miR159f,bdi-miR159a-3p	sp|Q8RWL5|CLT3_ARATH Protein CLT3, chloroplastic OS=Arabidopsis thaliana GN=CLT3 PE=2 SV=1//5.39114e-131
Gb_27125	ppt-miR536f	sp|P10978|POLX_TOBAC Retrovirus-related Pol polyprotein from transposon TNT 1-94 OS=Nicotiana tabacum PE=2 SV=1//6.05759e-67
Gb_27152	cpa-miR8155,rgl-miR5139	-//-
Gb_27194	novel_364	sp|C0QW11|RL18_BRAHW 50S ribosomal protein L18 OS=Brachyspira hyodysenteriae (strain ATCC 49526 / WA1) GN=rplR PE=3 SV=1//1.03602e-11
Gb_27197	novel_240	sp|Q55774|Y182_SYNY3 Uncharacterized ABC transporter ATP-binding protein sll0182 OS=Synechocystis sp. (strain PCC 6803 / Kazusa) GN=sll0182 PE=3 SV=1//2.6161e-120
Gb_27198	zma-miR156k-5p,mtr-miR156g-5p,sly-miR156e-5p,ptc-miR156k,ahy-miR156a,ppt-miR529a,novel_107,ath-miR156g,ath-miR156a-5p,ath-miR156h,hbr-miR156,ath-miR156i,aqc-miR529,stu-miR156f-5p,novel_142,cca-miR156b,nta-miR156f,ppt-miR529e,ath-miR157a-5p,ppt-miR529d,gma-miR156g,osa-miR156k,novel_61,ath-miR157d,novel_168,far-miR529,novel_124	sp|A2YGR5|SPL12_ORYSI Squamosa promoter-binding-like protein 12 OS=Oryza sativa subsp. indica GN=SPL12 PE=2 SV=1//3.6498e-51
Gb_27201	novel_367	sp|Q8L7M4|SDN5_ARATH Small RNA degrading nuclease 5 OS=Arabidopsis thaliana GN=SDN5 PE=2 SV=2//6.42503e-83
Gb_27226	ata-miR169h-3p	sp|A1SJC8|RUVX_NOCSJ Putative Holliday junction resolvase OS=Nocardioides sp. (strain BAA-499 / JS614) GN=Noca_2408 PE=3 SV=1//1.08684e-08
Gb_27228	novel_199	sp|Q9BY12|SCAPE_HUMAN S phase cyclin A-associated protein in the endoplasmic reticulum OS=Homo sapiens GN=SCAPER PE=1 SV=2//1.32351e-07
Gb_27243	novel_230	-//-
Gb_27287	lus-miR172j	sp|Q6PIJ4|NFRKB_MOUSE Nuclear factor related to kappa-B-binding protein OS=Mus musculus GN=Nfrkb PE=2 SV=1//1.62934e-06
Gb_27291	novel_469	sp|Q9SHZ8|PP168_ARATH Pentatricopeptide repeat-containing protein At2g22070 OS=Arabidopsis thaliana GN=PCMP-H41 PE=3 SV=1//1.32035e-64
Gb_27317	gma-miR164b,osa-miR164e,ath-miR164a,hci-miR164a	sp|Q9SNC3|FLA4_ARATH Fasciclin-like arabinogalactan protein 4 OS=Arabidopsis thaliana GN=FLA4 PE=1 SV=1//5.69482e-77
Gb_27318	tcc-miR530a,osa-miR530-5p,ppt-miR1030j,ppt-miR1030h,ppt-miR1030i,novel_113,stu-miR530,ppt-miR1030a,ptc-miR530a	sp|Q9M024|TAAC_ARATH Thylakoid ADP,ATP carrier protein, chloroplastic OS=Arabidopsis thaliana GN=TAAC PE=1 SV=1//4.75951e-135
Gb_27346	ath-miR157d,novel_168,mtr-miR156g-5p,hbr-miR156,ath-miR157a-5p	-//-
Gb_27354	novel_344	sp|Q9FI14|TAO1_ARATH Disease resistance protein TAO1 OS=Arabidopsis thaliana GN=TAO1 PE=3 SV=1//1.92471e-18
Gb_27365	novel_40	sp|Q9M2F8|CCR4B_ARATH Carbon catabolite repressor protein 4 homolog 2 OS=Arabidopsis thaliana GN=CCR4-2 PE=2 SV=2//0
[truncated: 1,079 more rows]

## Sheet: cell division
miRNAs and predicted targets related to cell division and differantiation
geneID	miRNA	Blast swiss prot
Gb_31022	stu-miR172c-3p,ath-miR172a,aly-miR172e-3p	-//-
Gb_03517	novel_383	sp|Q07970|ATK1_ARATH Kinesin-1 OS=Arabidopsis thaliana GN=ATK1 PE=2 SV=1//0
Gb_22656	ptc-miR393a-3p	sp|Q9ZUW3|PP172_ARATH Pentatricopeptide repeat-containing protein At2g27610 OS=Arabidopsis thaliana GN=PCMP-H60 PE=2 SV=1//3.96344e-80
Gb_16686	novel_281,novel_334	sp|O48626|ZW10_ARATH Centromere/kinetochore protein zw10 homolog OS=Arabidopsis thaliana GN=ZW10 PE=1 SV=1//0
Gb_32500	novel_230	-//-
Gb_06238	novel_311	sp|Q9LDD1|BRG3_ARATH Probable BOI-related E3 ubiquitin-protein ligase 3 OS=Arabidopsis thaliana GN=BRG3 PE=1 SV=1//1.80539e-25
Gb_21302	ptc-miR530a	sp|Q943I6|STOP1_ORYSJ Zinc finger protein STOP1 homolog OS=Oryza sativa subsp. japonica GN=Os01g0871200 PE=2 SV=1//1.50023e-78
Gb_31202	novel_104,aly-miR172e-3p	sp|Q04088|POF21_ARATH Probable transcription factor PosF21 OS=Arabidopsis thaliana GN=POSF21 PE=2 SV=1//2.36508e-77
Gb_09438	ath-miR5658	sp|Q39117|TGT2_ARATH Trihelix transcription factor GT-2 OS=Arabidopsis thaliana GN=GT-2 PE=2 SV=1//1.78661e-17
Gb_38067	novel_469	sp|Q3E6Q1|PPR32_ARATH Pentatricopeptide repeat-containing protein At1g11290, chloroplastic OS=Arabidopsis thaliana GN=PCMP-H40 PE=2 SV=1//1.70773e-70
Gb_06089	novel_469	sp|Q9SIT7|PP151_ARATH Pentatricopeptide repeat-containing protein At2g13600 OS=Arabidopsis thaliana GN=PCMP-E76 PE=3 SV=1//4.56677e-83
Gb_02083	gma-miR166u,cpa-miR166e,osa-miR166m,mtr-miR166b,osa-miR166i-3p,mes-miR166i,ppt-miR166j,zma-miR166h-3p,aly-miR165a-3p,ath-miR166a-3p,vvi-miR166a,novel_169,cme-miR166i,ptc-miR166n,osa-miR166g-3p,ath-miR165a-3p,gma-miR166m	sp|Q6AST1|HOX32_ORYSJ Homeobox-leucine zipper protein HOX32 OS=Oryza sativa subsp. japonica GN=HOX32 PE=2 SV=1//0
Gb_14616	ppt-miR477c,ppt-miR477h	sp|Q8H252|RBR_COCNU Retinoblastoma-related protein OS=Cocos nucifera GN=Rb1 PE=2 SV=1//0
Gb_21274	novel_316	sp|Q6F2Y7|CLPB1_ORYSJ Chaperone protein ClpB1 OS=Oryza sativa subsp. japonica GN=CLPB1 PE=2 SV=1//0
Gb_10251	novel_377	-//-
Gb_22907	novel_166	sp|Q8R151|ZNFX1_MOUSE NFX1-type zinc finger-containing protein 1 OS=Mus musculus GN=Znfx1 PE=2 SV=3//2.86157e-22
Gb_32499	novel_417	sp|O23024|YUC3_ARATH Probable indole-3-pyruvate monooxygenase YUCCA3 OS=Arabidopsis thaliana GN=YUC3 PE=2 SV=1//1.49273e-176
Gb_37363	ppt-miR536f	sp|P10978|POLX_TOBAC Retrovirus-related Pol polyprotein from transposon TNT 1-94 OS=Nicotiana tabacum PE=2 SV=1//1.0739e-62
Gb_04904	ptc-miR530a,tcc-miR530a	sp|Q9LTT8|VCS_ARATH Enhancer of mRNA-decapping protein 4 OS=Arabidopsis thaliana GN=VCS PE=1 SV=1//0
Gb_40641	novel_242	sp|P03554|POL_CAMVS Enzymatic polyprotein OS=Cauliflower mosaic virus (strain Strasbourg) GN=ORF V PE=3 SV=1//1.9355e-83
Gb_30131	novel_380	sp|Q9FHM4|MA653_ARATH 65-kDa microtubule-associated protein 3 OS=Arabidopsis thaliana GN=MAP65-3 PE=1 SV=1//0
Gb_13411	novel_314	sp|Q92620|PRP16_HUMAN Pre-mRNA-splicing factor ATP-dependent RNA helicase PRP16 OS=Homo sapiens GN=DHX38 PE=1 SV=2//0
Gb_24407	novel_332	sp|P10978|POLX_TOBAC Retrovirus-related Pol polyprotein from transposon TNT 1-94 OS=Nicotiana tabacum PE=2 SV=1//5.27079e-33
Gb_12555	novel_469	sp|Q9FWA6|PP207_ARATH Pentatricopeptide repeat-containing protein At3g02330 OS=Arabidopsis thaliana GN=PCMP-E90 PE=2 SV=2//0
Gb_34734	novel_177	sp|Q93YS6|GTE9_ARATH Transcription factor GTE9 OS=Arabidopsis thaliana GN=GTE9 PE=1 SV=1//3.03155e-09
Gb_18405	novel_90,novel_456	-//-
Gb_41683	novel_242,osa-miR5079a	sp|P09523|POL_FMVD Enzymatic polyprotein OS=Figwort mosaic virus (strain DxS) GN=ORF V PE=3 SV=1//1.55074e-15
Gb_15997	tcc-miR530a,stu-miR530,osa-miR530-5p	sp|Q8L7S4|MP702_ARATH Microtubule-associated protein 70-2 OS=Arabidopsis thaliana GN=MAP70.2 PE=1 SV=1//0
Gb_21076	aly-miR172e-3p,ath-miR172e-3p,sbi-miR172b	sp|Q07970|ATK1_ARATH Kinesin-1 OS=Arabidopsis thaliana GN=ATK1 PE=2 SV=1//6.13751e-33
Gb_33882	osa-miR5523	sp|Q08977|YP260_YEAST UPF0662 protein YPL260W OS=Saccharomyces cerevisiae (strain ATCC 204508 / S288c) GN=YPL260W PE=1 SV=1//6.1447e-15
Gb_29675	novel_230	-//-
Gb_41424	rgl-miR5139,cpa-miR8155	sp|Q9FH37|ILR3_ARATH Transcription factor ILR3 OS=Arabidopsis thaliana GN=ILR3 PE=1 SV=1//6.19415e-68
Gb_27482	ppt-miR1030a,novel_113	sp|Q9FLP0|MA651_ARATH 65-kDa microtubule-associated protein 1 OS=Arabidopsis thaliana GN=MAP65-1 PE=1 SV=1//1.917e-180
Gb_21743	tcc-miR172d	-//-
Gb_06807	novel_72	sp|Q6Q4D0|TONS_ARATH Protein TONSOKU OS=Arabidopsis thaliana GN=TSK PE=1 SV=2//1.96424e-101
Gb_16933	novel_367	-//-
Gb_27421	novel_158	sp|O82485|OPT7_ARATH Oligopeptide transporter 7 OS=Arabidopsis thaliana GN=OPT7 PE=2 SV=1//0
Gb_34204	gma-miR5368	sp|O22208|BZP17_ARATH bZIP transcription factor 17 OS=Arabidopsis thaliana GN=BZIP17 PE=1 SV=2//2.54547e-73
Gb_39324	osa-miR528-5p	-//-
Gb_29853	novel_375	sp|Q9SHE9|LBD4_ARATH LOB domain-containing protein 4 OS=Arabidopsis thaliana GN=LBD4 PE=2 SV=1//6.08111e-51
Gb_14657	novel_221	sp|Q6I581|GH35_ORYSJ Probable indole-3-acetic acid-amido synthetase GH3.5 OS=Oryza sativa subsp. japonica GN=GH3.5 PE=2 SV=1//1.61326e-62
Gb_16319	ath-miR5658	-//-
Gb_00444	novel_472	sp|Q8LPT9|GWD1_CITRE Alpha-glucan water dikinase, chloroplastic OS=Citrus reticulata GN=R1 PE=2 SV=1//2.53837e-134
Gb_40750	ath-miR8175	sp|O04086|Y1105_ARATH Probable receptor-like protein kinase At1g11050 OS=Arabidopsis thaliana GN=At1g11050 PE=2 SV=1//1.23625e-96
Gb_41813	novel_103	sp|Q9FID6|Y5392_ARATH Probable receptor-like protein kinase At5g39020 OS=Arabidopsis thaliana GN=At5g39020 PE=2 SV=1//2.81889e-90
Gb_40478	pta-miR159a,bdi-miR159a-3p,osa-miR159f,mdm-miR159a	sp|Q8GYD2|MND1_ARATH Meiotic nuclear division protein 1 homolog OS=Arabidopsis thaliana GN=MND1 PE=1 SV=1//8.85104e-21
Gb_12731	novel_98	-//-
Gb_00189	ppt-miR390c-5p,ath-miR390a-5p	sp|O49545|BAME1_ARATH Leucine-rich repeat receptor-like serine/threonine-protein kinase BAM1 OS=Arabidopsis thaliana GN=BAM1 PE=1 SV=1//0
Gb_17686	gma-miR396b-3p,novel_88,osa-miR396c-3p,zma-miR396g-3p,cca-miR396c,ama-miR396-3p,cca-miR396a-3p,ptc-miR396e-3p,ath-miR394a	sp|Q9FZK1|FBX6_ARATH F-box only protein 6 OS=Arabidopsis thaliana GN=FBX6 PE=2 SV=1//1.62338e-144
Gb_11065	osa-miR397b,pab-miR397,novel_345,atr-miR397a,ptc-miR397b,novel_148,ath-miR397a,nta-miR397,hvu-miR397a,novel_160	sp|Q8VZA1|LAC11_ARATH Laccase-11 OS=Arabidopsis thaliana GN=LAC11 PE=2 SV=1//7.47348e-26
Gb_14613	ath-miR397a,nta-miR397,osa-miR397b,novel_345,pab-miR397,novel_361,ptc-miR397b,novel_148	sp|Q9FJD5|LAC17_ARATH Laccase-17 OS=Arabidopsis thaliana GN=LAC17 PE=2 SV=1//0
Gb_14614	nta-miR397,ath-miR397a,pab-miR397,novel_345,osa-miR397b,ptc-miR397b,novel_148,novel_361	sp|Q5N9X2|LAC4_ORYSJ Laccase-4 OS=Oryza sativa subsp. japonica GN=LAC4 PE=2 SV=1//0
Gb_34469	nta-miR397,pab-miR397,osa-miR397b,ath-miR397a,ptc-miR397b	sp|Q9FLB5|LAC12_ARATH Laccase-12 OS=Arabidopsis thaliana GN=LAC12 PE=2 SV=1//0

## Sheet: hormone
miRNAs and predicted targets related to plant hormone
geneID	miRNA	Blast swiss prot
Gb_30387	ath-miR5658	sp|O80536|PIF3_ARATH Transcription factor PIF3 OS=Arabidopsis thaliana GN=PIF3 PE=1 SV=1//2.56076e-30
Gb_28304	ptc-miR390d-3p	sp|Q9M7M1|ETR1_PRUPE Ethylene receptor OS=Prunus persica GN=ETR1 PE=2 SV=1//0
Gb_40094	ath-miR5658	sp|Q0JLP9|P2C06_ORYSJ Probable protein phosphatase 2C 6 OS=Oryza sativa subsp. japonica GN=Os01g0583100 PE=1 SV=1//4.36708e-102
Gb_20564	cca-miR396c,novel_227,ptc-miR396e-3p	sp|P33081|AX15A_SOYBN Auxin-induced protein 15A OS=Glycine max PE=2 SV=1//3.16856e-20
Gb_10394	smo-miR1083,novel_477	sp|Q9ZWJ9|ARR2_ARATH Two-component response regulator ARR2 OS=Arabidopsis thaliana GN=ARR2 PE=1 SV=1//5.23385e-85
Gb_15884	novel_392	sp|Q9ZWJ9|ARR2_ARATH Two-component response regulator ARR2 OS=Arabidopsis thaliana GN=ARR2 PE=1 SV=1//4.34586e-97
Gb_31645	novel_346	sp|Q9LSQ4|GH36_ARATH Indole-3-acetic acid-amido synthetase GH3.6 OS=Arabidopsis thaliana GN=GH3.6 PE=1 SV=1//1.19761e-133
Gb_26331	novel_220,smo-miR171b	sp|Q9FGM1|PYL8_ARATH Abscisic acid receptor PYL8 OS=Arabidopsis thaliana GN=PYL8 PE=1 SV=1//2.77387e-52
Gb_13867	novel_410	sp|O80536|PIF3_ARATH Transcription factor PIF3 OS=Arabidopsis thaliana GN=PIF3 PE=1 SV=1//1.23827e-39
Gb_36010	gma-miR160b	sp|Q40479|ERF2_TOBAC Ethylene-responsive transcription factor 2 OS=Nicotiana tabacum GN=ERF2 PE=2 SV=1//1.30883e-27
Gb_36672	ath-miR156h,csi-miR160	sp|Q38826|IAA8_ARATH Auxin-responsive protein IAA8 OS=Arabidopsis thaliana GN=IAA8 PE=1 SV=1//1.72395e-34
Gb_25388	ppt-miR477f,novel_72,ppt-miR477h,ppe-miR477-5p,ppt-miR477c	sp|Q8S4W7|GAI1_VITVI DELLA protein GAI1 OS=Vitis vinifera GN=GAI1 PE=2 SV=1//3.59205e-87
Gb_08411	ath-miR5658	sp|Q8L746|NPR3_ARATH Regulatory protein NPR3 OS=Arabidopsis thaliana GN=NPR3 PE=1 SV=1//3.60686e-148
Gb_04727	ath-miR5658	sp|Q39204|MYC2_ARATH Transcription factor MYC2 OS=Arabidopsis thaliana GN=MYC2 PE=1 SV=2//8.34423e-124
Gb_15777	ath-miR5658	sp|O04719|P2C77_ARATH Protein phosphatase 2C 77 OS=Arabidopsis thaliana GN=ABI2 PE=1 SV=1//4.09206e-45
Gb_08479	novel_220	sp|Q9SKK0|EBF1_ARATH EIN3-binding F-box protein 1 OS=Arabidopsis thaliana GN=EBF1 PE=1 SV=1//7.1334e-150
Gb_38023	mtr-miR395a,cca-miR395a,tae-miR395b,osa-miR395b,ata-miR395b-3p,mtr-miR395g,ath-miR395a	sp|Q6I581|GH35_ORYSJ Probable indole-3-acetic acid-amido synthetase GH3.5 OS=Oryza sativa subsp. japonica GN=GH3.5 PE=2 SV=1//2.57783e-124
Gb_14657	novel_221	sp|Q6I581|GH35_ORYSJ Probable indole-3-acetic acid-amido synthetase GH3.5 OS=Oryza sativa subsp. japonica GN=GH3.5 PE=2 SV=1//1.61326e-62
Gb_35708	novel_12	sp|Q5SN75|P2C08_ORYSJ Probable protein phosphatase 2C 8 OS=Oryza sativa subsp. japonica GN=Os01g0656200 PE=2 SV=1//1.21045e-90
Gb_14276	osa-miR530-5p	sp|Q9C5U2|AHK2_ARATH Histidine kinase 2 OS=Arabidopsis thaliana GN=AHK2 PE=1 SV=1//8.12748e-60
Gb_09499	vvi-miR396b	sp|Q9LSQ4|GH36_ARATH Indole-3-acetic acid-amido synthetase GH3.6 OS=Arabidopsis thaliana GN=GH3.6 PE=1 SV=1//0
Gb_04728	ath-miR5658	sp|Q39204|MYC2_ARATH Transcription factor MYC2 OS=Arabidopsis thaliana GN=MYC2 PE=1 SV=2//1.83103e-54
Gb_15247	novel_410	sp|O23661|ARFC_ARATH Auxin response factor 3 OS=Arabidopsis thaliana GN=ARF3 PE=1 SV=2//6.24859e-138
Gb_27043	smo-miR1083,novel_477	sp|Q940D0|ARR1_ARATH Two-component response regulator ARR1 OS=Arabidopsis thaliana GN=ARR1 PE=1 SV=2//6.53237e-11
Gb_14667	novel_221	sp|Q6I581|GH35_ORYSJ Probable indole-3-acetic acid-amido synthetase GH3.5 OS=Oryza sativa subsp. japonica GN=GH3.5 PE=2 SV=1//0
Gb_14666	novel_221	sp|Q6I581|GH35_ORYSJ Probable indole-3-acetic acid-amido synthetase GH3.5 OS=Oryza sativa subsp. japonica GN=GH3.5 PE=2 SV=1//8.91585e-67
Gb_12167	novel_380	sp|P32295|ARG7_VIGRR Indole-3-acetic acid-induced protein ARG7 OS=Vigna radiata var. radiata GN=ARG7 PE=2 SV=1//2.63126e-20
Gb_04516	novel_364	sp|Q7XVM8|TIR1B_ORYSJ Transport inhibitor response 1-like protein Os04g0395600 OS=Oryza sativa subsp. japonica GN=Os04g0395600 PE=2 SV=1//3.41347e-165
Gb_32404	sbi-miR172b	sp|O23661|ARFC_ARATH Auxin response factor 3 OS=Arabidopsis thaliana GN=ARF3 PE=1 SV=2//1.73363e-146
Gb_07156	ppt-miR1030a,ptc-miR530a,novel_113,stu-miR530,osa-miR530-5p,ppt-miR1030j,ppt-miR1030h,ppt-miR1030i,tcc-miR530a	sp|O80536|PIF3_ARATH Transcription factor PIF3 OS=Arabidopsis thaliana GN=PIF3 PE=1 SV=1//6.74937e-44
Gb_15501	smo-miR1083,ath-miR396b-5p,vvi-miR396b	sp|Q9ZWJ9|ARR2_ARATH Two-component response regulator ARR2 OS=Arabidopsis thaliana GN=ARR2 PE=1 SV=1//3.90707e-73
Gb_41378	vvi-miR2950-5p	sp|O04197|COI1_ARATH Coronatine-insensitive protein 1 OS=Arabidopsis thaliana GN=COI1 PE=1 SV=1//2.20102e-55
Gb_15664	mdm-miR396a,ptc-miR396g-5p,ptc-miR396f,novel_227,smo-miR396	sp|P33083|AX6B_SOYBN Auxin-induced protein 6B OS=Glycine max PE=2 SV=1//1.58773e-17
Gb_13644	ppt-miR477f,ppt-miR477h,ppt-miR477c	sp|Q8S4W7|GAI1_VITVI DELLA protein GAI1 OS=Vitis vinifera GN=GAI1 PE=2 SV=1//1.40574e-11
Gb_25523	gma-miR390e	sp|Q94F62|BAK1_ARATH BRASSINOSTEROID INSENSITIVE 1-associated receptor kinase 1 OS=Arabidopsis thaliana GN=BAK1 PE=1 SV=2//8.42861e-08
Gb_28830	ath-miR156i	sp|Q39140|TGA6_ARATH Transcription factor TGA6 OS=Arabidopsis thaliana GN=TGA6 PE=1 SV=2//5.44808e-41
Gb_15384	atr-miR390.1	sp|Q9SSY6|ETR1_CUCSA Ethylene receptor 1 OS=Cucumis sativus GN=ETR1 PE=2 SV=1//0
Gb_01929	novel_214	sp|O24606|EIN3_ARATH Protein ETHYLENE INSENSITIVE 3 OS=Arabidopsis thaliana GN=EIN3 PE=1 SV=1//1.17276e-145
Gb_13091	novel_142,far-miR529	sp|Q9C5U0|AHK4_ARATH Histidine kinase 4 OS=Arabidopsis thaliana GN=AHK4 PE=1 SV=1//0
Gb_17432	sly-miR482a	sp|Q93ZM9|TIF9_ARATH Protein TIFY 9 OS=Arabidopsis thaliana GN=TIFY9 PE=1 SV=1//2.75615e-07
Gb_25507	ath-miR160a-5p,gma-miR160b,ppt-miR160b,osa-miR160e-5p,ptc-miR160h,csi-miR160	sp|Q653H7|ARFR_ORYSJ Auxin response factor 18 OS=Oryza sativa subsp. japonica GN=ARF18 PE=2 SV=1//0
Gb_26165	bna-miR167d,vvi-miR167c	sp|Q9ZTX8|ARFF_ARATH Auxin response factor 6 OS=Arabidopsis thaliana GN=ARF6 PE=1 SV=2//1.02152e-77
Gb_32404	sbi-miR172b	sp|O23661|ARFC_ARATH Auxin response factor 3 OS=Arabidopsis thaliana GN=ARF3 PE=1 SV=2//1.73363e-146
Gb_32864	bna-miR167d,vvi-miR167c	sp|Q9ZTX8|ARFF_ARATH Auxin response factor 6 OS=Arabidopsis thaliana GN=ARF6 PE=1 SV=2//4.41642e-49
Gb_33804	ppt-miR160b,gma-miR160b,ath-miR160a-5p,osa-miR160e-5p,csi-miR160,ptc-miR160h	sp|Q653H7|ARFR_ORYSJ Auxin response factor 18 OS=Oryza sativa subsp. japonica GN=ARF18 PE=2 SV=1//0
Gb_39686	bna-miR167d,ptc-miR167f-5p	sp|Q6H6V4|ARFF_ORYSJ Auxin response factor 6 OS=Oryza sativa subsp. japonica GN=ARF6 PE=1 SV=1//2.87515e-06
Gb_39786	csi-miR160,ptc-miR160h,ppt-miR160b,ath-miR160a-5p,gma-miR160b,osa-miR160e-5p	sp|Q653H7|ARFR_ORYSJ Auxin response factor 18 OS=Oryza sativa subsp. japonica GN=ARF18 PE=2 SV=1//0
