# Supplementary material for: Multifeature analyses of vascular cambial cells reveal longevity mechanisms in old Ginkgo biloba trees
Source: Proc Natl Acad Sci U S A. 2020 Jan 13;117(4):2201–10. doi: 10.1073/pnas.1916548117 (PMC6995005; doi:10.1073/pnas.1916548117)
Supplement: Supplementary File [file pnas.1916548117.sd07.xlsx]

## Sheet: Sheet1
geneID	VC20A	VC20B	VC20C	VC200A	VC200B	VC200C	VC600A	VC600B	VC600C	KEGG AnnotInfo
Gb_04391	16.3179	15.6223	15.6966	13.2228	13.8165	15.4958	17.0515	21.8797	17.3253	WD40 domain-containing protein; K17890 autophagy-related protein 16, animal type
Gb_05364	5.63377	5.41582	5.71198	7.79816	6.67115	3.58013	5.3829	3.68982	5.19946	transducin/WD-40 repeat-containing protein; K17985 activating molecule in BECN1-regulated autophagy protein 1
Gb_28988	32.9213	33.2494	25.8942	32.4328	32.0294	22.1868	27.9061	30.4336	26.4807	transducin/WD-40 repeat-containing protein; K17985 activating molecule in BECN1-regulated autophagy protein 1
Gb_30658	15.1552	19.0726	22.0181	25.8087	17.4801	6.89517	12.6574	19.0821	11.4169	G18B; autophagy-related protein 18b; K17908 autophagy-related protein 18
Gb_01931	17.0752	15.4535	15.7533	18.7988	17.7565	17.2885	16.2486	15.6937	14.7832	autophagy-related protein 1b; K08269 serine/threonine-protein kinase ULK/ATG1 [EC:2.7.11.1]
Gb_08672	21.0055	20.913	13.5199	17.7194	21.9258	10.8199	14.9658	22.4887	12.5505	autophagy-related protein 1b; K08269 serine/threonine-protein kinase ULK/ATG1 [EC:2.7.11.1]
Gb_08674	29.1654	25.528	38.8873	19.2187	24.0696	17.5532	23.7688	29.8257	22.3174	autophagy-related protein 1b; K08269 serine/threonine-protein kinase ULK/ATG1 [EC:2.7.11.1]
Gb_08143	15.4879	16.6094	13.3877	12.4132	13.604	9.40237	11.5601	10.6674	12.1476	Autophagy-related protein 13; K08331 autophagy-related protein 13
Gb_20559	4.19528	3.90177	3.42068	5.42614	4.5876	5.11986	5.8773	4.6306	3.08048	Autophagy-related protein 13; K08331 autophagy-related protein 13
Gb_24186	7.99799	7.43415	4.11004	6.59627	9.10888	11.4043	12.4533	9.21741	12.3581	Autophagy-related protein 13; K08331 autophagy-related protein 13
Gb_28862	5.56261	4.53107	4.76856	3.13271	4.14288	4.94069	3.77039	3.5703	3.07406	Autophagy-related protein 13; K08331 autophagy-related protein 13
Gb_06496	72.303	83.8396	81.9046	69.4145	71.9734	55.5034	66.8081	113.186	48.2075	autophagy substrate NBR1; K17987 next to BRCA1 gene 1 protein
Gb_08608	8.90304	10.115	6.45244	14.4934	12.3841	9.57376	12.2793	16.2402	6.4491	autophagy substrate NBR1; K17987 next to BRCA1 gene 1 protein
Gb_08609	29.4012	28.017	42.9995	57.8264	55.8772	8.42162	53.4971	55.0295	35.906	autophagy substrate NBR1; K17987 next to BRCA1 gene 1 protein
Gb_08612	3.04566	2.3342	5.25578	2.86365	2.44027	3.64493	4.5508	4.98664	2.74378	autophagy substrate NBR1; K17987 next to BRCA1 gene 1 protein
Gb_13685	117.084	115.389	82.2286	108.855	110.965	122.319	109.36	112.61	110.771	autophagy substrate NBR1; K17987 next to BRCA1 gene 1 protein
Gb_14923	92.4283	95.1368	91.3478	65.2516	67.852	145.735	260.162	75.0685	95.7022	autophagy substrate NBR1; K17987 next to BRCA1 gene 1 protein
Gb_41629	19.4647	20.2186	19.2272	18.2517	20.6606	12.3523	19.6889	20.4602	26.7798	autophagy substrate NBR1; K17987 next to BRCA1 gene 1 protein
Gb_21524	382.415	380.69	424.978	402.018	424.366	322.676	433.577	425.618	268.982	ATG8F; autophagy-related protein 8f; K08341 GABA(A) receptor-associated protein
Gb_08297	262.235	248.564	283.526	197.074	250.48	217.946	250.598	210.499	205.178	ATG8C; autophagy-related protein 8c; K08341 GABA(A) receptor-associated protein
Gb_14517	39.7377	43.9982	31.8945	38.0639	40.916	33.1391	39.2507	46.7474	34.5212	ATG6; autophagy protein 6; K08334 beclin 1
Gb_27672	2.59713	3.13802	1.44905	3.7862	3.87709	2.45991	2.91641	3.48601	1.48612	ATG3; autophagy-related protein 3; K08343 ubiquitin-like-conjugating enzyme ATG3 [EC:6.3.2.19]
Gb_27675	40.5974	41.8487	28.5309	47.3951	45.2092	39.9181	40.214	55.5405	29.6145	ATG3; autophagy-related protein 3; K08343 ubiquitin-like-conjugating enzyme ATG3 [EC:6.3.2.19]
Gb_27676	59.4239	55.2617	67.1834	66.7885	57.0882	51.9217	56.9916	81.2194	41.3992	ATG3; autophagy-related protein 3; K08343 ubiquitin-like-conjugating enzyme ATG3 [EC:6.3.2.19]
Gb_39311	9.4953	8.66159	7.24991	8.50168	9.08534	6.43503	5.97032	8.69796	6.58988	ATG2; protein autophagy 2; K17906 autophagy-related protein 2
Gb_30481	4.73722	4.46326	5.42823	3.91523	4.25841	6.21483	6.79699	5.21357	4.65024	ATG18H; autophagy 18H-like protein
Gb_30797	2.95046	1.96753	1.547	2.83247	3.01128	3.3053	2.58981	3.58379	2.6594	ATG18H; autophagy 18H-like protein
Gb_33419	11.5238	8.2061	9.23212	13.3447	15.4353	22.2272	19.8133	16.2619	10.1766	ATG18H; autophagy 18H-like protein
Gb_13732	13.855	13.6582	9.18361	14.2956	16.1753	13.4416	12.7246	14.5326	13.8119	ATG18G; autophagy 18G-like protein
Gb_30474	1.73249	2.25929	0.566121	3.059	3.62141	2.00104	2.1063	2.15963	1.51455	ATG18G; autophagy 18G-like protein
Gb_16906	0.866364	0.993654	0.713755	0.807759	0.924414	1.11566	1.02876	1.19583	0.819596	AtATG18a; autophagy-related protein 18a
Gb_31273	15.5146	14.0208	11.6705	11.6538	12.7174	12.5054	12.9782	13.3166	11.8427	APG9; protein autophagy 9; K17907 autophagy-related protein 9
Gb_33925	12.276	9.32121	15.2968	11.3244	9.18794	7.41936	11.8301	9.39905	10.3093	APG8H; autophagy-related protein 8i; K08341 GABA(A) receptor-associated protein
Gb_31520	18.8554	22.3765	23.6247	17.7194	16.7656	11.493	14.4787	18.3515	15.0211	APG5; autophagy protein 5; K08339 autophagy-related protein 5
Gb_31522	2.45838	2.49548	1.92058	2.98083	3.80684	2.30555	2.39173	2.67321	1.67144	APG5; autophagy protein 5; K08339 autophagy-related protein 5
