# Supplementary material for: Multifeature analyses of vascular cambial cells reveal longevity mechanisms in old Ginkgo biloba trees
Source: Proc Natl Acad Sci U S A. 2020 Jan 13;117(4):2201–10. doi: 10.1073/pnas.1916548117 (PMC6995005; doi:10.1073/pnas.1916548117)
Supplement: Supplementary File [file pnas.1916548117.sd08.xlsx]

## Sheet: All LRR genes
geneID	VC20A	VC20B	VC20C	VC200A	VC200B	VC200C	VC600A	VC600B	VC600C	KEGG AnnotInfo
Gb_04286	1.18042	1.30634	0.492642	2.30595	2.59972	7.39237	1.36332	0.653045	0.612481	WRR4; TIR-NB-LRR disease resistance protein
Gb_33406	170.89	167.186	158.592	195.858	237.466	54.6326	96.2535	177.819	166.645	TIR-NBS-LRR class disease resistance protein
Gb_31118	133.478	166.727	147.402	75.3616	105.048	22.6746	36.3254	156.744	216.715	TIR-NBS-LRR class disease resistance protein
Gb_21493	91.7049	72.7767	85.9479	52.5692	77.2605	45.6255	39.3896	10.624	37.8561	TIR-NBS-LRR class disease resistance protein
Gb_31117	64.1793	83.3686	42.1051	44.2985	62.869	8.95407	14.5335	59.043	75.203	TIR-NBS-LRR class disease resistance protein
Gb_29199	61.1801	68.1165	145.739	44.0273	44.4929	54.4363	23.5024	37.0784	53.9372	TIR-NBS-LRR class disease resistance protein
Gb_01595	60.5968	93.0716	105.849	78.2563	64.4574	25.7586	63.3917	29.7576	43.5693	TIR-NBS-LRR class disease resistance protein
Gb_00824	56.5296	82.6437	38.5583	119.101	94.4308	104.977	58.5601	77.9713	51.5399	TIR-NBS-LRR class disease resistance protein
Gb_09105	43.6028	35.4243	36.8005	34.1628	40.6024	12.7369	31.0622	31.2921	28.5924	TIR-NBS-LRR class disease resistance protein
Gb_16722	43.5236	40.6031	29.5957	32.5029	35.1089	30.2948	52.8567	42.8364	32.1604	TIR-NBS-LRR class disease resistance protein
Novel00786	41.2723	26.4639	32.1062	35.871	34.0698	15.7387	38.9152	19.9245	17.6906	TIR-NBS-LRR class disease resistance protein
Gb_40694	37.0498	26.9717	31.8035	34.2133	37.1206	14.9709	27.1317	47.7714	28.0531	TIR-NBS-LRR class disease resistance protein
Gb_09104	36.3969	28.7896	22.324	30.8131	44.7091	11.7721	23.0673	21.8122	21.6287	TIR-NBS-LRR class disease resistance protein
Gb_36932	32.0674	34.1934	36.8005	29.8774	33.1309	10.3767	21.777	32.3141	22.3961	TIR-NBS-LRR class disease resistance protein
Gb_13428	31.4656	29.3307	29.27	16.9719	19.8934	16.3621	27.3767	42.2439	35.0835	TIR-NBS-LRR class disease resistance protein
Gb_31365	29.7905	11.4607	16.9194	19.3404	33.8087	11.3759	25.2983	18.9264	22.8657	TIR-NBS-LRR class disease resistance protein
Gb_29041	28.8938	28.4746	31.8866	27.1198	30.3804	29.6785	22.6724	30.2894	21.2477	TIR-NBS-LRR class disease resistance protein
Gb_28783	28.562	32.8382	36.103	16.7388	19.6696	4.61469	20.8332	21.0721	42.2059	TIR-NBS-LRR class disease resistance protein
Gb_05919	27.6225	31.6087	27.4674	27.2623	31.1153	23.8793	31.463	30.809	24.5416	TIR-NBS-LRR class disease resistance protein
Gb_37478	27.4463	18.6968	17.0324	12.8858	12.9172	72.9018	119.121	22.114	20.6425	TIR-NBS-LRR class disease resistance protein
Gb_25646	26.9549	27.59	21.1883	17.1207	19.3774	4.13034	19.3376	19.214	17.8391	TIR-NBS-LRR class disease resistance protein
Gb_12752	26.2274	21.8323	30.1419	30.9521	23.981	176.337	26.7208	17.9984	17.4137	TIR-NBS-LRR class disease resistance protein
Gb_03815	24.1757	19.8213	24.0531	44.9392	29.781	23.4461	14.8246	22.2383	12.4403	TIR-NBS-LRR class disease resistance protein
Gb_29697	20.2026	11.0225	8.60707	10.2404	12.7441	2.46961	12.8635	14.3774	15.6779	TIR-NBS-LRR class disease resistance protein
Gb_16251	19.2581	24.4988	30.4981	16.7413	11.4393	79.3506	12.8793	22.1773	12.7415	TIR-NBS-LRR class disease resistance protein
Gb_36886	19.1755	14.7963	12.3222	23.9172	25.8452	2.83147	28.9026	16.9529	14.8942	TIR-NBS-LRR class disease resistance protein
Gb_25096	18.4814	14.1462	43.3541	65.8916	64.7627	14.2095	56.3777	123.518	76.3896	TIR-NBS-LRR class disease resistance protein
Gb_40967	17.2759	16.8591	11.6963	8.31037	12.0392	6.76545	11.2414	12.8676	5.02319	TIR-NBS-LRR class disease resistance protein
Gb_31279	17.2284	69.2132	19.1285	74.7781	151.498	9.17991	29.5677	26.7844	76.7369	TIR-NBS-LRR class disease resistance protein
Gb_37795	16.7698	13.3358	9.02915	14.622	17.6112	6.15116	11.2248	11.1444	12.1733	TIR-NBS-LRR class disease resistance protein
Gb_03111	16.2575	2.05723	1.63656	18.3982	32.6814	2.05164	6.53547	3.88726	3.52561	TIR-NBS-LRR class disease resistance protein
Gb_34049	16.1255	19.4365	18.4975	13.9806	14.2136	5.53746	12.6803	11.4142	10.9506	TIR-NBS-LRR class disease resistance protein
Gb_29695	15.1176	7.89212	5.55092	9.67439	11.9178	3.54445	10.5678	7.91494	8.22274	TIR-NBS-LRR class disease resistance protein
Gb_27126	14.5274	9.00441	15.4741	1.20012	3.43009	6.14277	10.6867	3.96741	6.53151	TIR-NBS-LRR class disease resistance protein
Gb_14963	13.9872	11.464	7.05839	13.9473	15.0373	4.67056	8.0371	10.3096	8.24725	TIR-NBS-LRR class disease resistance protein
Gb_16268	13.9436	10.3479	18.4187	14.8918	20.928	2.4057	10.1338	1.0143	12.2084	TIR-NBS-LRR class disease resistance protein
Gb_07608	12.9505	15.8529	8.49644	7.32605	8.89995	15.6757	25.818	7.48692	0.312715	TIR-NBS-LRR class disease resistance protein
Gb_04285	12.4641	9.23622	9.41286	8.98361	10.3905	5.57074	7.55616	5.22284	5.31531	TIR-NBS-LRR class disease resistance protein
Gb_21899	12.4239	10.9812	15.1324	9.82621	12.5678	1.8066	6.14656	6.2921	7.40669	TIR-NBS-LRR class disease resistance protein
Gb_22492	12.2038	10.9996	18.4532	9.20123	7.7671	7.44308	15.2026	17.5523	5.66258	TIR-NBS-LRR class disease resistance protein
Gb_39914	12.1723	9.72814	8.14922	6.77207	9.41715	0.679353	3.89484	6.84947	7.08069	TIR-NBS-LRR class disease resistance protein
Gb_26621	11.7797	0.161437	29.1232	14.634	12.4031	4.77279	19.8965	14.3215	14.5613	TIR-NBS-LRR class disease resistance protein
Gb_29477	11.7344	10.7771	18.1056	10.6053	12.8023	2.52196	7.61087	6.77376	9.75113	TIR-NBS-LRR class disease resistance protein
Gb_03103	11.1913	12.6247	10.3887	10.5953	14.2885	4.66042	8.49008	10.2257	7.53426	TIR-NBS-LRR class disease resistance protein
Gb_04466	11.1863	8.89762	8.78011	8.02079	6.6278	5.41245	12.3897	12.3799	7.80179	TIR-NBS-LRR class disease resistance protein
Gb_41786	10.9047	9.39107	9.79481	11.2654	11.4212	22.5769	7.42238	16.3414	8.57903	TIR-NBS-LRR class disease resistance protein
Gb_04201	10.8245	10.432	5.90393	11.3071	11.3546	22.9998	7.17422	8.7209	7.52047	TIR-NBS-LRR class disease resistance protein
Gb_11127	9.90718	6.99021	11.9211	2.88155	2.78625	11.3767	4.50912	7.76539	11.0451	TIR-NBS-LRR class disease resistance protein
Gb_41170	9.17163	11.1301	4.86565	14.6345	26.2254	5.29693	8.42226	9.88562	13.7828	TIR-NBS-LRR class disease resistance protein
Gb_06052	8.41222	7.61367	9.98508	6.6805	7.50309	11.0664	6.22972	14.118	8.51354	TIR-NBS-LRR class disease resistance protein
Gb_23821	8.31518	7.75412	7.78887	3.34635	6.00981	3.78803	6.88656	8.22499	5.53799	TIR-NBS-LRR class disease resistance protein
Gb_14274	7.99002	10.5603	11.8957	1.1149	1.11836	2.01784	3.67365	5.65242	8.90222	TIR-NBS-LRR class disease resistance protein
Gb_20306	7.84617	11.927	18.1159	13.9607	8.10991	9.45773	11.8022	1.63431	4.4889	TIR-NBS-LRR class disease resistance protein
Gb_33283	7.1928	5.35372	4.65084	2.98432	3.7355	24.0563	2.7271	2.89937	2.26606	TIR-NBS-LRR class disease resistance protein
Gb_16275	6.9956	8.8507	7.52165	8.02419	7.77945	2.72569	6.1065	5.22273	3.80362	TIR-NBS-LRR class disease resistance protein
Novel00973	6.89647	6.46382	7.52972	5.50357	4.32801	25.9065	2.42261	11.0366	4.69332	TIR-NBS-LRR class disease resistance protein
Gb_16616	6.76513	12.7548	11.4311	4.09761	5.55452	5.82471	4.42323	6.66529	6.29268	TIR-NBS-LRR class disease resistance protein
Gb_22491	6.70433	1.39099	1.93109	7.33131	5.05075	6.11256	0.664681	1.36695	15.5378	TIR-NBS-LRR class disease resistance protein
Gb_04056	5.88204	6.67389	3.16665	4.18098	5.91413	10.6584	5.32491	6.05362	0.542243	TIR-NBS-LRR class disease resistance protein
Gb_29478	5.51715	8.45488	7.62688	5.38889	5.82175	5.40437	3.42002	5.78839	4.40453	TIR-NBS-LRR class disease resistance protein
Gb_14267	5.51698	6.07322	5.69818	10.3337	14.0436	1.91236	6.00239	7.61847	5.82995	TIR-NBS-LRR class disease resistance protein
Gb_11628	5.49858	3.08753	3.96376	4.96387	6.63227	7.22238	7.26927	5.54626	4.10665	TIR-NBS-LRR class disease resistance protein
Gb_35001	5.44779	21.5355	14.2247	12.6244	5.92149	5.06229	1.28086	2.6246	2.55109	TIR-NBS-LRR class disease resistance protein
Gb_34084	5.42484	7.00352	6.10559	6.63196	11.4067	5.1031	18.4813	10.0148	8.08922	TIR-NBS-LRR class disease resistance protein
Novel01839	5.40066	11.0797	15.0996	6.34606	5.05882	4.12799	3.8349	11.7474	5.24087	TIR-NBS-LRR class disease resistance protein
Novel00930	5.37701	11.6232	10.8728	9.08058	11.4373	5.18216	3.30823	7.043	8.69727	TIR-NBS-LRR class disease resistance protein
Novel00636	5.21214	5.06878	1.91889	0.933344	1.46288	2.65791	1.08929	2.63789	1.95069	TIR-NBS-LRR class disease resistance protein
Gb_00984	4.8301	5.51968	3.38539	0.0788932	0.362718	9.94024	3.67993	2.15084	4.21144	TIR-NBS-LRR class disease resistance protein
Gb_16324	4.79143	4.62559	1.60442	1.61888	5.04398	5.60047	5.88854	1.65419	2.8388	TIR-NBS-LRR class disease resistance protein
Gb_12485	4.70218	2.56336	0.690487	5.01813	3.64377	10.3611	4.00365	6.30545	1.52614	TIR-NBS-LRR class disease resistance protein
Gb_27866	4.48755	3.47992	4.72294	3.63714	4.22274	4.72469	5.62049	1.89574	3.86974	TIR-NBS-LRR class disease resistance protein
Gb_24229	4.3646	0.153812	1.21533	1.47662	1.69224	0.607892	1.09562	0.398693	0.0534183	TIR-NBS-LRR class disease resistance protein
Gb_41171	4.24243	10.2852	3.94507	17.6266	31.8925	5.34575	4.03615	8.80047	10.1612	TIR-NBS-LRR class disease resistance protein
Gb_29849	3.97732	4.01608	2.83619	5.4919	3.75266	2.5292	2.12291	4.96273	3.05597	TIR-NBS-LRR class disease resistance protein
Gb_18066	3.96728	4.24449	4.33574	4.31889	4.01339	65.9118	2.81246	2.98016	3.54167	TIR-NBS-LRR class disease resistance protein
Gb_29476	3.82494	4.71071	6.43741	3.36242	4.4057	5.20138	2.62653	6.06274	4.54892	TIR-NBS-LRR class disease resistance protein
Gb_07607	3.80186	4.72095	2.03467	3.01171	2.90253	8.85411	7.63273	2.16772	0	TIR-NBS-LRR class disease resistance protein
Gb_01384	3.64316	4.80348	4.5498	3.87931	3.44396	1.40436	3.24526	2.84246	3.56544	TIR-NBS-LRR class disease resistance protein
Gb_11526	3.46432	4.26882	5.1059	2.29224	3.11753	33.4328	2.53015	3.52403	4.12122	TIR-NBS-LRR class disease resistance protein
Gb_01829	3.07004	4.21151	3.27316	1.90824	3.61924	2.88368	5.45541	3.77735	7.35519	TIR-NBS-LRR class disease resistance protein
Gb_18407	2.85658	1.24811	0.882524	2.97135	1.85529	0.714689	1.78325	1.16987	3.98245	TIR-NBS-LRR class disease resistance protein
Gb_29200	2.62569	3.76433	3.78556	4.42985	5.76566	0	3.90774	1.301	7.49543	TIR-NBS-LRR class disease resistance protein
Gb_33801	2.5081	1.89446	3.8342	1.85519	1.59056	1.26934	2.77353	2.16143	1.57373	TIR-NBS-LRR class disease resistance protein
Gb_23545	2.33025	2.81625	1.67757	0.680697	0.644583	0.814415	2.7081	1.14459	0.691809	TIR-NBS-LRR class disease resistance protein
Gb_13884	2.2835	1.73388	1.00595	0.61956	0.906333	0.287522	1.06051	0.888994	1.38962	TIR-NBS-LRR class disease resistance protein
Gb_28150	2.15624	1.05791	1.13987	5.36356	4.72413	12.0219	1.02144	1.47743	1.44864	TIR-NBS-LRR class disease resistance protein
Gb_00842	1.97903	4.53697	6.10279	1.90618	2.07593	4.42305	7.32418	8.89241	6.29268	TIR-NBS-LRR class disease resistance protein
Gb_29131	1.9374	2.40722	3.026	0.487427	1.07855	5.6218	5.42934	0.137137	3.0547	TIR-NBS-LRR class disease resistance protein
Gb_37552	1.9197	0.681165	0.0543656	0.0468767	0.416344	0.0271929	0.025075	0.588547	1.36683	TIR-NBS-LRR class disease resistance protein
Gb_22273	1.79172	0.0523255	3.10085	2.57648	1.93024	3.2148	14.198	8.4867	4.6885	TIR-NBS-LRR class disease resistance protein
Gb_08633	1.75715	1.9486	2.04502	1.01097	1.22833	0.709204	1.71038	0.983948	1.1865	TIR-NBS-LRR class disease resistance protein
Gb_09090	1.75659	1.65239	1.32657	0.903027	1.70892	0.733376	1.52426	2.11157	1.82288	TIR-NBS-LRR class disease resistance protein
Novel00974	1.72837	1.09872	1.09277	1.15817	0.902508	2.93792	0.27301	1.66653	0.66043	TIR-NBS-LRR class disease resistance protein
Gb_26204	1.62679	1.29569	1.9545	1.44452	1.81126	1.56418	1.33933	2.82119	1.78197	TIR-NBS-LRR class disease resistance protein
Gb_09197	1.60864	1.59175	1.60788	2.00697	1.57282	0.398289	0.4944	1.34199	1.30306	TIR-NBS-LRR class disease resistance protein
Gb_26622	1.60744	0.0689788	3.30736	4.03733	3.9173	6.35694	3.66793	4.55937	8.15706	TIR-NBS-LRR class disease resistance protein
Gb_05622	1.45043	1.77526	1.02996	0.845795	1.52451	0.36798	1.56087	0.783793	2.06304	TIR-NBS-LRR class disease resistance protein
Gb_07498	1.30531	1.51237	3.16853	0.546413	0.0815642	10.8072	0.334039	1.15117	0.11672	TIR-NBS-LRR class disease resistance protein
Novel01996	1.24042	1.10348	1.21599	1.14168	1.13209	7.77169	0.548386	0.766155	1.00599	TIR-NBS-LRR class disease resistance protein
Gb_04264	1.23474	1.47289	1.10283	0.834946	1.13902	5.78525	2.03462	1.83035	1.76868	TIR-NBS-LRR class disease resistance protein
Gb_03426	1.22868	0	0.73686	0.476518	0.903625	0.0409518	0.623079	0.717511	0.554188	TIR-NBS-LRR class disease resistance protein
Gb_24222	1.11068	0	0.559189	0.482161	1.00762	0.139849	0	0.144134	0	TIR-NBS-LRR class disease resistance protein
Gb_04750	1.04862	1.4332	1.66302	0.921819	2.03345	1.66364	1.97237	2.93933	1.03378	TIR-NBS-LRR class disease resistance protein
Gb_04282	1.03479	1.29191	3.88293	0.379025	0.726082	1.24593	1.89229	1.81285	2.33784	TIR-NBS-LRR class disease resistance protein
Gb_28152	1.0013	0.45411	1.93492	0.191768	0.541025	0.68971	1.70282	0.756703	0.322591	TIR-NBS-LRR class disease resistance protein
Gb_21898	0.980602	1.11687	0.277706	0.319269	0.0834013	0.0926028	0.597734	0.38176	0.268535	TIR-NBS-LRR class disease resistance protein
Gb_10732	0.971847	2.95172	2.32413	2.84776	2.09397	0.978944	0.112837	0.88282	1.18283	TIR-NBS-LRR class disease resistance protein
Novel01931	0.937384	1.15943	1.56157	3.28536	3.34847	5.2488	1.87262	1.86761	0.875801	TIR-NBS-LRR class disease resistance protein
Gb_26719	0.933049	1.47144	1.10225	0.559834	0.761826	0.166154	0.779996	0.778387	1.83969	TIR-NBS-LRR class disease resistance protein
Gb_37553	0.877797	0.153812	0	0	0.597261	3.31578	0	0.854342	0.96153	TIR-NBS-LRR class disease resistance protein
Gb_24680	0.704929	0.559625	0.293342	0.0702593	0	0	0.0150331	0	0	TIR-NBS-LRR class disease resistance protein
Gb_26048	0.698811	0.675917	3.7364	1.80197	1.48349	6.46193	0.496554	0.359113	1.25537	TIR-NBS-LRR class disease resistance protein
Novel00313	0.694593	0.816171	0.601695	0.27936	0.375306	0.0463014	0.128086	0	0.626582	TIR-NBS-LRR class disease resistance protein
Novel01402	0.650396	0.926427	1.2834	0.0614783	0.149891	0.380407	0.41655	0.245039	0.206836	TIR-NBS-LRR class disease resistance protein
Gb_07309	0.650008	4.47306	3.88245	2.48187	3.67889	0.0669636	1.48196	1.86341	6.27865	TIR-NBS-LRR class disease resistance protein
Gb_04749	0.630574	0.305978	0.109894	0.568537	0.742584	0.439739	0.861668	0.963076	0.743857	TIR-NBS-LRR class disease resistance protein
Novel01174	0.606259	0.833508	0.713182	2.02703	0.856739	4.2014	0.194927	0.517437	0.383129	TIR-NBS-LRR class disease resistance protein
Gb_40939	0.573633	0.150772	0	0	0	0.162512	0	0	0	TIR-NBS-LRR class disease resistance protein
Gb_33513	0.495232	0.904306	0.324788	1.06927	1.48972	4.28288	0.490259	0.913262	0.399716	TIR-NBS-LRR class disease resistance protein
Gb_22272	0.472426	0	0.107032	0.707546	0.321442	2.07006	3.81767	3.67842	0.620988	TIR-NBS-LRR class disease resistance protein
Gb_38841	0.462522	0.648361	0.494835	1.55609	1.78332	2.15479	0.671271	0.870316	0.534788	TIR-NBS-LRR class disease resistance protein
Gb_17905	0.427645	0.591583	0.637413	0.0879375	0	0.535626	0.329273	0.262874	0.369819	TIR-NBS-LRR class disease resistance protein
Gb_29937	0.420142	0.757226	1.51279	1.6415	2.89442	21.6121	4.40598	1.73497	2.62982	TIR-NBS-LRR class disease resistance protein
Gb_18504	0.418843	0.330262	0.415156	0.434675	0.320607	1.54258	0.191482	0.244591	4.24387	TIR-NBS-LRR class disease resistance protein
Gb_26261	0.416718	0.175246	0.283234	0.0814061	0	0	0	0	0.365175	TIR-NBS-LRR class disease resistance protein
Gb_08632	0.411924	0.311814	0.205315	0.28969	0.538131	0.112032	0.292701	0.269416	0.324877	TIR-NBS-LRR class disease resistance protein
Gb_22489	0.396694	0.240613	0.086418	0.402375	0.186864	0.06916	0.0159434	0.0534592	0.534812	TIR-NBS-LRR class disease resistance protein
Gb_07628	0.380916	0.350416	0.916938	0.232538	0.48596	0.377703	0.845837	0.0556107	0.469408	TIR-NBS-LRR class disease resistance protein
Novel01274	0.362018	3.23028	2.29231	0.52587	1.2316	0.0420764	0.0193997	0.39029	0.355879	TIR-NBS-LRR class disease resistance protein
Gb_22712	0.353973	0.310124	0.568055	0.201684	0.316111	7.12002	0.323651	0.310064	0.226181	TIR-NBS-LRR class disease resistance protein
Gb_22368	0.350553	0	0	0.256803	0.17889	0.496566	0.0915782	0.204712	0.479991	TIR-NBS-LRR class disease resistance protein
Gb_12483	0.31495	0.38079	0.124871	2.75328	2.13759	1.82022	0.329109	1.36101	0.0862483	TIR-NBS-LRR class disease resistance protein
Gb_24679	0.289332	1.17113	2.17957	0	0.0147648	0	0.166287	0	0.0316932	TIR-NBS-LRR class disease resistance protein
Gb_02566	0.285687	0.0750891	0.12136	0.0697614	0.072894	8.70065	0.335847	0.125124	0.0391174	TIR-NBS-LRR class disease resistance protein
Gb_03100	0.280823	0.0885726	0.159057	0.219435	0.343933	0.190939	0	0.0983948	0.522937	TIR-NBS-LRR class disease resistance protein
Gb_00186	0.279094	0.167671	0.316157	0.739931	0.895235	1.67173	0.249978	0.0931327	0	TIR-NBS-LRR class disease resistance protein
Gb_27297	0.267907	0	0.650323	0.299062	0.332022	0.151798	0.739871	0.603447	3.43771	TIR-NBS-LRR class disease resistance protein
Gb_20305	0.26462	0.185471	0.233147	0.315905	0.300082	0.166595	0.122896	0.274719	0.354275	TIR-NBS-LRR class disease resistance protein
Gb_04892	0.256901	0.0415526	0.0223858	0.0193022	0	0.26873	0.18585	0.0230803	0.0216466	TIR-NBS-LRR class disease resistance protein
Gb_04283	0.211764	0.222638	3.07853	0.48263	0.144086	4.83949	0.51633	1.03053	1.58509	TIR-NBS-LRR class disease resistance protein
Gb_23544	0.210129	1.03095	1.03148	0.0684147	0.285947	0.476243	0.219576	0.899863	0.306898	TIR-NBS-LRR class disease resistance protein
Novel02029	0.183079	0.102656	0.117522	0.30996	0.267823	1.63209	0.019131	0.106912	0.0133696	TIR-NBS-LRR class disease resistance protein
Gb_14275	0.166432	0.874891	1.41401	0.0812817	0	0.188604	0.173915	0.291574	1.0027	TIR-NBS-LRR class disease resistance protein
Gb_22424	0.161974	0.255437	0.412839	0.632836	0.289298	0.183552	0.126942	0.0472939	0.177425	TIR-NBS-LRR class disease resistance protein
Gb_36230	0.158669	0.653363	0.479305	0.30996	0.458829	1.58829	1.7271	0.339744	0.492445	TIR-NBS-LRR class disease resistance protein
Gb_03865	0.141213	0.148464	0.106644	0.0367813	0.22099	2.30435	0.0885367	0.538763	0.340303	TIR-NBS-LRR class disease resistance protein
Gb_27298	0.139547	0.0366781	0.0395196	0.204455	0.249242	1.6209	1.23948	0.488946	1.91073	TIR-NBS-LRR class disease resistance protein
Novel01439	0.126236	0.315204	0.0536248	0.308253	0.418723	0.679499	0.115422	0.184294	0.120993	TIR-NBS-LRR class disease resistance protein
Gb_17461	0.118128	0.141936	0.0191165	0.0329663	0.0172233	0.59283	0	0	0.0184852	TIR-NBS-LRR class disease resistance protein
Gb_15440	0.0995399	0.0261627	0.112758	0.0729193	0.0253979	0	0.0780111	0.0581281	0.0545175	TIR-NBS-LRR class disease resistance protein
Gb_01596	0.0513913	0.0540301	0	0.552163	1.04901	0.116475	0	0	0	TIR-NBS-LRR class disease resistance protein
Gb_04748	0.0412299	0.130041	0	0	0	0.140167	0.0430834	0	0.0451628	TIR-NBS-LRR class disease resistance protein
Gb_11386	0.0341641	0.0359183	0.038701	0.0500548	0.0348683	0.0193576	0	0.0199507	0.0187115	TIR-NBS-LRR class disease resistance protein
Gb_27354	0.033877	0.0178082	0.0575636	0.0165447	0.0345753	0	0.0531	0	0	TIR-NBS-LRR class disease resistance protein
Novel01994	0.0297152	0.0156205	0.0504919	0.0145122	0.0151639	0.151532	0	0.0347055	0.0488246	TIR-NBS-LRR class disease resistance protein
Gb_38518	0.0232281	0	0	0	0	0	0.0242723	0.0271289	0	TIR-NBS-LRR class disease resistance protein
Gb_33802	0.0216999	0	0.122908	0.0423909	0.0885889	0	0.113377	0	0.0950795	TIR-NBS-LRR class disease resistance protein
Gb_04407	0.0180869	0.0190156	0	0	0.0184597	0	0.0189	0	0.0396244	TIR-NBS-LRR class disease resistance protein
Gb_01034	0	0	0	0	0	0	0	0	0.031001	TIR-NBS-LRR class disease resistance protein
Gb_01035	0	0	0.0124698	0	0	0	0	0	0.277334	TIR-NBS-LRR class disease resistance protein
Gb_01055	0	0	0.0210771	0	0.0189898	0	0	0	0.0203811	TIR-NBS-LRR class disease resistance protein
Gb_04406	0	0	0	0	0.0331514	0	0	0	0	TIR-NBS-LRR class disease resistance protein
Gb_06632	0	0	0	0	0	0.0361297	0	0	0	TIR-NBS-LRR class disease resistance protein
Gb_07626	0	0	0	0	0	0	0.0270424	0	0	TIR-NBS-LRR class disease resistance protein
Gb_07629	0	0	0	0.0299821	0.0313284	0	0.0320756	0	0.0672474	TIR-NBS-LRR class disease resistance protein
Gb_11158	0	0	0.0149131	0.0128588	0.0403086	1.46202	0.04127	0.0615027	0.0144206	TIR-NBS-LRR class disease resistance protein
Gb_11224	0	0	0	0	0	0	0	0	0	TIR-NBS-LRR class disease resistance protein
Gb_11354	0	0.0895429	0	0	0.0869253	2.02683	0	0.0994727	0	TIR-NBS-LRR class disease resistance protein
Gb_11355	0	0	0.0726156	0	0	2.83306	0	0	0.0702177	TIR-NBS-LRR class disease resistance protein
Gb_11356	0	0.070902	0.114592	0	0	1.56667	0	0	0	TIR-NBS-LRR class disease resistance protein
Gb_12319	0	0.81907	0.5043	0.326124	0.113589	1.38734	0.116299	0.129986	0	TIR-NBS-LRR class disease resistance protein
Gb_12366	0	0.127151	0	0	0	0	0	0	0	TIR-NBS-LRR class disease resistance protein
Gb_12960	0	0	0.0921534	0	0	0	0	0	0	TIR-NBS-LRR class disease resistance protein
Gb_14266	0	0	0	0	0	0	0	0.0308409	3.35532	TIR-NBS-LRR class disease resistance protein
Gb_14679	0	0	0	0	0	0.0359402	0	0	0	TIR-NBS-LRR class disease resistance protein
Gb_17573	0	0	0.0574028	0	0.0517181	0	0	0	0	TIR-NBS-LRR class disease resistance protein
Gb_20301	0	0	0	0	0	0	0	0	0	TIR-NBS-LRR class disease resistance protein
Gb_20302	0	0.0241579	0	0.0112219	0	0	0	0	0.0125849	TIR-NBS-LRR class disease resistance protein
Gb_20740	0	0.0664551	0.375918	0	0	18.6417	0	0	0	TIR-NBS-LRR class disease resistance protein
Gb_23306	0	0	0	0	0	0.119871	0.0276337	0	0	TIR-NBS-LRR class disease resistance protein
Gb_23307	0	0	0	0	0	0.0251011	0	0	0	TIR-NBS-LRR class disease resistance protein
Gb_24971	0	0.0149121	0	0	0	0.0160734	0	0	0.0155368	TIR-NBS-LRR class disease resistance protein
Gb_25140	0	0	0	0	0	0	0	0	0	TIR-NBS-LRR class disease resistance protein
Gb_25612	0	0.0243895	0.0788371	0.0906363	0	0	0	0	0	TIR-NBS-LRR class disease resistance protein
Gb_26062	0	0	0	0.0399987	0	0	0	0	0	TIR-NBS-LRR class disease resistance protein
Gb_26063	0	0	0	0	0	0.0176311	0	0	0.0170426	TIR-NBS-LRR class disease resistance protein
Gb_26205	0	0	0	0	0	0	0	0	0.0738722	TIR-NBS-LRR class disease resistance protein
Gb_29339	0	0.135507	0.109504	0.0629464	0.0657729	0.365148	0	0	0.0352959	TIR-NBS-LRR class disease resistance protein
Gb_29340	0	0.165849	0	0.154082	0	0.357527	0.329682	0	0	TIR-NBS-LRR class disease resistance protein
Novel01553	0	0	0	0	0.0462877	0.154184	0	0	0	TIR-NBS-LRR class disease resistance protein
Gb_31442	0	0	0.133443	0	0	9.34446	0.0615477	0.206374	0	TIR-NBS-LRR class disease resistance protein
Gb_32683	0	0.0489042	0	0	0	0	0	0	0	TIR-NBS-LRR class disease resistance protein
Gb_32763	0	0	0.0215864	0.0372256	0.0388972	0	0.07965	0.0445119	0	TIR-NBS-LRR class disease resistance protein
Gb_33212	0	0	0	0	0	0	0.0137169	0	0	TIR-NBS-LRR class disease resistance protein
Gb_33213	0	0	0	0	0	0	0	0	0	TIR-NBS-LRR class disease resistance protein
Gb_33216	0	0	0	0	0	0	0	0	0	TIR-NBS-LRR class disease resistance protein
Gb_34411	0	0	0	0	0	0.0978944	0	0	0	TIR-NBS-LRR class disease resistance protein
Gb_35098	0	0	0	0	0	0	0	0	0	TIR-NBS-LRR class disease resistance protein
Gb_36919	0	0	0	0	0.123434	0.411156	0	0	0	TIR-NBS-LRR class disease resistance protein
Gb_40549	0	0	0	0	0.0255616	0.227054	0	0	0.0548687	TIR-NBS-LRR class disease resistance protein
Novel02030	0	0.0082021	0.00883753	0.00762016	0.0159247	0.0618856	0	0	0.00854571	TIR-NBS-LRR class disease resistance protein
Gb_23729	9.70058	8.96972	8.28887	11.3434	10.1329	10.3907	7.97926	9.34386	11.9895	RPK2; LRR receptor-like serine/threonine-protein kinase RPK2
Gb_26548	5.7358	5.0837	3.77761	3.90869	3.88	3.24995	4.66948	4.16743	3.06841	RPK2; LRR receptor-like serine/threonine-protein kinase RPK2
Gb_12751	4.12847	4.05531	3.32831	4.03249	4.64415	26.773	3.13321	4.17066	3.99413	RPK2; LRR receptor-like serine/threonine-protein kinase RPK2
Gb_19951	3.97874	4.64781	3.72014	4.426	5.8333	7.26412	3.92663	5.40295	5.75914	RPK2; LRR receptor-like serine/threonine-protein kinase RPK2
Gb_02371	2.52651	7.01071	5.72403	5.7851	2.62086	8.40148	5.28017	8.36865	2.49529	RKF3; putative LRR receptor-like serine/threonine-protein kinase RKF3
Gb_04640	0.606322	0.28048	0.219788	0.284268	0.420797	0.0274837	0.354804	4.47547	0.425061	RKF3; putative LRR receptor-like serine/threonine-protein kinase RKF3
Gb_29228	0.334845	0.58673	0.783909	0.414276	0.455662	12.4713	0.443204	0.338933	1.027	RKF3; putative LRR receptor-like serine/threonine-protein kinase RKF3
Gb_21520	0.155052	0	0.175643	0	0	0.175708	0.324046	0	0	RKF3; putative LRR receptor-like serine/threonine-protein kinase RKF3
Gb_29221	0.0279956	0.0294331	0.0317133	0.0273448	0	0.0634501	0.0585083	0	0	RKF3; putative LRR receptor-like serine/threonine-protein kinase RKF3
Gb_10061	0.0234685	0	0.05317	0.0229229	0.0239522	0	0	0.0274097	0	RKF3; putative LRR receptor-like serine/threonine-protein kinase RKF3
Gb_02559	0	0	0	0	0	1.51949	0	0	0	RKF3; putative LRR receptor-like serine/threonine-protein kinase RKF3
Gb_04637	0	0.0598827	0	0	0	0	0	0	0	RKF3; putative LRR receptor-like serine/threonine-protein kinase RKF3
Gb_25110	0	0	0.11743	0	0	0.665682	0.036108	0	0	RKF3; putative LRR receptor-like serine/threonine-protein kinase RKF3
Novel00302	14.5884	16.5281	23.1158	16.0494	15.8409	55.8357	16.4508	19.113	18.9474	putative TIR-NBS-LRR class disease resistance protein
Gb_36072	10.3223	13.201	13.7001	13.9573	12.5006	22.4783	7.80806	13.8552	14.6822	putative TIR-NBS-LRR class disease resistance protein
Gb_18999	8.98076	11.9723	11.0279	8.59654	11.8057	2.72747	9.98511	7.67791	12.2771	putative TIR-NBS-LRR class disease resistance protein
Gb_01924	8.16596	8.2768	9.19497	8.16716	9.73165	6.09531	10.1681	5.25409	6.26679	putative TIR-NBS-LRR class disease resistance protein
Gb_04247	7.24012	12.7914	8.94158	20.6837	21.2653	20.4036	8.19134	5.94463	6.49964	putative TIR-NBS-LRR class disease resistance protein
Gb_26264	3.86189	9.55337	11.1942	11.3639	8.26389	3.18113	2.64512	3.43021	4.17695	putative TIR-NBS-LRR class disease resistance protein
Gb_00923	3.40392	0.103431	1.42648	2.69058	4.05645	1.53849	0.719614	1.28689	1.40093	putative TIR-NBS-LRR class disease resistance protein
Gb_04246	1.11884	4.78916	2.62536	2.26371	1.01955	14.309	1.71195	3.68684	4.6834	putative TIR-NBS-LRR class disease resistance protein
Gb_23826	0.688904	0.751102	0.346839	1.29593	1.77078	0	0.693212	0	0	putative TIR-NBS-LRR class disease resistance protein
Gb_04361	0.463573	0.341163	0.47262	0.815032	0.662379	0.735459	0.920385	0.162427	1.11714	putative TIR-NBS-LRR class disease resistance protein
Gb_22340	0.326867	0.515476	0	0	0	0.370411	0.341562	0.19088	0	putative TIR-NBS-LRR class disease resistance protein
Gb_04362	0.0446094	0.1876	0.353733	0.305006	0.0455289	0.657176	0.0932296	0.260504	0.244323	putative TIR-NBS-LRR class disease resistance protein
Gb_01236	0	0	0	0	0	0	0	0	0.0314424	putative TIR-NBS-LRR class disease resistance protein
Gb_01678	0	0	0.869084	0	0	1.53957	0.167019	4.38688	3.57164	putative TIR-NBS-LRR class disease resistance protein
Gb_07633	0	0.0678741	0	0	0	0.0731595	0.0674615	0	0	putative TIR-NBS-LRR class disease resistance protein
Gb_37039	0	0	0.039749	0	0	0	0	0.040982	0	putative TIR-NBS-LRR class disease resistance protein
Gb_37380	0	0	0	0	0	1.24985	0	0	0	putative TIR-NBS-LRR class disease resistance protein
Gb_23247	111.832	118.178	136.958	142.765	140.387	62.4541	76.3067	151.8	101.37	putative LRR receptor-like serine/threonine-protein kinase
Gb_11073	106.24	53.9959	75.4173	40.9783	35.664	18.9212	89.7038	71.4827	82.5733	putative LRR receptor-like serine/threonine-protein kinase
Gb_18713	34.0622	34.144	34.8132	45.3827	44.9929	27.063	42.0892	43.0791	46.5524	putative LRR receptor-like serine/threonine-protein kinase
Gb_30383	30.1757	32.9778	25.4094	45.0114	40.3136	28.3894	27.0499	25.9888	26.0713	putative LRR receptor-like serine/threonine-protein kinase
Gb_19701	28.1563	26.3643	22.8368	31.0911	29.1593	27.9187	30.8553	15.4752	26.59	putative LRR receptor-like serine/threonine-protein kinase
Gb_19706	24.7854	13.6308	20.5502	8.14266	10.1592	4.9632	9.33533	5.69655	3.67993	putative LRR receptor-like serine/threonine-protein kinase
Gb_26498	18.9353	17.4027	14.8208	19.7608	18.8137	13.5947	18.1705	15.6711	19.6885	putative LRR receptor-like serine/threonine-protein kinase
Gb_28516	17.6838	16.6831	19.781	19.1678	19.2647	11.7787	14.5687	13.6935	13.7538	putative LRR receptor-like serine/threonine-protein kinase
Gb_01764	15.9095	8.55241	13.7205	8.2796	19.856	5.24143	8.61326	18.35	11.3749	putative LRR receptor-like serine/threonine-protein kinase
Gb_19684	14.7204	17.8198	8.7664	5.01182	11.0461	4.75022	16.4516	5.04313	12.5772	putative LRR receptor-like serine/threonine-protein kinase
Gb_24556	14.5035	33.4268	35.9094	51.2201	36.5962	35.9226	23.3503	47.7826	38.4495	putative LRR receptor-like serine/threonine-protein kinase
Gb_38100	11.9248	16.5805	11.5355	10.0646	9.8994	8.33277	12.6883	8.22082	12.0819	putative LRR receptor-like serine/threonine-protein kinase
Gb_02002	8.96301	10.2022	8.06846	6.58349	9.39171	0.785477	5.21996	6.67175	6.41442	putative LRR receptor-like serine/threonine-protein kinase
Gb_00315	8.2814	6.71946	4.70161	6.414	7.5174	6.80108	4.52029	7.62392	6.57407	putative LRR receptor-like serine/threonine-protein kinase
Gb_19925	8.09188	8.67709	3.33741	2.95652	6.05499	1.18911	5.92528	3.4645	7.42699	putative LRR receptor-like serine/threonine-protein kinase
Gb_01740	7.14651	8.66938	5.93429	4.67464	7.02979	4.58062	9.15733	4.41882	8.21785	putative LRR receptor-like serine/threonine-protein kinase
Gb_30541	5.58885	7.35903	6.9252	6.34224	6.97777	2.95147	5.3109	7.03439	6.55783	putative LRR receptor-like serine/threonine-protein kinase
Gb_18722	5.30191	3.58553	4.28535	3.52708	4.56296	1.85118	4.46216	2.67775	1.38128	putative LRR receptor-like serine/threonine-protein kinase
Gb_34076	4.43232	4.80424	3.59906	6.68548	10.3684	1.04456	6.88589	2.70286	4.61881	putative LRR receptor-like serine/threonine-protein kinase
Gb_21361	3.79871	1.2858	1.95216	0.307691	0.586279	1.44892	2.3236	1.42838	0.548042	putative LRR receptor-like serine/threonine-protein kinase
Gb_30966	3.65937	2.97413	2.82235	2.58566	3.33748	0.91172	1.38311	1.57619	1.62043	putative LRR receptor-like serine/threonine-protein kinase
Gb_34153	3.18168	4.37429	2.1596	1.81178	3.27355	0.248154	2.30172	1.32392	3.97903	putative LRR receptor-like serine/threonine-protein kinase
Gb_31871	2.70908	3.30592	1.47962	0.756028	1.28371	0	1.36488	0.791007	3.4974	putative LRR receptor-like serine/threonine-protein kinase
Gb_32788	2.70512	1.97635	2.1814	1.89584	2.40213	16.2627	3.25793	3.08801	2.39397	putative LRR receptor-like serine/threonine-protein kinase
Gb_19707	2.67549	2.26402	2.80902	1.21104	1.79823	1.03529	0.818275	0.838361	0.786287	putative LRR receptor-like serine/threonine-protein kinase
Gb_00728	2.58947	3.91153	1.38238	2.71823	3.59973	3.30544	3.8722	2.55504	4.1732	putative LRR receptor-like serine/threonine-protein kinase
Gb_06611	2.55873	1.48664	1.5446	1.33183	3.12689	1.43072	3.7116	3.51927	4.14888	putative LRR receptor-like serine/threonine-protein kinase
Gb_18715	2.32742	3.05028	1.30019	1.61935	1.56191	0.686465	1.99895	0.484077	2.58436	putative LRR receptor-like serine/threonine-protein kinase
Gb_25671	2.056	1.01721	0.274003	1.29942	3.08585	0.137052	0.379134	0.988758	0	putative LRR receptor-like serine/threonine-protein kinase
Gb_36087	2.05074	0.912169	0.0893487	0.0770409	0.161001	0	0.164841	0.0921204	0	putative LRR receptor-like serine/threonine-protein kinase
Gb_19703	1.97186	3.42063	0.893487	0.288903	1.71063	1.11727	1.85446	2.64846	1.83596	putative LRR receptor-like serine/threonine-protein kinase
Gb_34148	1.90133	2.03564	0.908952	2.3853	3.70302	18.9369	0.364552	1.24274	1.91073	putative LRR receptor-like serine/threonine-protein kinase
Gb_24905	1.83076	2.04141	1.25689	2.16751	2.1516	1.25736	1.79712	3.43409	1.70154	putative LRR receptor-like serine/threonine-protein kinase
Gb_18719	1.71333	0.529795	4.45255	0.492206	0	0.11421	0.42126	0.470837	0.993581	putative LRR receptor-like serine/threonine-protein kinase
Gb_10661	1.61942	0.879981	0.70081	0.657591	0.854257	0.63921	0.779563	1.12633	0.538148	putative LRR receptor-like serine/threonine-protein kinase
Gb_09064	1.08931	0.484524	0.901741	0.245534	0.29932	0.189911	1.22584	0.415924	0.986697	putative LRR receptor-like serine/threonine-protein kinase
Gb_38580	1.02165	1.19022	0.875808	1.99579	1.83178	1.06387	0.519361	0.967474	0.967872	putative LRR receptor-like serine/threonine-protein kinase
Gb_14545	0.992826	1.26996	1.04969	0.436385	0.895074	0.187514	0.432275	0.425171	0.996904	putative LRR receptor-like serine/threonine-protein kinase
Gb_11994	0.972478	0.316018	0.841237	0.362678	0.144367	0.220405	0.683623	0.53692	0.69725	putative LRR receptor-like serine/threonine-protein kinase
Gb_14641	0.710695	0.88002	1.27022	2.71499	3.28823	0.178971	1.96388	0.848491	0.570891	putative LRR receptor-like serine/threonine-protein kinase
Gb_14093	0.686731	1.00277	0.713099	1.04341	1.0708	0.605277	0.797337	0.735219	0.731342	putative LRR receptor-like serine/threonine-protein kinase
Gb_24900	0.640778	0.808416	0.500044	0.417254	0.857449	6.58367	0.535668	0.415771	0.686304	putative LRR receptor-like serine/threonine-protein kinase
Gb_12304	0.595366	0.184099	0.436394	0.376281	0.857842	0.476243	0.292767	1.14528	0.498708	putative LRR receptor-like serine/threonine-protein kinase
Gb_38050	0.518318	0.467085	0.440362	0.198891	0.453431	0.188796	0.522276	0.432402	0.304157	putative LRR receptor-like serine/threonine-protein kinase
Gb_24907	0.512291	0.506914	0.546185	0.264908	0.584363	0.580536	0.535322	0.950278	0.726205	putative LRR receptor-like serine/threonine-protein kinase
Gb_01323	0.48865	1.15592	0.899504	0.178984	0.748084	0.276873	0.638272	1.56946	1.00362	putative LRR receptor-like serine/threonine-protein kinase
Gb_04328	0.477901	0.100488	0.0433092	0	0.0390202	0	0	0	0.104698	putative LRR receptor-like serine/threonine-protein kinase
Gb_00019	0.474278	0.373973	0.402945	0.463252	0.484054	0.403094	0.3717	1.5233	0.389639	putative LRR receptor-like serine/threonine-protein kinase
Gb_14094	0.389166	1.22745	1.08516	1.0234	0.397188	0.203543	0.0625633	0.209779	0.327914	putative LRR receptor-like serine/threonine-protein kinase
Gb_35341	0.265999	0.354233	0.160705	0.0866051	0.0180988	2.97415	0.74122	0.144979	0.0971242	putative LRR receptor-like serine/threonine-protein kinase
Gb_14186	0.261292	0.19622	0.0845688	0.145839	0.0190484	0.02115	0.136519	0.0435961	0.0817762	putative LRR receptor-like serine/threonine-protein kinase
Gb_14640	0.251524	0.115692	0.124655	0.214967	0.22462	0.16033	0.344966	0.587527	0.172198	putative LRR receptor-like serine/threonine-protein kinase
Gb_10385	0.175701	0.184723	0.248792	0.0214521	0.134492	0	0.16065	0.230859	0.0240576	putative LRR receptor-like serine/threonine-protein kinase
Novel01913	0.157248	0.644755	0.463137	0.0614368	0.0481467	1.42556	0.410792	0.0183655	0.206697	putative LRR receptor-like serine/threonine-protein kinase
Gb_31134	0.124376	0.205484	0.422678	0.277679	0.0906713	0.20135	0.0371336	0.0415038	0.369795	putative LRR receptor-like serine/threonine-protein kinase
Gb_08636	0.114817	0	0.111484	0	0	0.130113	0.0171399	0.402298	0.0539013	putative LRR receptor-like serine/threonine-protein kinase
Gb_03523	0.109284	0.344686	0	0.213487	0.111537	1.60995	0.228394	0	0.239417	putative LRR receptor-like serine/threonine-protein kinase
Gb_34075	0.0787604	0.0828045	0.0594796	0.0769294	0.0803839	0	0.137169	0.0306623	0	putative LRR receptor-like serine/threonine-protein kinase
Gb_02638	0.0757459	0	0.0858046	0.0369925	0.0386536	2.40342	0.0395756	0	0	putative LRR receptor-like serine/threonine-protein kinase
Gb_20090	0.0714218	0.112634	0.0809063	0.0348807	0.036447	0.121404	0.149265	0	0.0782347	putative LRR receptor-like serine/threonine-protein kinase
Gb_37511	0.06007	0.0421029	0.0226824	0.0391157	0.0408721	0	0	0	0	putative LRR receptor-like serine/threonine-protein kinase
Gb_03533	0.0524816	0	0	0.0683487	0.0178545	0.0198243	0	0	0.0574878	putative LRR receptor-like serine/threonine-protein kinase
Gb_09065	0.0489639	0.0772171	0.0277331	0	0	0	0	0	0.0536346	putative LRR receptor-like serine/threonine-protein kinase
Gb_12051	0.0425848	0	0	0.249569	0.173851	0.0965156	0	0	0	putative LRR receptor-like serine/threonine-protein kinase
Gb_10377	0.0406752	0.0427637	0.0691151	0.0198648	0.0207568	0	0.0637557	0	0.0445552	putative LRR receptor-like serine/threonine-protein kinase
Gb_13241	0.0390132	0	0	0	0	0	0	0	0	putative LRR receptor-like serine/threonine-protein kinase
Gb_16387	0.0346867	0.182339	0.392929	0.118581	0.141607	0.0196537	0.018123	0	0.0949886	putative LRR receptor-like serine/threonine-protein kinase
Gb_08205	0.0202921	0	0	0	0	0.0229953	0.0212044	0	0	putative LRR receptor-like serine/threonine-protein kinase
Gb_06133	0.0178204	0.0374708	0	0	0.0181877	0	0	0.0416261	0	putative LRR receptor-like serine/threonine-protein kinase
Gb_00104	0	0	0	0	0	0	0	0.0315763	0	putative LRR receptor-like serine/threonine-protein kinase
Gb_01324	0	0	0	0.0505306	0	0.0195417	0.0180197	0.0402808	0.0188894	putative LRR receptor-like serine/threonine-protein kinase
Gb_02639	0	0	0	0	0	0.0953959	0	0	0	putative LRR receptor-like serine/threonine-protein kinase
Gb_02751	0	0	0	0	0	0	0	0.0590186	0	putative LRR receptor-like serine/threonine-protein kinase
Gb_07416	0	0	0	1.07641	0.778672	0.960646	0.265748	0.495039	0.557148	putative LRR receptor-like serine/threonine-protein kinase
Gb_10662	0	0.113528	0.0203871	0.0527363	0.0551044	0	0.0188062	0	0.0197139	putative LRR receptor-like serine/threonine-protein kinase
Gb_11390	0	0	0	0	0	0.109157	0	0	0	putative LRR receptor-like serine/threonine-protein kinase
Gb_11461	0	0	0	0.0188906	0	0	0	0	0	putative LRR receptor-like serine/threonine-protein kinase
Gb_12050	0	0.0576793	0	0.178623	0.0373288	0.393749	0.0382191	0.0213585	0.0200319	putative LRR receptor-like serine/threonine-protein kinase
Gb_12600	0	0	0	0	0	0	0.0168504	0	0	putative LRR receptor-like serine/threonine-protein kinase
Gb_16388	0	0.03575	0.0577794	0.0166067	0.0173525	0	0	0	0.0372476	putative LRR receptor-like serine/threonine-protein kinase
Gb_17703	0	0	0.0476803	0	0	0	0	0	0	putative LRR receptor-like serine/threonine-protein kinase
Gb_19052	0	0	0.0189753	0	0.0170961	0.0759292	0.0350077	0.0195639	0	putative LRR receptor-like serine/threonine-protein kinase
Gb_21363	0	0	0	0	0	0	0	0	0.0470891	putative LRR receptor-like serine/threonine-protein kinase
Gb_22800	0	0	0	0	0	0	0.0625633	0	0	putative LRR receptor-like serine/threonine-protein kinase
Gb_31861	0	0	0	0	0	1.29232	0.0366667	0	0	putative LRR receptor-like serine/threonine-protein kinase
Gb_32031	0	0.0246735	0	0	0.0239522	0.0265948	0.0490471	0	0	putative LRR receptor-like serine/threonine-protein kinase
Novel01657	0	1.04205	0.918635	0	0	0	0	1.36808	0	putative LRR receptor-like serine/threonine-protein kinase
Gb_33024	0	0	0	0	0.0554898	0	0.0189378	0.126999	0	putative LRR receptor-like serine/threonine-protein kinase
Gb_35071	0	0	0	0	0	0	0	0.020198	0	putative LRR receptor-like serine/threonine-protein kinase
Gb_35716	0	0.0247055	0	0	0	0	0	0	0	putative LRR receptor-like serine/threonine-protein kinase
Gb_36964	0	0	0	0	0	0	0	0	0.0806696	putative LRR receptor-like serine/threonine-protein kinase
Gb_37125	0	0	0	0	0	0	0	0	0.146115	putative LRR receptor-like serine/threonine-protein kinase
Gb_41584	0	0	0	0.0218219	0.0456037	0	0.0466914	0.0260932	0	putative LRR receptor-like serine/threonine-protein kinase
Gb_41585	0	0.0704654	0.0253081	0.0436438	0.0684055	0.151905	0.0933827	0.313118	0.342614	putative LRR receptor-like serine/threonine-protein kinase
Gb_07022	62.1779	59.4617	59.5553	30.0188	29.5515	38.3746	43.4889	48.0254	48.3932	probable LRR receptor-like serine/threonine-protein kinase
Gb_10931	24.4392	26.2698	19.6196	23.5367	26.5499	11.7917	20.3874	23.8261	22.7211	probable LRR receptor-like serine/threonine-protein kinase
Gb_07020	24.1351	25.5417	9.97466	14.5589	16.7285	13.9457	16.3515	20.9399	16.2692	probable LRR receptor-like serine/threonine-protein kinase
Gb_28610	19.1061	23.6379	22.2992	21.7722	20.2878	17.168	26.1159	19.8353	28.2219	probable LRR receptor-like serine/threonine-protein kinase
Gb_07021	17.9841	20.3937	12.4547	12.6567	12.1029	13.8832	16.9051	17.2437	14.7102	probable LRR receptor-like serine/threonine-protein kinase
Gb_00166	5.74252	6.2138	2.93574	1.22014	1.59842	0.993029	3.2731	2.93971	3.67615	probable LRR receptor-like serine/threonine-protein kinase
Gb_08922	2.45982	0.840489	0.278647	0.720789	0.941445	0.627188	2.05632	0.790049	1.21251	probable LRR receptor-like serine/threonine-protein kinase
Gb_07662	1.71143	1.7993	2.13257	0.835821	0.873353	0.387883	0.983602	1.1993	1.49974	probable LRR receptor-like serine/threonine-protein kinase
Gb_41340	0.0384754	0	0.0871695	0	0	0	0.0201025	0.0224684	0	probable LRR receptor-like serine/threonine-protein kinase
Gb_07017	0.0255509	0	0.0868319	0.0499138	0	0	0.0800987	0.0298418	0.0559764	probable LRR receptor-like serine/threonine-protein kinase
Gb_16687	0	0	0.0375689	0	0.0338484	0	0	0	0.108985	probable LRR receptor-like serine/threonine-protein kinase
Gb_03821	38.0045	53.8379	40.9704	32.0744	47.108	17.6953	36.9536	35.8045	23.3932	NB-LRR protein SUMM2
Novel00562	12.3002	3.5665	9.20613	13.4445	6.89957	6.77578	2.16769	3.33492	0.213865	NB-LRR protein SUMM2
Gb_21863	14.5548	15.3756	10.2619	10.1449	13.4288	18.8425	18.2023	17.3527	13.7494	MRH1; putative LRR receptor-like serine/threonine-protein kinase MRH1
Gb_38859	2.39742	1.78806	2.11228	1.76127	1.63122	1.62543	2.74073	1.84275	1.9303	MRH1; putative LRR receptor-like serine/threonine-protein kinase MRH1
Gb_04847	6.9877	6.74101	4.6537	6.16898	7.56277	11.8561	5.63686	6.34509	8.89491	LRR_XI-23; leucine-rich receptor-like protein kinase
Gb_31673	2.36123	1.93754	1.76145	2.98136	2.76257	43.5739	2.62786	2.39903	3.15422	LRR_XI-23; leucine-rich receptor-like protein kinase
Gb_31672	1.32599	0.707142	0.783694	1.87706	2.29477	16.137	1.46593	0.448892	1.43143	LRR_XI-23; leucine-rich receptor-like protein kinase
Gb_35288	0.188577	0.178434	0.192258	0.349967	0.59664	0.491507	0.197055	0.396443	0.392475	LRR_XI-23; leucine-rich receptor-like protein kinase
Gb_05126	38.3761	35.3726	39.8149	60.808	62.7718	50.1176	35.191	55.7973	44.7505	LRR receptor-like serine/threonine-protein kinase RCH1
Gb_18488	0.105718	0.0444583	0.239513	0.123912	0.129476	0.0718805	0	0.0987771	0	LRR receptor-like serine/threonine-protein kinase RCH1
Gb_25799	7.60954	7.70159	8.39019	7.98761	5.46754	4.32312	9.79641	4.73997	5.53471	LRR and NB-ARC domain-containing disease resistance protein
Gb_40739	0.0220785	0.0232121	0	0	0	0	0.023071	0.0257862	0	LRR and NB-ARC domain-containing disease resistance protein
Gb_34082	200.938	160.046	193.878	160.151	169.641	231.435	194.227	252.988	231.63	leucine-rich repeat (LRR) family protein
Gb_37213	175.872	150.225	213.693	198.466	178.548	154.591	143.7	189.01	184.866	leucine-rich repeat (LRR) family protein
Gb_12380	0	0.186529	0	0.0866474	0.0905383	0	0.0463489	0.0518036	0.0485859	leucine-rich repeat (LRR) family protein
Gb_20378	0	0	0.0798239	0	0	0	0	0.0274333	0	leucine-rich repeat (LRR) family protein
Gb_27815	0	0	0	0	0	0	0	0	0.0955366	leucine-rich repeat (LRR) family protein
Gb_41563	4.42488	5.57136	5.70283	1.4493	2.75833	1.59138	1.93812	3.435	7.25594	GSO2; LRR receptor-like serine/threonine-protein kinase GSO2
Gb_24345	0.888401	0.579091	1.91212	0.295034	0.652833	1.63093	0.92834	0.228271	0.583887	GSO2; LRR receptor-like serine/threonine-protein kinase GSO2
Gb_22691	0.0362099	0.0190346	0	0	0	0.0615504	0	0.0211454	0	GSO2; LRR receptor-like serine/threonine-protein kinase GSO2
Gb_26962	0	0	0	0	0	2.08377	0	0	0	GSO2; LRR receptor-like serine/threonine-protein kinase GSO2
Gb_35271	0	0.0276415	0.0595658	0.0256803	0.0268335	0.0595879	0	0	0.0287994	GSO2; LRR receptor-like serine/threonine-protein kinase GSO2
Novel02021	0	0.372028	0.641359	0.0691264	0.288922	1.76439	1.03535	0	2.17063	GSO2; LRR receptor-like serine/threonine-protein kinase GSO2
Gb_05287	2.0692	1.08772	1.75798	2.03852	2.82187	8.16653	3.8398	4.70837	2.09072	GSO1; LRR receptor-like serine/threonine-protein kinase GSO1
Gb_26961	1.51496	1.49194	1.39029	1.79816	2.25078	4.19414	1.80349	2.01574	2.10059	GSO1; LRR receptor-like serine/threonine-protein kinase GSO1
Gb_11560	0.307477	0.343469	0.152385	0.0187706	0.117681	0	0.0602437	1.50379	0	GSO1; LRR receptor-like serine/threonine-protein kinase GSO1
Gb_25352	0.153738	0.161632	0.0870772	0.0375411	0	0.217773	0.361462	0.179557	0	GSO1; LRR receptor-like serine/threonine-protein kinase GSO1
Gb_05566	0.114817	0.482851	0.0325162	0.0560741	0.029296	0.0325282	0.269953	0.134099	0.282982	GSO1; LRR receptor-like serine/threonine-protein kinase GSO1
Gb_37534	0.0295218	0	0.0501632	0	0	0	0	0.0172398	0.0323379	GSO1; LRR receptor-like serine/threonine-protein kinase GSO1
Gb_04974	0.0202694	0	0	0.0791929	0.0620617	0.0918785	0	0.0236734	0.0666088	GSO1; LRR receptor-like serine/threonine-protein kinase GSO1
Gb_26921	0.0196759	0	0	0	0.0200814	0	0	0	0	GSO1; LRR receptor-like serine/threonine-protein kinase GSO1
Gb_06818	0	0.0413275	0	0	0	0.0222728	0	0.0229552	0.0215294	GSO1; LRR receptor-like serine/threonine-protein kinase GSO1
Gb_09496	0	0	0	0	0	0.121464	0	0	0	GSO1; LRR receptor-like serine/threonine-protein kinase GSO1
Gb_15660	0	0.0194025	0	0	0	0	0	0.0215541	0	GSO1; LRR receptor-like serine/threonine-protein kinase GSO1
Gb_21735	0	0.0190663	0	0	0.0185089	0	0	0	0	GSO1; LRR receptor-like serine/threonine-protein kinase GSO1
Gb_34873	0	0	0	0	0	0	0	0.0246655	0	GSO1; LRR receptor-like serine/threonine-protein kinase GSO1
Gb_39677	13.6016	8.81108	8.46261	13.0002	14.583	3.69768	5.81442	13.6393	20.3545	FLS2; LRR receptor-like serine/threonine-protein kinase FLS2; K13420 LRR receptor-like serine/threonine-protein kinase FLS2 [EC:2.7.11.1]
Gb_40039	10.3273	4.36602	6.31362	1.33429	2.1192	42.6017	0.399689	0.446728	4.66863	FLS2; LRR receptor-like serine/threonine-protein kinase FLS2; K13420 LRR receptor-like serine/threonine-protein kinase FLS2 [EC:2.7.11.1]
Gb_20103	0.970378	1.90208	1.52776	4.06438	2.38363	4.78999	1.08275	0.576274	1.33318	FLS2; LRR receptor-like serine/threonine-protein kinase FLS2; K13420 LRR receptor-like serine/threonine-protein kinase FLS2 [EC:2.7.11.1]
Gb_34042	0.600669	1.79173	1.02857	0.313819	0.684336	0.0633198	1.18236	1.06047	2.75428	FLS2; LRR receptor-like serine/threonine-protein kinase FLS2; K13420 LRR receptor-like serine/threonine-protein kinase FLS2 [EC:2.7.11.1]
Gb_35963	0.523662	1.14043	0.80506	0	0.229053	0	0.429946	0.436859	2.13056	FLS2; LRR receptor-like serine/threonine-protein kinase FLS2; K13420 LRR receptor-like serine/threonine-protein kinase FLS2 [EC:2.7.11.1]
Gb_20102	0.442467	0.689164	0.538352	1.08845	0.903175	2.2842	0.376736	0.363655	0.556477	FLS2; LRR receptor-like serine/threonine-protein kinase FLS2; K13420 LRR receptor-like serine/threonine-protein kinase FLS2 [EC:2.7.11.1]
Gb_10926	0.380583	0.866938	0.0718539	0.867383	0.582642	0.575044	0.132564	0	0.347406	FLS2; LRR receptor-like serine/threonine-protein kinase FLS2; K13420 LRR receptor-like serine/threonine-protein kinase FLS2 [EC:2.7.11.1]
Gb_17927	0.248084	0.244521	0.158079	0.212027	0.253198	0.755544	0.291641	0.162982	0.390639	FLS2; LRR receptor-like serine/threonine-protein kinase FLS2; K13420 LRR receptor-like serine/threonine-protein kinase FLS2 [EC:2.7.11.1]
Gb_39895	0.196693	0.0795356	0.102837	0.251234	0.339726	0.257187	0.711469	0.15904	0.232029	FLS2; LRR receptor-like serine/threonine-protein kinase FLS2; K13420 LRR receptor-like serine/threonine-protein kinase FLS2 [EC:2.7.11.1]
Gb_25350	0.069241	0.40038	0.313744	0.15217	0.0883353	2.4128	0.0904422	0.303259	0.341306	FLS2; LRR receptor-like serine/threonine-protein kinase FLS2; K13420 LRR receptor-like serine/threonine-protein kinase FLS2 [EC:2.7.11.1]
Gb_26922	0.0245482	0	0.0278081	0.0719326	0.100217	0	0	0	0.0537797	FLS2; LRR receptor-like serine/threonine-protein kinase FLS2; K13420 LRR receptor-like serine/threonine-protein kinase FLS2 [EC:2.7.11.1]
Gb_09095	0	0	0	0	0	0.0936575	0	0	0	FLS2; LRR receptor-like serine/threonine-protein kinase FLS2; K13420 LRR receptor-like serine/threonine-protein kinase FLS2 [EC:2.7.11.1]
Gb_11561	0	0	0.0265164	0	0.0238904	0	0	0.0546779	0	FLS2; LRR receptor-like serine/threonine-protein kinase FLS2; K13420 LRR receptor-like serine/threonine-protein kinase FLS2 [EC:2.7.11.1]
Gb_36963	0	0	0	0	0	0	0	0	0.937841	FLS2; LRR receptor-like serine/threonine-protein kinase FLS2; K13420 LRR receptor-like serine/threonine-protein kinase FLS2 [EC:2.7.11.1]
Gb_40485	0	0.015344	0	0	0	0	0	0	0	FLS2; LRR receptor-like serine/threonine-protein kinase FLS2; K13420 LRR receptor-like serine/threonine-protein kinase FLS2 [EC:2.7.11.1]
Gb_10821	33.7595	29.354	23.5043	18.1624	25.1111	15.9002	19.6676	25.0942	33.3781	FEI1; LRR receptor-like serine/threonine-protein kinase FEI 1
Gb_07152	21.1024	18.7401	19.7034	25.3014	22.0949	23.3597	21.7807	21.1877	16.5019	F-box/LRR-repeat protein 4; K10268 F-box and leucine-rich repeat protein 2/20
Gb_22563	19.3548	17.2402	15.2886	20.0547	22.4919	21.1266	28.95	17.1057	16.9429	F-box/LRR-repeat protein 4; K10268 F-box and leucine-rich repeat protein 2/20
Gb_13115	15.9553	17.3086	14.3075	18.2005	21.6572	13.8942	14.5252	15.3447	15.9597	F-box/LRR-repeat protein 4; K10268 F-box and leucine-rich repeat protein 2/20
Gb_24887	11.1138	10.516	13.9455	7.5988	6.36947	8.2735	12.6676	11.9618	11.6495	F-box/LRR-repeat protein 3; K10268 F-box and leucine-rich repeat protein 2/20
Gb_39800	9.58929	11.6735	8.79816	9.74978	6.6391	5.43336	5.91847	7.85942	8.6612	F-box/LRR-repeat protein 3; K10268 F-box and leucine-rich repeat protein 2/20
Gb_39799	0.532738	0.324264	0.730533	0.903772	0.600953	0.317741	0.205096	0.818689	0.675696	F-box/LRR-repeat protein 3; K10268 F-box and leucine-rich repeat protein 2/20
Gb_39138	28.2371	26.0106	25.6431	21.0322	28.3093	27.2615	31.6769	28.1274	29.6346	F-box/LRR-repeat protein 10
Gb_36015	15.5623	16.1743	16.5208	13.2316	15.3082	12.2608	14.837	14.2636	17.6637	F-box/LRR-repeat protein
Gb_07258	10.1504	9.30926	11.009	8.31124	9.47796	12.5794	12.4573	12.309	11.4971	F-box/LRR-repeat protein
Gb_14075	2.45579	1.87395	2.1986	2.28263	1.77874	1.3017	1.61422	2.8682	3.12392	F-box/LRR-repeat protein
Gb_29615	4.53528	5.16922	4.89748	8.11449	6.35915	5.37962	11.9144	6.53452	5.94291	F-box/FBD/LRR-repeat protein containing protein
Gb_17460	3.78428	5.29112	1.32582	1.44804	1.39361	0.265262	1.46761	1.8226	3.84612	F-box/FBD/LRR-repeat protein containing protein
Gb_17459	0.10327	0.289528	0.116984	0.0672463	0.210798	0.0390091	0.0719419	0.0402043	0.113121	F-box/FBD/LRR-repeat protein containing protein
Gb_17463	0.0384346	0	0.0435386	0.0375411	0.0784537	0	0	0	0	F-box/FBD/LRR-repeat protein containing protein
Gb_33675	1.90102	0.837521	0.51273	0.017684	0	0	0.0189189	0.422908	0.515631	ERL2; LRR receptor-like serine/threonine-protein kinase ERL2
Gb_22213	1.01039	0.579422	0.18209	0.0224296	0.0937473	0.0780677	0.431925	0.0804595	0.352155	ERL2; LRR receptor-like serine/threonine-protein kinase ERL2
Gb_00398	0.938335	0.295955	1.59441	0.274956	0.191535	0.531668	0.294156	1.42469	1.02784	ERL1; LRR receptor-like serine/threonine-protein kinase ERL1
Gb_01466	0	0	0	0	0	0.187914	0	0	0	ERL1; LRR receptor-like serine/threonine-protein kinase ERL1
Gb_10044	0	0	0	0.0414974	0	0	0	0	0.0465377	ERL1; LRR receptor-like serine/threonine-protein kinase ERL1
Gb_08620	0.116851	0.0307128	0.0330921	0.199736	0.0894448	0.297939	0.793678	0.170593	0.703986	ER; LRR receptor-like serine/threonine-protein kinase ERECTA
Gb_26888	0.0753787	0	0	0	0	0	0	0	0	ER; LRR receptor-like serine/threonine-protein kinase ERECTA
Gb_26881	0.0178204	0	0	0	0	0	0	0	0	ER; LRR receptor-like serine/threonine-protein kinase ERECTA
Gb_21248	0	0	0	0	0.0295296	0.0327876	0	0.0675843	0	ER; LRR receptor-like serine/threonine-protein kinase ERECTA
Gb_21431	0	0	0	0	0	0.10127	0	0	0	ER; LRR receptor-like serine/threonine-protein kinase ERECTA
Novel02058	7.31803	6.38659	8.28984	2.98408	3.44439	1.12719	2.33865	5.80863	5.48674	EFR; LRR receptor-like serine/threonine-protein kinase EFR; K13428 LRR receptor-like serine/threonine-protein kinase EFR [EC:2.7.11.1]
Gb_16482	0.593494	1.41433	0.560257	0.71496	1.21146	0	1.50909	0.392792	1.56026	EFR; LRR receptor-like serine/threonine-protein kinase EFR; K13428 LRR receptor-like serine/threonine-protein kinase EFR [EC:2.7.11.1]
Gb_20860	0.0283013	0	0	0	0	0	0	0	0	EFR; LRR receptor-like serine/threonine-protein kinase EFR; K13428 LRR receptor-like serine/threonine-protein kinase EFR [EC:2.7.11.1]
Gb_35296	0.0172281	0.0181127	0.0195159	0.0336551	0	0.0195231	0	0.0201213	0.0566143	EFR; LRR receptor-like serine/threonine-protein kinase EFR; K13428 LRR receptor-like serine/threonine-protein kinase EFR [EC:2.7.11.1]
Gb_14200	0	0.0968481	0.0626107	0	0.0752136	0.0417559	0	0.0215176	0.201811	EFR; LRR receptor-like serine/threonine-protein kinase EFR; K13428 LRR receptor-like serine/threonine-protein kinase EFR [EC:2.7.11.1]
Gb_13542	14.3763	12.5399	8.66166	11.5851	10.0651	80.6644	18.2778	13.5609	14.9265	disease resistance family protein / LRR family protein
Gb_34855	6.48034	5.64743	4.09272	3.47293	3.45329	3.74763	4.53442	7.32303	9.88346	disease resistance family protein / LRR family protein
Gb_38333	6.39508	9.25209	5.70252	5.99145	7.53543	5.07079	6.05913	4.55111	11.7637	disease resistance family protein / LRR family protein
Gb_13543	4.85953	3.27946	4.50059	2.56571	2.68092	12.1114	8.25174	4.60185	3.79449	disease resistance family protein / LRR family protein
Gb_15438	1.30512	0.274426	1.33059	0.127478	0.399606	0.591592	0.272758	0.304859	0.142961	disease resistance family protein / LRR family protein
Gb_38334	1.15022	1.97303	1.89729	2.24695	2.38904	1.18911	0.927803	1.86188	7.22805	disease resistance family protein / LRR family protein
Gb_34861	0.834459	1.12295	1.20995	1.14108	1.09012	0.472811	0.802215	0.7212	1.48077	disease resistance family protein / LRR family protein
Gb_07084	0.747891	0.665324	0.325849	0.318425	0.156576	1.06483	0.440853	0.828694	0.56716	disease resistance family protein / LRR family protein
Gb_34054	0.548724	0.629344	0.320214	0.243621	0.322444	1.0929	0.590768	0.116523	0.965349	disease resistance family protein / LRR family protein
Gb_25572	0.417999	0	0	2.34081	4.579	0	0.116477	0.618381	1.34309	disease resistance family protein / LRR family protein
Gb_21564	0.156558	0.22632	0.199517	0.172033	0.199731	0.0665302	0.040899	0.137137	0.042873	disease resistance family protein / LRR family protein
Gb_08682	0.151334	0.0795521	0.192859	0.018477	0.0772266	0.0643102	0.0790686	0.0662805	0.0621635	disease resistance family protein / LRR family protein
Gb_40487	0.128922	0.0580892	0.0417263	0.0179892	0.018797	0.0208709	0.0192454	0	0	disease resistance family protein / LRR family protein
Gb_24233	0.0768692	0	0	0	0	0	0	0	0	disease resistance family protein / LRR family protein
Gb_34850	0.0382724	0.0201188	0	0.0373827	0.0390614	0	0.0199965	0	0.104808	disease resistance family protein / LRR family protein
Gb_19914	0.0277954	0	0	0	0	0.125993	0	0	0	disease resistance family protein / LRR family protein
Gb_17489	0.017716	0	0.0401371	0	0	0	0.370248	0.0620733	0.0194059	disease resistance family protein / LRR family protein
Gb_15449	0.0167508	0	0	0	0	0.265752	0.0525116	0.0195639	0.055046	disease resistance family protein / LRR family protein
Gb_01892	0	0	0	0	0	0.0232554	0	0	0	disease resistance family protein / LRR family protein
Gb_01893	0	0	0	0.0267935	0	0	0	0	0	disease resistance family protein / LRR family protein
Gb_05569	0	0	0	0	0	0	0	0	1.15757	disease resistance family protein / LRR family protein
Gb_15707	0	0	0.033199	0	0	0	0	0.0342289	0	disease resistance family protein / LRR family protein
Gb_22857	0	0	0	0	0	0.0475325	0	0	0	disease resistance family protein / LRR family protein
Gb_22859	0	0.0357165	0	0	0	31.7992	0	0	0	disease resistance family protein / LRR family protein
Gb_22875	0	0	0	0	0	0.050141	0.0231179	0	0	disease resistance family protein / LRR family protein
Gb_23020	0	0	0	0.0651449	0	0.0377901	0	0.0389479	0	disease resistance family protein / LRR family protein
Gb_25491	0	0	0	0	0	0.0251318	0	0	0	disease resistance family protein / LRR family protein
Gb_30574	0	0.0677536	0	0.0314732	0.0328865	0	0	0	0	disease resistance family protein / LRR family protein
Gb_31507	0	0	0	0.0193655	0	2.80845	0	0	0	disease resistance family protein / LRR family protein
Gb_41486	0	0	0.018682	0	0	0.0747557	0	0	0.0180651	disease resistance family protein / LRR family protein
Gb_41566	0	0.13258	0.102037	0.0175962	0	0	0.0188249	0	0	disease resistance family protein / LRR family protein
Gb_20272	91.6212	86.9854	129.025	91.2135	77.5557	32.8541	85.3937	124.552	94.3437	CC-NBS-LRR class disease resistance protein
Gb_25801	3.91969	3.48696	4.78177	8.76153	5.84687	8.62745	10.161	3.5215	5.61469	CC-NBS-LRR class disease resistance protein
Gb_17144	2.50223	4.60374	1.77157	1.52753	3.19226	2.12667	2.28788	4.01835	6.16705	CC-NBS-LRR class disease resistance protein
Gb_01300	2.03929	1.18366	1.54006	1.12043	0.650413	0.60181	0.665926	0.868348	0.604991	CC-NBS-LRR class disease resistance protein
Gb_08485	1.00026	0.286806	0.489291	0.333071	0.440835	0.360663	0.237553	1.75236	1.24509	CC-NBS-LRR class disease resistance protein
Gb_24281	0.940087	0.854796	0.719545	0.620427	0.907602	0.316717	0.531	0.682516	1.19675	CC-NBS-LRR class disease resistance protein
Gb_10844	0.104259	0	0	0.101836	0	0.354445	0	0	0.114205	CC-NBS-LRR class disease resistance protein
Gb_37091	0.0249534	0.0524694	0.0565343	0	0	0.226221	0	0	0	CC-NBS-LRR class disease resistance protein
Gb_08991	0	0	0	0	0	0.060583	0	0	0	CC-NBS-LRR class disease resistance protein

## Sheet: NBS-LRR
geneID	VC20A	VC20B	VC20C	VC200A	VC200B	VC200C	VC600A	VC600B	VC600C	KEGG AnnotInfo
Gb_33406	170.89	167.186	158.592	195.858	237.466	54.6326	96.2535	177.819	166.645	TIR-NBS-LRR class disease resistance protein
Gb_31118	133.478	166.727	147.402	75.3616	105.048	22.6746	36.3254	156.744	216.715	TIR-NBS-LRR class disease resistance protein
Gb_21493	91.7049	72.7767	85.9479	52.5692	77.2605	45.6255	39.3896	10.624	37.8561	TIR-NBS-LRR class disease resistance protein
Gb_31117	64.1793	83.3686	42.1051	44.2985	62.869	8.95407	14.5335	59.043	75.203	TIR-NBS-LRR class disease resistance protein
Gb_29199	61.1801	68.1165	145.739	44.0273	44.4929	54.4363	23.5024	37.0784	53.9372	TIR-NBS-LRR class disease resistance protein
Gb_01595	60.5968	93.0716	105.849	78.2563	64.4574	25.7586	63.3917	29.7576	43.5693	TIR-NBS-LRR class disease resistance protein
Gb_00824	56.5296	82.6437	38.5583	119.101	94.4308	104.977	58.5601	77.9713	51.5399	TIR-NBS-LRR class disease resistance protein
Gb_09105	43.6028	35.4243	36.8005	34.1628	40.6024	12.7369	31.0622	31.2921	28.5924	TIR-NBS-LRR class disease resistance protein
Gb_16722	43.5236	40.6031	29.5957	32.5029	35.1089	30.2948	52.8567	42.8364	32.1604	TIR-NBS-LRR class disease resistance protein
Novel00786	41.2723	26.4639	32.1062	35.871	34.0698	15.7387	38.9152	19.9245	17.6906	TIR-NBS-LRR class disease resistance protein
Gb_40694	37.0498	26.9717	31.8035	34.2133	37.1206	14.9709	27.1317	47.7714	28.0531	TIR-NBS-LRR class disease resistance protein
Gb_09104	36.3969	28.7896	22.324	30.8131	44.7091	11.7721	23.0673	21.8122	21.6287	TIR-NBS-LRR class disease resistance protein
Gb_36932	32.0674	34.1934	36.8005	29.8774	33.1309	10.3767	21.777	32.3141	22.3961	TIR-NBS-LRR class disease resistance protein
Gb_13428	31.4656	29.3307	29.27	16.9719	19.8934	16.3621	27.3767	42.2439	35.0835	TIR-NBS-LRR class disease resistance protein
Gb_31365	29.7905	11.4607	16.9194	19.3404	33.8087	11.3759	25.2983	18.9264	22.8657	TIR-NBS-LRR class disease resistance protein
Gb_29041	28.8938	28.4746	31.8866	27.1198	30.3804	29.6785	22.6724	30.2894	21.2477	TIR-NBS-LRR class disease resistance protein
Gb_28783	28.562	32.8382	36.103	16.7388	19.6696	4.61469	20.8332	21.0721	42.2059	TIR-NBS-LRR class disease resistance protein
Gb_05919	27.6225	31.6087	27.4674	27.2623	31.1153	23.8793	31.463	30.809	24.5416	TIR-NBS-LRR class disease resistance protein
Gb_37478	27.4463	18.6968	17.0324	12.8858	12.9172	72.9018	119.121	22.114	20.6425	TIR-NBS-LRR class disease resistance protein
Gb_25646	26.9549	27.59	21.1883	17.1207	19.3774	4.13034	19.3376	19.214	17.8391	TIR-NBS-LRR class disease resistance protein
Gb_12752	26.2274	21.8323	30.1419	30.9521	23.981	176.337	26.7208	17.9984	17.4137	TIR-NBS-LRR class disease resistance protein
Gb_03815	24.1757	19.8213	24.0531	44.9392	29.781	23.4461	14.8246	22.2383	12.4403	TIR-NBS-LRR class disease resistance protein
Gb_29697	20.2026	11.0225	8.60707	10.2404	12.7441	2.46961	12.8635	14.3774	15.6779	TIR-NBS-LRR class disease resistance protein
Gb_16251	19.2581	24.4988	30.4981	16.7413	11.4393	79.3506	12.8793	22.1773	12.7415	TIR-NBS-LRR class disease resistance protein
Gb_36886	19.1755	14.7963	12.3222	23.9172	25.8452	2.83147	28.9026	16.9529	14.8942	TIR-NBS-LRR class disease resistance protein
Gb_25096	18.4814	14.1462	43.3541	65.8916	64.7627	14.2095	56.3777	123.518	76.3896	TIR-NBS-LRR class disease resistance protein
Gb_40967	17.2759	16.8591	11.6963	8.31037	12.0392	6.76545	11.2414	12.8676	5.02319	TIR-NBS-LRR class disease resistance protein
Gb_31279	17.2284	69.2132	19.1285	74.7781	151.498	9.17991	29.5677	26.7844	76.7369	TIR-NBS-LRR class disease resistance protein
Gb_37795	16.7698	13.3358	9.02915	14.622	17.6112	6.15116	11.2248	11.1444	12.1733	TIR-NBS-LRR class disease resistance protein
Gb_03111	16.2575	2.05723	1.63656	18.3982	32.6814	2.05164	6.53547	3.88726	3.52561	TIR-NBS-LRR class disease resistance protein
Gb_34049	16.1255	19.4365	18.4975	13.9806	14.2136	5.53746	12.6803	11.4142	10.9506	TIR-NBS-LRR class disease resistance protein
Gb_29695	15.1176	7.89212	5.55092	9.67439	11.9178	3.54445	10.5678	7.91494	8.22274	TIR-NBS-LRR class disease resistance protein
Gb_27126	14.5274	9.00441	15.4741	1.20012	3.43009	6.14277	10.6867	3.96741	6.53151	TIR-NBS-LRR class disease resistance protein
Gb_14963	13.9872	11.464	7.05839	13.9473	15.0373	4.67056	8.0371	10.3096	8.24725	TIR-NBS-LRR class disease resistance protein
Gb_16268	13.9436	10.3479	18.4187	14.8918	20.928	2.4057	10.1338	1.0143	12.2084	TIR-NBS-LRR class disease resistance protein
Gb_07608	12.9505	15.8529	8.49644	7.32605	8.89995	15.6757	25.818	7.48692	0.312715	TIR-NBS-LRR class disease resistance protein
Gb_04285	12.4641	9.23622	9.41286	8.98361	10.3905	5.57074	7.55616	5.22284	5.31531	TIR-NBS-LRR class disease resistance protein
Gb_21899	12.4239	10.9812	15.1324	9.82621	12.5678	1.8066	6.14656	6.2921	7.40669	TIR-NBS-LRR class disease resistance protein
Gb_22492	12.2038	10.9996	18.4532	9.20123	7.7671	7.44308	15.2026	17.5523	5.66258	TIR-NBS-LRR class disease resistance protein
Gb_39914	12.1723	9.72814	8.14922	6.77207	9.41715	0.679353	3.89484	6.84947	7.08069	TIR-NBS-LRR class disease resistance protein
Gb_26621	11.7797	0.161437	29.1232	14.634	12.4031	4.77279	19.8965	14.3215	14.5613	TIR-NBS-LRR class disease resistance protein
Gb_29477	11.7344	10.7771	18.1056	10.6053	12.8023	2.52196	7.61087	6.77376	9.75113	TIR-NBS-LRR class disease resistance protein
Gb_03103	11.1913	12.6247	10.3887	10.5953	14.2885	4.66042	8.49008	10.2257	7.53426	TIR-NBS-LRR class disease resistance protein
Gb_04466	11.1863	8.89762	8.78011	8.02079	6.6278	5.41245	12.3897	12.3799	7.80179	TIR-NBS-LRR class disease resistance protein
Gb_41786	10.9047	9.39107	9.79481	11.2654	11.4212	22.5769	7.42238	16.3414	8.57903	TIR-NBS-LRR class disease resistance protein
Gb_04201	10.8245	10.432	5.90393	11.3071	11.3546	22.9998	7.17422	8.7209	7.52047	TIR-NBS-LRR class disease resistance protein
Gb_11127	9.90718	6.99021	11.9211	2.88155	2.78625	11.3767	4.50912	7.76539	11.0451	TIR-NBS-LRR class disease resistance protein
Gb_41170	9.17163	11.1301	4.86565	14.6345	26.2254	5.29693	8.42226	9.88562	13.7828	TIR-NBS-LRR class disease resistance protein
Gb_06052	8.41222	7.61367	9.98508	6.6805	7.50309	11.0664	6.22972	14.118	8.51354	TIR-NBS-LRR class disease resistance protein
Gb_23821	8.31518	7.75412	7.78887	3.34635	6.00981	3.78803	6.88656	8.22499	5.53799	TIR-NBS-LRR class disease resistance protein
Gb_14274	7.99002	10.5603	11.8957	1.1149	1.11836	2.01784	3.67365	5.65242	8.90222	TIR-NBS-LRR class disease resistance protein
Gb_20306	7.84617	11.927	18.1159	13.9607	8.10991	9.45773	11.8022	1.63431	4.4889	TIR-NBS-LRR class disease resistance protein
Gb_33283	7.1928	5.35372	4.65084	2.98432	3.7355	24.0563	2.7271	2.89937	2.26606	TIR-NBS-LRR class disease resistance protein
Gb_16275	6.9956	8.8507	7.52165	8.02419	7.77945	2.72569	6.1065	5.22273	3.80362	TIR-NBS-LRR class disease resistance protein
Novel00973	6.89647	6.46382	7.52972	5.50357	4.32801	25.9065	2.42261	11.0366	4.69332	TIR-NBS-LRR class disease resistance protein
Gb_16616	6.76513	12.7548	11.4311	4.09761	5.55452	5.82471	4.42323	6.66529	6.29268	TIR-NBS-LRR class disease resistance protein
Gb_22491	6.70433	1.39099	1.93109	7.33131	5.05075	6.11256	0.664681	1.36695	15.5378	TIR-NBS-LRR class disease resistance protein
Gb_04056	5.88204	6.67389	3.16665	4.18098	5.91413	10.6584	5.32491	6.05362	0.542243	TIR-NBS-LRR class disease resistance protein
Gb_29478	5.51715	8.45488	7.62688	5.38889	5.82175	5.40437	3.42002	5.78839	4.40453	TIR-NBS-LRR class disease resistance protein
Gb_14267	5.51698	6.07322	5.69818	10.3337	14.0436	1.91236	6.00239	7.61847	5.82995	TIR-NBS-LRR class disease resistance protein
Gb_11628	5.49858	3.08753	3.96376	4.96387	6.63227	7.22238	7.26927	5.54626	4.10665	TIR-NBS-LRR class disease resistance protein
Gb_35001	5.44779	21.5355	14.2247	12.6244	5.92149	5.06229	1.28086	2.6246	2.55109	TIR-NBS-LRR class disease resistance protein
Gb_34084	5.42484	7.00352	6.10559	6.63196	11.4067	5.1031	18.4813	10.0148	8.08922	TIR-NBS-LRR class disease resistance protein
Novel01839	5.40066	11.0797	15.0996	6.34606	5.05882	4.12799	3.8349	11.7474	5.24087	TIR-NBS-LRR class disease resistance protein
Novel00930	5.37701	11.6232	10.8728	9.08058	11.4373	5.18216	3.30823	7.043	8.69727	TIR-NBS-LRR class disease resistance protein
Novel00636	5.21214	5.06878	1.91889	0.933344	1.46288	2.65791	1.08929	2.63789	1.95069	TIR-NBS-LRR class disease resistance protein
Gb_00984	4.8301	5.51968	3.38539	0.0788932	0.362718	9.94024	3.67993	2.15084	4.21144	TIR-NBS-LRR class disease resistance protein
Gb_16324	4.79143	4.62559	1.60442	1.61888	5.04398	5.60047	5.88854	1.65419	2.8388	TIR-NBS-LRR class disease resistance protein
Gb_12485	4.70218	2.56336	0.690487	5.01813	3.64377	10.3611	4.00365	6.30545	1.52614	TIR-NBS-LRR class disease resistance protein
Gb_27866	4.48755	3.47992	4.72294	3.63714	4.22274	4.72469	5.62049	1.89574	3.86974	TIR-NBS-LRR class disease resistance protein
Gb_24229	4.3646	0.153812	1.21533	1.47662	1.69224	0.607892	1.09562	0.398693	0.0534183	TIR-NBS-LRR class disease resistance protein
Gb_41171	4.24243	10.2852	3.94507	17.6266	31.8925	5.34575	4.03615	8.80047	10.1612	TIR-NBS-LRR class disease resistance protein
Gb_29849	3.97732	4.01608	2.83619	5.4919	3.75266	2.5292	2.12291	4.96273	3.05597	TIR-NBS-LRR class disease resistance protein
Gb_18066	3.96728	4.24449	4.33574	4.31889	4.01339	65.9118	2.81246	2.98016	3.54167	TIR-NBS-LRR class disease resistance protein
Gb_29476	3.82494	4.71071	6.43741	3.36242	4.4057	5.20138	2.62653	6.06274	4.54892	TIR-NBS-LRR class disease resistance protein
Gb_07607	3.80186	4.72095	2.03467	3.01171	2.90253	8.85411	7.63273	2.16772	0	TIR-NBS-LRR class disease resistance protein
Gb_01384	3.64316	4.80348	4.5498	3.87931	3.44396	1.40436	3.24526	2.84246	3.56544	TIR-NBS-LRR class disease resistance protein
Gb_11526	3.46432	4.26882	5.1059	2.29224	3.11753	33.4328	2.53015	3.52403	4.12122	TIR-NBS-LRR class disease resistance protein
Gb_01829	3.07004	4.21151	3.27316	1.90824	3.61924	2.88368	5.45541	3.77735	7.35519	TIR-NBS-LRR class disease resistance protein
Gb_18407	2.85658	1.24811	0.882524	2.97135	1.85529	0.714689	1.78325	1.16987	3.98245	TIR-NBS-LRR class disease resistance protein
Gb_29200	2.62569	3.76433	3.78556	4.42985	5.76566	0	3.90774	1.301	7.49543	TIR-NBS-LRR class disease resistance protein
Gb_33801	2.5081	1.89446	3.8342	1.85519	1.59056	1.26934	2.77353	2.16143	1.57373	TIR-NBS-LRR class disease resistance protein
Gb_23545	2.33025	2.81625	1.67757	0.680697	0.644583	0.814415	2.7081	1.14459	0.691809	TIR-NBS-LRR class disease resistance protein
Gb_13884	2.2835	1.73388	1.00595	0.61956	0.906333	0.287522	1.06051	0.888994	1.38962	TIR-NBS-LRR class disease resistance protein
Gb_28150	2.15624	1.05791	1.13987	5.36356	4.72413	12.0219	1.02144	1.47743	1.44864	TIR-NBS-LRR class disease resistance protein
Gb_00842	1.97903	4.53697	6.10279	1.90618	2.07593	4.42305	7.32418	8.89241	6.29268	TIR-NBS-LRR class disease resistance protein
Gb_29131	1.9374	2.40722	3.026	0.487427	1.07855	5.6218	5.42934	0.137137	3.0547	TIR-NBS-LRR class disease resistance protein
Gb_37552	1.9197	0.681165	0.0543656	0.0468767	0.416344	0.0271929	0.025075	0.588547	1.36683	TIR-NBS-LRR class disease resistance protein
Gb_22273	1.79172	0.0523255	3.10085	2.57648	1.93024	3.2148	14.198	8.4867	4.6885	TIR-NBS-LRR class disease resistance protein
Gb_08633	1.75715	1.9486	2.04502	1.01097	1.22833	0.709204	1.71038	0.983948	1.1865	TIR-NBS-LRR class disease resistance protein
Gb_09090	1.75659	1.65239	1.32657	0.903027	1.70892	0.733376	1.52426	2.11157	1.82288	TIR-NBS-LRR class disease resistance protein
Novel00974	1.72837	1.09872	1.09277	1.15817	0.902508	2.93792	0.27301	1.66653	0.66043	TIR-NBS-LRR class disease resistance protein
Gb_26204	1.62679	1.29569	1.9545	1.44452	1.81126	1.56418	1.33933	2.82119	1.78197	TIR-NBS-LRR class disease resistance protein
Gb_09197	1.60864	1.59175	1.60788	2.00697	1.57282	0.398289	0.4944	1.34199	1.30306	TIR-NBS-LRR class disease resistance protein
Gb_26622	1.60744	0.0689788	3.30736	4.03733	3.9173	6.35694	3.66793	4.55937	8.15706	TIR-NBS-LRR class disease resistance protein
Gb_05622	1.45043	1.77526	1.02996	0.845795	1.52451	0.36798	1.56087	0.783793	2.06304	TIR-NBS-LRR class disease resistance protein
Gb_07498	1.30531	1.51237	3.16853	0.546413	0.0815642	10.8072	0.334039	1.15117	0.11672	TIR-NBS-LRR class disease resistance protein
Novel01996	1.24042	1.10348	1.21599	1.14168	1.13209	7.77169	0.548386	0.766155	1.00599	TIR-NBS-LRR class disease resistance protein
Gb_04264	1.23474	1.47289	1.10283	0.834946	1.13902	5.78525	2.03462	1.83035	1.76868	TIR-NBS-LRR class disease resistance protein
Gb_03426	1.22868	0	0.73686	0.476518	0.903625	0.0409518	0.623079	0.717511	0.554188	TIR-NBS-LRR class disease resistance protein
Gb_24222	1.11068	0	0.559189	0.482161	1.00762	0.139849	0	0.144134	0	TIR-NBS-LRR class disease resistance protein
Gb_04750	1.04862	1.4332	1.66302	0.921819	2.03345	1.66364	1.97237	2.93933	1.03378	TIR-NBS-LRR class disease resistance protein
Gb_04282	1.03479	1.29191	3.88293	0.379025	0.726082	1.24593	1.89229	1.81285	2.33784	TIR-NBS-LRR class disease resistance protein
Gb_28152	1.0013	0.45411	1.93492	0.191768	0.541025	0.68971	1.70282	0.756703	0.322591	TIR-NBS-LRR class disease resistance protein
Gb_21898	0.980602	1.11687	0.277706	0.319269	0.0834013	0.0926028	0.597734	0.38176	0.268535	TIR-NBS-LRR class disease resistance protein
Gb_10732	0.971847	2.95172	2.32413	2.84776	2.09397	0.978944	0.112837	0.88282	1.18283	TIR-NBS-LRR class disease resistance protein
Novel01931	0.937384	1.15943	1.56157	3.28536	3.34847	5.2488	1.87262	1.86761	0.875801	TIR-NBS-LRR class disease resistance protein
Gb_26719	0.933049	1.47144	1.10225	0.559834	0.761826	0.166154	0.779996	0.778387	1.83969	TIR-NBS-LRR class disease resistance protein
Gb_37553	0.877797	0.153812	0	0	0.597261	3.31578	0	0.854342	0.96153	TIR-NBS-LRR class disease resistance protein
Gb_24680	0.704929	0.559625	0.293342	0.0702593	0	0	0.0150331	0	0	TIR-NBS-LRR class disease resistance protein
Gb_26048	0.698811	0.675917	3.7364	1.80197	1.48349	6.46193	0.496554	0.359113	1.25537	TIR-NBS-LRR class disease resistance protein
Novel00313	0.694593	0.816171	0.601695	0.27936	0.375306	0.0463014	0.128086	0	0.626582	TIR-NBS-LRR class disease resistance protein
Novel01402	0.650396	0.926427	1.2834	0.0614783	0.149891	0.380407	0.41655	0.245039	0.206836	TIR-NBS-LRR class disease resistance protein
Gb_07309	0.650008	4.47306	3.88245	2.48187	3.67889	0.0669636	1.48196	1.86341	6.27865	TIR-NBS-LRR class disease resistance protein
Gb_04749	0.630574	0.305978	0.109894	0.568537	0.742584	0.439739	0.861668	0.963076	0.743857	TIR-NBS-LRR class disease resistance protein
Novel01174	0.606259	0.833508	0.713182	2.02703	0.856739	4.2014	0.194927	0.517437	0.383129	TIR-NBS-LRR class disease resistance protein
Gb_40939	0.573633	0.150772	0	0	0	0.162512	0	0	0	TIR-NBS-LRR class disease resistance protein
Gb_33513	0.495232	0.904306	0.324788	1.06927	1.48972	4.28288	0.490259	0.913262	0.399716	TIR-NBS-LRR class disease resistance protein
Gb_22272	0.472426	0	0.107032	0.707546	0.321442	2.07006	3.81767	3.67842	0.620988	TIR-NBS-LRR class disease resistance protein
Gb_38841	0.462522	0.648361	0.494835	1.55609	1.78332	2.15479	0.671271	0.870316	0.534788	TIR-NBS-LRR class disease resistance protein
Gb_17905	0.427645	0.591583	0.637413	0.0879375	0	0.535626	0.329273	0.262874	0.369819	TIR-NBS-LRR class disease resistance protein
Gb_29937	0.420142	0.757226	1.51279	1.6415	2.89442	21.6121	4.40598	1.73497	2.62982	TIR-NBS-LRR class disease resistance protein
Gb_18504	0.418843	0.330262	0.415156	0.434675	0.320607	1.54258	0.191482	0.244591	4.24387	TIR-NBS-LRR class disease resistance protein
Gb_26261	0.416718	0.175246	0.283234	0.0814061	0	0	0	0	0.365175	TIR-NBS-LRR class disease resistance protein
Gb_08632	0.411924	0.311814	0.205315	0.28969	0.538131	0.112032	0.292701	0.269416	0.324877	TIR-NBS-LRR class disease resistance protein
Gb_22489	0.396694	0.240613	0.086418	0.402375	0.186864	0.06916	0.0159434	0.0534592	0.534812	TIR-NBS-LRR class disease resistance protein
Gb_07628	0.380916	0.350416	0.916938	0.232538	0.48596	0.377703	0.845837	0.0556107	0.469408	TIR-NBS-LRR class disease resistance protein
Novel01274	0.362018	3.23028	2.29231	0.52587	1.2316	0.0420764	0.0193997	0.39029	0.355879	TIR-NBS-LRR class disease resistance protein
Gb_22712	0.353973	0.310124	0.568055	0.201684	0.316111	7.12002	0.323651	0.310064	0.226181	TIR-NBS-LRR class disease resistance protein
Gb_22368	0.350553	0	0	0.256803	0.17889	0.496566	0.0915782	0.204712	0.479991	TIR-NBS-LRR class disease resistance protein
Gb_12483	0.31495	0.38079	0.124871	2.75328	2.13759	1.82022	0.329109	1.36101	0.0862483	TIR-NBS-LRR class disease resistance protein
Gb_24679	0.289332	1.17113	2.17957	0	0.0147648	0	0.166287	0	0.0316932	TIR-NBS-LRR class disease resistance protein
Gb_02566	0.285687	0.0750891	0.12136	0.0697614	0.072894	8.70065	0.335847	0.125124	0.0391174	TIR-NBS-LRR class disease resistance protein
Gb_03100	0.280823	0.0885726	0.159057	0.219435	0.343933	0.190939	0	0.0983948	0.522937	TIR-NBS-LRR class disease resistance protein
Gb_00186	0.279094	0.167671	0.316157	0.739931	0.895235	1.67173	0.249978	0.0931327	0	TIR-NBS-LRR class disease resistance protein
Gb_27297	0.267907	0	0.650323	0.299062	0.332022	0.151798	0.739871	0.603447	3.43771	TIR-NBS-LRR class disease resistance protein
Gb_20305	0.26462	0.185471	0.233147	0.315905	0.300082	0.166595	0.122896	0.274719	0.354275	TIR-NBS-LRR class disease resistance protein
Gb_04892	0.256901	0.0415526	0.0223858	0.0193022	0	0.26873	0.18585	0.0230803	0.0216466	TIR-NBS-LRR class disease resistance protein
Gb_04283	0.211764	0.222638	3.07853	0.48263	0.144086	4.83949	0.51633	1.03053	1.58509	TIR-NBS-LRR class disease resistance protein
Gb_23544	0.210129	1.03095	1.03148	0.0684147	0.285947	0.476243	0.219576	0.899863	0.306898	TIR-NBS-LRR class disease resistance protein
Novel02029	0.183079	0.102656	0.117522	0.30996	0.267823	1.63209	0.019131	0.106912	0.0133696	TIR-NBS-LRR class disease resistance protein
Gb_14275	0.166432	0.874891	1.41401	0.0812817	0	0.188604	0.173915	0.291574	1.0027	TIR-NBS-LRR class disease resistance protein
Gb_22424	0.161974	0.255437	0.412839	0.632836	0.289298	0.183552	0.126942	0.0472939	0.177425	TIR-NBS-LRR class disease resistance protein
Gb_36230	0.158669	0.653363	0.479305	0.30996	0.458829	1.58829	1.7271	0.339744	0.492445	TIR-NBS-LRR class disease resistance protein
Gb_03865	0.141213	0.148464	0.106644	0.0367813	0.22099	2.30435	0.0885367	0.538763	0.340303	TIR-NBS-LRR class disease resistance protein
Gb_27298	0.139547	0.0366781	0.0395196	0.204455	0.249242	1.6209	1.23948	0.488946	1.91073	TIR-NBS-LRR class disease resistance protein
Novel01439	0.126236	0.315204	0.0536248	0.308253	0.418723	0.679499	0.115422	0.184294	0.120993	TIR-NBS-LRR class disease resistance protein
Gb_17461	0.118128	0.141936	0.0191165	0.0329663	0.0172233	0.59283	0	0	0.0184852	TIR-NBS-LRR class disease resistance protein
Gb_15440	0.0995399	0.0261627	0.112758	0.0729193	0.0253979	0	0.0780111	0.0581281	0.0545175	TIR-NBS-LRR class disease resistance protein
Gb_01596	0.0513913	0.0540301	0	0.552163	1.04901	0.116475	0	0	0	TIR-NBS-LRR class disease resistance protein
Gb_04748	0.0412299	0.130041	0	0	0	0.140167	0.0430834	0	0.0451628	TIR-NBS-LRR class disease resistance protein
Gb_11386	0.0341641	0.0359183	0.038701	0.0500548	0.0348683	0.0193576	0	0.0199507	0.0187115	TIR-NBS-LRR class disease resistance protein
Gb_27354	0.033877	0.0178082	0.0575636	0.0165447	0.0345753	0	0.0531	0	0	TIR-NBS-LRR class disease resistance protein
Novel01994	0.0297152	0.0156205	0.0504919	0.0145122	0.0151639	0.151532	0	0.0347055	0.0488246	TIR-NBS-LRR class disease resistance protein
Gb_38518	0.0232281	0	0	0	0	0	0.0242723	0.0271289	0	TIR-NBS-LRR class disease resistance protein
Gb_33802	0.0216999	0	0.122908	0.0423909	0.0885889	0	0.113377	0	0.0950795	TIR-NBS-LRR class disease resistance protein
Gb_04407	0.0180869	0.0190156	0	0	0.0184597	0	0.0189	0	0.0396244	TIR-NBS-LRR class disease resistance protein
Gb_01034	0	0	0	0	0	0	0	0	0.031001	TIR-NBS-LRR class disease resistance protein
Gb_01035	0	0	0.0124698	0	0	0	0	0	0.277334	TIR-NBS-LRR class disease resistance protein
Gb_01055	0	0	0.0210771	0	0.0189898	0	0	0	0.0203811	TIR-NBS-LRR class disease resistance protein
Gb_04406	0	0	0	0	0.0331514	0	0	0	0	TIR-NBS-LRR class disease resistance protein
Gb_06632	0	0	0	0	0	0.0361297	0	0	0	TIR-NBS-LRR class disease resistance protein
Gb_07626	0	0	0	0	0	0	0.0270424	0	0	TIR-NBS-LRR class disease resistance protein
Gb_07629	0	0	0	0.0299821	0.0313284	0	0.0320756	0	0.0672474	TIR-NBS-LRR class disease resistance protein
Gb_11158	0	0	0.0149131	0.0128588	0.0403086	1.46202	0.04127	0.0615027	0.0144206	TIR-NBS-LRR class disease resistance protein
Gb_11224	0	0	0	0	0	0	0	0	0	TIR-NBS-LRR class disease resistance protein
Gb_11354	0	0.0895429	0	0	0.0869253	2.02683	0	0.0994727	0	TIR-NBS-LRR class disease resistance protein
Gb_11355	0	0	0.0726156	0	0	2.83306	0	0	0.0702177	TIR-NBS-LRR class disease resistance protein
Gb_11356	0	0.070902	0.114592	0	0	1.56667	0	0	0	TIR-NBS-LRR class disease resistance protein
Gb_12319	0	0.81907	0.5043	0.326124	0.113589	1.38734	0.116299	0.129986	0	TIR-NBS-LRR class disease resistance protein
Gb_12366	0	0.127151	0	0	0	0	0	0	0	TIR-NBS-LRR class disease resistance protein
Gb_12960	0	0	0.0921534	0	0	0	0	0	0	TIR-NBS-LRR class disease resistance protein
Gb_14266	0	0	0	0	0	0	0	0.0308409	3.35532	TIR-NBS-LRR class disease resistance protein
Gb_14679	0	0	0	0	0	0.0359402	0	0	0	TIR-NBS-LRR class disease resistance protein
Gb_17573	0	0	0.0574028	0	0.0517181	0	0	0	0	TIR-NBS-LRR class disease resistance protein
Gb_20302	0	0.0241579	0	0.0112219	0	0	0	0	0.0125849	TIR-NBS-LRR class disease resistance protein
Gb_20740	0	0.0664551	0.375918	0	0	18.6417	0	0	0	TIR-NBS-LRR class disease resistance protein
Gb_23306	0	0	0	0	0	0.119871	0.0276337	0	0	TIR-NBS-LRR class disease resistance protein
Gb_23307	0	0	0	0	0	0.0251011	0	0	0	TIR-NBS-LRR class disease resistance protein
Gb_24971	0	0.0149121	0	0	0	0.0160734	0	0	0.0155368	TIR-NBS-LRR class disease resistance protein
Gb_25612	0	0.0243895	0.0788371	0.0906363	0	0	0	0	0	TIR-NBS-LRR class disease resistance protein
Gb_26062	0	0	0	0.0399987	0	0	0	0	0	TIR-NBS-LRR class disease resistance protein
Gb_26063	0	0	0	0	0	0.0176311	0	0	0.0170426	TIR-NBS-LRR class disease resistance protein
Gb_26205	0	0	0	0	0	0	0	0	0.0738722	TIR-NBS-LRR class disease resistance protein
Gb_29339	0	0.135507	0.109504	0.0629464	0.0657729	0.365148	0	0	0.0352959	TIR-NBS-LRR class disease resistance protein
Gb_29340	0	0.165849	0	0.154082	0	0.357527	0.329682	0	0	TIR-NBS-LRR class disease resistance protein
Novel01553	0	0	0	0	0.0462877	0.154184	0	0	0	TIR-NBS-LRR class disease resistance protein
Gb_31442	0	0	0.133443	0	0	9.34446	0.0615477	0.206374	0	TIR-NBS-LRR class disease resistance protein
Gb_32683	0	0.0489042	0	0	0	0	0	0	0	TIR-NBS-LRR class disease resistance protein
Gb_32763	0	0	0.0215864	0.0372256	0.0388972	0	0.07965	0.0445119	0	TIR-NBS-LRR class disease resistance protein
Gb_33212	0	0	0	0	0	0	0.0137169	0	0	TIR-NBS-LRR class disease resistance protein
Gb_34411	0	0	0	0	0	0.0978944	0	0	0	TIR-NBS-LRR class disease resistance protein
Gb_36919	0	0	0	0	0.123434	0.411156	0	0	0	TIR-NBS-LRR class disease resistance protein
Gb_40549	0	0	0	0	0.0255616	0.227054	0	0	0.0548687	TIR-NBS-LRR class disease resistance protein
Novel02030	0	0.0082021	0.00883753	0.00762016	0.0159247	0.0618856	0	0	0.00854571	TIR-NBS-LRR class disease resistance protein
Novel00302	14.5884	16.5281	23.1158	16.0494	15.8409	55.8357	16.4508	19.113	18.9474	putative TIR-NBS-LRR class disease resistance protein
Gb_36072	10.3223	13.201	13.7001	13.9573	12.5006	22.4783	7.80806	13.8552	14.6822	putative TIR-NBS-LRR class disease resistance protein
Gb_18999	8.98076	11.9723	11.0279	8.59654	11.8057	2.72747	9.98511	7.67791	12.2771	putative TIR-NBS-LRR class disease resistance protein
Gb_01924	8.16596	8.2768	9.19497	8.16716	9.73165	6.09531	10.1681	5.25409	6.26679	putative TIR-NBS-LRR class disease resistance protein
Gb_04247	7.24012	12.7914	8.94158	20.6837	21.2653	20.4036	8.19134	5.94463	6.49964	putative TIR-NBS-LRR class disease resistance protein
Gb_26264	3.86189	9.55337	11.1942	11.3639	8.26389	3.18113	2.64512	3.43021	4.17695	putative TIR-NBS-LRR class disease resistance protein
Gb_00923	3.40392	0.103431	1.42648	2.69058	4.05645	1.53849	0.719614	1.28689	1.40093	putative TIR-NBS-LRR class disease resistance protein
Gb_04246	1.11884	4.78916	2.62536	2.26371	1.01955	14.309	1.71195	3.68684	4.6834	putative TIR-NBS-LRR class disease resistance protein
Gb_23826	0.688904	0.751102	0.346839	1.29593	1.77078	0	0.693212	0	0	putative TIR-NBS-LRR class disease resistance protein
Gb_04361	0.463573	0.341163	0.47262	0.815032	0.662379	0.735459	0.920385	0.162427	1.11714	putative TIR-NBS-LRR class disease resistance protein
Gb_22340	0.326867	0.515476	0	0	0	0.370411	0.341562	0.19088	0	putative TIR-NBS-LRR class disease resistance protein
Gb_04362	0.0446094	0.1876	0.353733	0.305006	0.0455289	0.657176	0.0932296	0.260504	0.244323	putative TIR-NBS-LRR class disease resistance protein
Gb_01678	0	0	0.869084	0	0	1.53957	0.167019	4.38688	3.57164	putative TIR-NBS-LRR class disease resistance protein
Gb_07633	0	0.0678741	0	0	0	0.0731595	0.0674615	0	0	putative TIR-NBS-LRR class disease resistance protein
Gb_37039	0	0	0.039749	0	0	0	0	0.040982	0	putative TIR-NBS-LRR class disease resistance protein
Gb_37380	0	0	0	0	0	1.24985	0	0	0	putative TIR-NBS-LRR class disease resistance protein
Gb_20272	91.6212	86.9854	129.025	91.2135	77.5557	32.8541	85.3937	124.552	94.3437	CC-NBS-LRR class disease resistance protein
Gb_25801	3.91969	3.48696	4.78177	8.76153	5.84687	8.62745	10.161	3.5215	5.61469	CC-NBS-LRR class disease resistance protein
Gb_17144	2.50223	4.60374	1.77157	1.52753	3.19226	2.12667	2.28788	4.01835	6.16705	CC-NBS-LRR class disease resistance protein
Gb_01300	2.03929	1.18366	1.54006	1.12043	0.650413	0.60181	0.665926	0.868348	0.604991	CC-NBS-LRR class disease resistance protein
Gb_08485	1.00026	0.286806	0.489291	0.333071	0.440835	0.360663	0.237553	1.75236	1.24509	CC-NBS-LRR class disease resistance protein
Gb_24281	0.940087	0.854796	0.719545	0.620427	0.907602	0.316717	0.531	0.682516	1.19675	CC-NBS-LRR class disease resistance protein
Gb_10844	0.104259	0	0	0.101836	0	0.354445	0	0	0.114205	CC-NBS-LRR class disease resistance protein
Gb_37091	0.0249534	0.0524694	0.0565343	0	0	0.226221	0	0	0	CC-NBS-LRR class disease resistance protein
Gb_08991	0	0	0	0	0	0.060583	0	0	0	CC-NBS-LRR class disease resistance protein

## Sheet: FLS2
geneID	VC20A	VC20B	VC20C	VC200A	VC200B	VC200C	VC600A	VC600B	VC600C	KEGG AnnotInfo
Gb_39677	13.6016	8.81108	8.46261	13.0002	14.583	3.69768	5.81442	13.6393	20.3545	FLS2; LRR receptor-like serine/threonine-protein kinase FLS2; K13420 LRR receptor-like serine/threonine-protein kinase FLS2 [EC:2.7.11.1]
Gb_40039	10.3273	4.36602	6.31362	1.33429	2.1192	42.6017	0.399689	0.446728	4.66863	FLS2; LRR receptor-like serine/threonine-protein kinase FLS2; K13420 LRR receptor-like serine/threonine-protein kinase FLS2 [EC:2.7.11.1]
Gb_20103	0.970378	1.90208	1.52776	4.06438	2.38363	4.78999	1.08275	0.576274	1.33318	FLS2; LRR receptor-like serine/threonine-protein kinase FLS2; K13420 LRR receptor-like serine/threonine-protein kinase FLS2 [EC:2.7.11.1]
Gb_34042	0.600669	1.79173	1.02857	0.313819	0.684336	0.0633198	1.18236	1.06047	2.75428	FLS2; LRR receptor-like serine/threonine-protein kinase FLS2; K13420 LRR receptor-like serine/threonine-protein kinase FLS2 [EC:2.7.11.1]
Gb_35963	0.523662	1.14043	0.80506	0	0.229053	0	0.429946	0.436859	2.13056	FLS2; LRR receptor-like serine/threonine-protein kinase FLS2; K13420 LRR receptor-like serine/threonine-protein kinase FLS2 [EC:2.7.11.1]
Gb_20102	0.442467	0.689164	0.538352	1.08845	0.903175	2.2842	0.376736	0.363655	0.556477	FLS2; LRR receptor-like serine/threonine-protein kinase FLS2; K13420 LRR receptor-like serine/threonine-protein kinase FLS2 [EC:2.7.11.1]
Gb_10926	0.380583	0.866938	0.0718539	0.867383	0.582642	0.575044	0.132564	0	0.347406	FLS2; LRR receptor-like serine/threonine-protein kinase FLS2; K13420 LRR receptor-like serine/threonine-protein kinase FLS2 [EC:2.7.11.1]
Gb_17927	0.248084	0.244521	0.158079	0.212027	0.253198	0.755544	0.291641	0.162982	0.390639	FLS2; LRR receptor-like serine/threonine-protein kinase FLS2; K13420 LRR receptor-like serine/threonine-protein kinase FLS2 [EC:2.7.11.1]
Gb_39895	0.196693	0.0795356	0.102837	0.251234	0.339726	0.257187	0.711469	0.15904	0.232029	FLS2; LRR receptor-like serine/threonine-protein kinase FLS2; K13420 LRR receptor-like serine/threonine-protein kinase FLS2 [EC:2.7.11.1]
Gb_25350	0.069241	0.40038	0.313744	0.15217	0.0883353	2.4128	0.0904422	0.303259	0.341306	FLS2; LRR receptor-like serine/threonine-protein kinase FLS2; K13420 LRR receptor-like serine/threonine-protein kinase FLS2 [EC:2.7.11.1]
Gb_26922	0.0245482	0	0.0278081	0.0719326	0.100217	0	0	0	0.0537797	FLS2; LRR receptor-like serine/threonine-protein kinase FLS2; K13420 LRR receptor-like serine/threonine-protein kinase FLS2 [EC:2.7.11.1]
Gb_09095	0	0	0	0	0	0.0936575	0	0	0	FLS2; LRR receptor-like serine/threonine-protein kinase FLS2; K13420 LRR receptor-like serine/threonine-protein kinase FLS2 [EC:2.7.11.1]
Gb_11561	0	0	0.0265164	0	0.0238904	0	0	0.0546779	0	FLS2; LRR receptor-like serine/threonine-protein kinase FLS2; K13420 LRR receptor-like serine/threonine-protein kinase FLS2 [EC:2.7.11.1]
Gb_36963	0	0	0	0	0	0	0	0	0.937841	FLS2; LRR receptor-like serine/threonine-protein kinase FLS2; K13420 LRR receptor-like serine/threonine-protein kinase FLS2 [EC:2.7.11.1]
Gb_40485	0	0.015344	0	0	0	0	0	0	0	FLS2; LRR receptor-like serine/threonine-protein kinase FLS2; K13420 LRR receptor-like serine/threonine-protein kinase FLS2 [EC:2.7.11.1]
